# Supplementary material for: Chemogenomics identifies acetyl-coenzyme A synthetase as a target for malaria treatment and prevention
Source: Cell Chem Biol. 2022 Feb 17;29(2):191–201.e8. doi: 10.1016/j.chembiol.2021.07.010 (PMC8878317; doi:10.1016/j.chembiol.2021.07.010)
Supplement: Table S1. Resistance selections, dose-response phenotypes, and sequencing summary, related to Figure 1 [file mmc2.xlsx]

## Sheet: Table S1
Supplemental Table S1: Resistance selections, dose-response phenotypes, and sequencing summary.
Selection #	Parent	Inoculum	Selection compound	Compound dose for selection	Selection protocol (pulse, continuos, ramp)	Clones	MMV019721 mean EC50 (nM) ± SDa (n)b	WGSc	Sequencing Results	WGSc Sample Name	WGSc Total Reads	Mean Whole Genome Coverage (x)	Percent Bases Aligned to Reference	Percent Bases Covered by 5 or More Reads
Dd2-B2-Parent	Dd2-B2						400 ± 72 (n=4)	Yes	wildtype	Dd2-B2-Parent	9706016	30.3	95.2	95.2
1	Dd2-B2	~1 x 109	MMV09721	1100 nM (4xEC50)	Pulse	E4	7700 ± 570 (n=3)	Yes	PF3D7_0627800 (AcAS):A597V	MMV019721-Dd2-1E4	10860944	33.2	95.5	94.4
2	Dd2-B2	~1 x 109	MMV09721	1100 nM (4xEC50)	Pulse	E10	9200 ± 810 (n=6)	Yes	PF3D7_0627800 (AcAS):A597V	MMV019721-Dd2-2E10	9312308	30.3	95.2	90.1
						F12	8400 (n=1)	Yes	PF3D7_0627800 (AcAS):A597V	MMV019721-Dd2-2F12	8827326	29.1	95.5	92.4
3	Dd2-B2	~1 x 109	MMV09721	1100 nM (4xEC50)	Pulse	F10	11000 ± 1300 (n=2)	Yes	PF3D7_0627800 (AcAS):A597V	MMV019721-Dd2-3F10	8118280	27	95.7	93.6
						F2	9000 ± 490 (n=6)	Yes	PF3D7_0627800 (AcAS):A597V	MMV019721-Dd2-3F2	8789374	28.4	95.4	91.1
3D7-A10-Parent	3D7-A10						400 ± 58 (n=3)	Yes	wildtype	3D7-A10-Parent	79179948	142	85.8	99.1
4	3D7-A10	1.2 x 107	MMV09721	1500 nM (3xEC50)	Pulse	Bulk	460 ± 100 (n=5)	No	not determined
5	3D7-A10	1.2 x 107	MMV09721	1500 nM (3xEC50) --> 3000 nM (6xEC50)	Pulse at 3xEC50 followed by continuous pressure at 6xEC50	2B1C	7700 ± 1200 (n=4)	Yes	PF3D7_0627800 (AcAS):T648M	MMV109721-3D7-2B1C	37694728	127	99.3	98.4
						2B1F	7500 ± 1400 (n=4)	No	PF3D7_0627800 (AcAS):T648Md
						2B12B	7400 ± 500 (n=4)	No	PF3D7_0627800 (AcAS):T648Md
6	3D7-A10	1.2 x 107	MMV09721	1500 nM (3xEC50) --> 3000 nM (6xEC50)	Pulse	3B1D	7100 ± 1700 (n=4)	No	PF3D7_0627800 (AcAS):T648Md
						3B6H	6800 ± 420 (n=3)	Yes	PF3D7_0627800 (AcAS):T648M	MMV109721-3D7-3B6H	35763510	120	99.1	98.4
						3B11G	6800 ± 1100 (n=4)	No	PF3D7_0627800 (AcAS):T648Md
7	3D7-A10	1.2 x 107	MMV09721	1500 nM (3xEC50) --> 3000 nM (6xEC50)	Pulse	4B3D	7700 ± 1700 (n=4)	No	PF3D7_0627800 (AcAS):T648Md
						4B8B	7500 ± 1100 (n=4)	Yes	PF3D7_0627800 (AcAS):T648M	MMV109721-3D7-4B8D	18807256	68.8	99.6	96.5
						4B4H	8400 ± 680 (n=4)	No	PF3D7_0627800 (AcAS):T648Md
Dd2-B2-Parent	Dd2-B2						400 ± 72 (n=4)	Yes	wildtype	Dd2-B2-Parent	27393112	98.4	98.6	97.3
8	Dd2-B2	1 x 107	MMV09721	1200 nM (3xEC50)	Continuous	A3	1400 ± 90 (n=2)	Yes	PF3D7_0627800 (AcAS): CNV; PF3D7_1007700 (AP2-I) CNV	MMV019721-Dd2-A3	25399436	88.5	97.9	96.5
9	Dd2-B2	1 x 107	MMV09721	1200 nM (3xEC50)	Continuous	B3	1400 ± 200 (n=2)	Yes	PF3D7_0627800 (AcAS): CNV; PF3D7_0523000 (MDR1) CNV; PF3D7_1007700 (AP2-I) CNV	MMV019721-Dd2-B3	15535452	56.6	98	94.5
10	Dd2-B2	1 x 107	MMV09721	1200 nM (3xEC50)	Continuous	C3	2000 ± 170 (n=2)	Yes	PF3D7_1238800 (ACS11): INDEL(Leu24-Asp30); PF3D7_1007700 (AP2-I) CNV	MMV019721-Dd2-C3	25596570	87.8	98	96.6
11	3D7-A10	~1 x 108	MMV09721	1500 nM (3xEC50)	Pulse	1G8	1700 ± 340 (n=4)	Yes	PF3D7_1238800 (ACS11):Thr767Ile	MMV019721-3D7-1G8	73772206	241	99.7	98.8
						1G4	2000 ± 600 (n=5)	No	not determined
						1E9	3000 ± 250 (n=4)	No	not determined
						1E12	2700 ± 270 (n=4)	Yes	PF3D7_0627800 (AcAS): Ala652Thr	MMV019721-3D7-1E12	73542190	238	99.6	98.8
12	3D7-A10	~1 x 108	MMV09721	1500 nM (3xEC50)	Pulse	2G6	4000 ± 630 (n=4)	Yes	PF3D7_0627800 (AcAS): Ala652Thr	MMV019721-3D7-2G6	80034636	194	99.5	99
						2D11	7100 ± 1300 (n=3)	No	not determined
						2C6	2200 ± 770 (n=4)	No	not determined
						2B4	8500 ± 840 (n=4)	Yes	PF3D7_0627800 (AcAS):T648M	MMV019721-3D7-2B4	57376712	193	99.8	98.7
13	3D7-A10	~1 x 108	MMV09721	1500 nM (3xEC50)	Pulse	3G8	2200 ± 570 (n=5)	Yes	PF3D7_1238800 (ACS11): Ser74Leu	MMV019721-3D7-3G8	78768238	249	99.8	98.8
						3B9	2300 ± 680 (n=5)	No	not determined
						3C7	2300 ± 530 (n=5)	No	not determined
						3D10	1500 ± 82 (n=5)	Yes	PF3D7_1238800 (ACS11): Asp269Gly	MMV019721-3D7-3D10	46532972	161	99.7	98.7
Selection #	Parent	Inoculum	Selection compound	Drug, selection dose	Selection protocol (pulse, continuos, ramp)	Clones	MMV084978 mean EC50 (nM) ± SDa (n)b	WGSc	Sequencing Results	WGSc Sample Name	WGSc Total Reads	Mean Whole Genome Coverage (x)	Percent Bases Aligned to Reference	Percent Bases Covered by 5 or More Reads
Dd2-B2-Parent	Dd2-B2						150 ± 36 (n=4)	Yes	wildtype	Dd2-B2-Parent	17727896	61.9	97.5	96.4
1	Dd2-B2	1 x 109	MMV084978	3xEC50 --> 5xEC50 (1100 nM --> 1850 nM)	Continous	F9	2100 ± 53 nM (n=2)	No	not determined
						A7	> 9600 nM (n=2)	Yes	PF3D7_0627800 (AcAS):A597V	MMV084978-Dd2-1A7	19801840	69.4	98.5	96.6
						E5	2600 ± 47 nM (n=2)	No	not determined
						G8	2500 ± 24 nM (n=2)	Yes	PF3D7_0627800 (AcAS):A652S	MMV084978-Dd2-1G8	18981862	66.3	97.7	96.3
						C11	2500 ± 42 nM (n=2)	No	not determined
						F1	2800 ± 260 nM (n=2)	No	not determined
2	Dd2-B2	1 x 109	MMV084978	3xEC50 --> 5xEC50 (1100 nM --> 1850 nM)	Continous	H12	970 ± 41 nM (n=2)	Yes	PF3D7_0627800 (AcAS):Y607C	MMV084978-Dd2-2E9	17904832	63	98.5	96.5
						F8	2600 ± 7.0 nM (n=2)	No	not determined
						E9	2600 ± 76 nM (n=2)	Yes	PF3D7_0627800 (AcAS):A652S	MMV084978-Dd2-2H12	20880994	70.7	97.5	96.9
						B8	2400 ± 33 nM (n=2)	No	not determined
						C4	2400 ± 1.7 nM (n=2)	No	not determined
										WGSc Average values:	15352510	52.7	96.9	90.8
a SD = standard deviation
b n = number of bioreplicate assays performed
c WGS = whole genome sequencing
d PF3D7_0627800 locus was amplified by PCR and sequenced by Sanger sequencing for this sample
