# Supplementary material for: Chemogenomics identifies acetyl-coenzyme A synthetase as a target for malaria treatment and prevention
Source: Cell Chem Biol. 2022 Feb 17;29(2):191–201.e8. doi: 10.1016/j.chembiol.2021.07.010 (PMC8878317; doi:10.1016/j.chembiol.2021.07.010)
Supplement: Table S2. Mutation calls for resistance selections, related to Figure 1 [file mmc3.xlsx]

## Sheet: Table S2
Supplemental Table S2. Mutation calls for resistance selections. "Homozygous mutation" refers to calls where >90% reads map to the alternate/mutant allele and "Mixed call" refers to calls where 20%-90% of the reads map to the alternate allele.
Fidock-MMV084978-Dd2
Chromosome	Position	Gene_Name	Gene_Description	Quality	Reference_Base	Alternate_Base	Type	Effect	Impact	Codon_Change	Amino_Acid_Change	Dd2-B2-Parent	MMV084978-Dd2-1A7	MMV084978-Dd2-1G8	MMV084978-Dd2-2E9	MMV084978-Dd2-2H12
Pf3D7_06_v3	1115584	PF3D7_0627800	acetyl-CoA+synthetase%2C+putative	16154.5	C	A	SNP	missense_variant	MISSENSE	Gcc/Tcc	p.Ala652Ser/c.1954G>T	No mutation	No mutation	Homozygous mutation	Homozygous mutation	No mutation
Pf3D7_06_v3	1115718	PF3D7_0627800	acetyl-CoA+synthetase%2C+putative	8528.15	T	C	SNP	missense_variant	MISSENSE	tAt/tGt	p.Tyr607Cys/c.1820A>G	No mutation	No mutation	No mutation	No mutation	Homozygous mutation
Pf3D7_06_v3	1115748	PF3D7_0627800	acetyl-CoA+synthetase%2C+putative	6930.15	G	A	SNP	missense_variant	MISSENSE	gCa/gTa	p.Ala597Val/c.1790C>T	No mutation	Homozygous mutation	No mutation	No mutation	No mutation
Pf3D7_07_v3	82010	PF3D7_0701900	Plasmodium+exported+protein%2C+unknown+function	1419.15	T	A	SNP	missense_variant	MISSENSE	Ata/Tta	p.Ile259Leu/c.775A>T	No mutation	Homozygous mutation	No mutation	No mutation	No mutation
Pf3D7_10_v3	1037289	PF3D7_1024800	conserved+Plasmodium+protein%2C+unknown+function	1070.15	G	A	SNP	missense_variant	MISSENSE	Gat/Aat	p.Asp869Asn/c.2605G>A	No mutation	No mutation	Homozygous mutation	No mutation	No mutation
Pf3D7_10_v3	1037298	PF3D7_1024800	conserved+Plasmodium+protein%2C+unknown+function	1064.15	G	C	SNP	missense_variant	MISSENSE	Gat/Cat	p.Asp872His/c.2614G>C	No mutation	No mutation	Homozygous mutation	No mutation	No mutation
Pf3D7_02_v3	931673			645.84	G	GTAA	INDEL	intergenic_region				No mutation	Mixed call	Mixed call	Mixed call	Homozygous mutation
Pf3D7_09_v3	1119800			588.17	A	ATT	INDEL	intergenic_region			n.1119800_1119801insTT	No mutation	No mutation	No mutation	No mutation	Homozygous mutation
Pf3D7_10_v3	1037292	PF3D7_1024800	conserved+Plasmodium+protein%2C+unknown+function	1058.11	AACC	A	INDEL	disruptive_inframe_deletion		aaccat/aat	p.His871del/c.2610_2612delCCA	No mutation	No mutation	Homozygous mutation	No mutation	No mutation
Pf3D7_13_v3	463017			2912.11	T	TATATG	INDEL	intergenic_region			n.463017_463018insATATG	No mutation	No mutation	No mutation	No mutation	Homozygous mutation
Fidock-MMV019721-Dd2
Chromosome	Position	Gene_Name	Gene_Description	Quality	Reference_Base	Alternate_Base	Type	Effect	Impact	Codon_Change	Amino_Acid_Change	Dd2-B2-Parent	MMV019721-Dd2-A3	MMV019721-Dd2-B3	MMV019721-Dd2-C3
Pf3D7_03_v3	909000	PF3D7_0321700	microtubule+and+actin+binding+protein%2C+putative	1919.88	G	A	SNP	synonymous_variant	SILENT	agC/agT	p.Ser373Ser/c.1119C>T	No mutation	No mutation	No mutation	Homozygous mutation
Pf3D7_05_v3	344601			839.4	C	CATAT	INDEL	intergenic_region			n.344601_344602insATAT	No mutation	Mixed call	Homozygous mutation	No mutation
Pf3D7_12_v3	1610419	PF3D7_1238800	acyl-CoA+synthetase+%28ACS11%29	2770.84	GGATAAGGTAGACTTAGAAATT	G	INDEL	disruptive_inframe_deletion		gacttagaaattgataaggtagat/gat	p.Leu24_Asp30del/c.69_89delCTTAGAAATTGATAAGGTAGA	No mutation	No mutation	No mutation	Homozygous mutation
Wirth-MMV019721-Dd2
Chromosome	Position	Gene_Name	Gene_Description	Quality	Reference_Base	Alternate_Base	Type	Effect	Impact	Codon_Change	Amino_Acid_Change	Dd2-B2-Parent	MMV019721-Dd2-1E4	MMV019721-Dd2-2E10	MMV019721-Dd2-2F12	MMV019721-Dd2-3F10	MMV019721-Dd2-3F2
Pf3D7_01_v3	6067			697.02	A	G	SNP	intergenic_region			n.6067A>G	No mutation	Mixed call	Mixed call	Mixed call	Mixed call	No mutation
Pf3D7_03_v3	1059585			718.39	T	A	SNP	intergenic_region				No mutation	Mixed call	Mixed call	No mutation	Mixed call	Mixed call
Pf3D7_03_v3	1059591			1002.15	T	A	SNP	intergenic_region				No mutation	Mixed call	Mixed call	Mixed call	Mixed call	Mixed call
Pf3D7_04_v3	1192303			910.8	G	T	SNP	intergenic_region				No mutation	Mixed call	Mixed call	Mixed call	Mixed call	Mixed call
Pf3D7_06_v3	1115748	PF3D7_0627800	acetyl-CoA+synthetase%2C+putative	12687.5	G	A	SNP	missense_variant	MISSENSE	gCa/gTa	p.Ala597Val/c.1790C>T	No mutation	Homozygous mutation	Homozygous mutation	Homozygous mutation	Homozygous mutation	Homozygous mutation
Pf3D7_09_v3	930905	PF3D7_0922800	conserved+Plasmodium+protein%2C+unknown+function	785.71	G	A	SNP	synonymous_variant	SILENT	aaC/aaT	p.Asn1385Asn/c.4155C>T	No mutation	No mutation	Mixed call	Homozygous mutation	Mixed call	No mutation
Pf3D7_09_v3	930917	PF3D7_0922800	conserved+Plasmodium+protein%2C+unknown+function	762.57	A	G	SNP	synonymous_variant	SILENT	aaT/aaC	p.Asn1381Asn/c.4143T>C	No mutation	No mutation	Mixed call	Homozygous mutation	Mixed call	No mutation
Pf3D7_09_v3	1534812			537.35	C	G	SNP	intergenic_region				No mutation	Mixed call	Mixed call	Mixed call	Mixed call	Mixed call
Pf3D7_10_v3	1666870			1106.49	T	C	SNP	intergenic_region				No mutation	Mixed call	Mixed call	Mixed call	Homozygous mutation	Mixed call
Pf3D7_10_v3	1666871			1091.46	G	A	SNP	intergenic_region				No mutation	Mixed call	Mixed call	Mixed call	Homozygous mutation	Mixed call
Pf3D7_10_v3	1666877			864.42	C	A	SNP	intergenic_region				No mutation	Mixed call	Mixed call	Mixed call	Homozygous mutation	Mixed call
Pf3D7_10_v3	1666879			815.25	A	T	SNP	intergenic_region				No mutation	Mixed call	Mixed call	Mixed call	Homozygous mutation	Mixed call
Pf3D7_12_v3	13097			1606.16	A	G	SNP	intergenic_region			n.13097A>G	No mutation	Mixed call	Mixed call	Mixed call	Mixed call	Mixed call
Pf3D7_12_v3	13103			1545.18	C	G	SNP	intergenic_region			n.13103C>G	No mutation	Mixed call	Mixed call	Mixed call	Mixed call	Mixed call
Pf3D7_14_v3	24911	PF3D7_1400700	stevor%2CPIR+protein	729.5	A	C	SNP	missense_variant	MISSENSE	gTa/gGa	p.Val103Gly/c.308T>G	No mutation	Mixed call	Mixed call	Mixed call	Mixed call	Mixed call
Pf3D7_02_v3	22467			834.87	TCAA	T	INDEL	intergenic_region			n.22468_22470delCAA	No mutation	Mixed call	Mixed call	Mixed call	Mixed call	Mixed call
Pf3D7_03_v3	1059592			1011.1	TCA	T	INDEL	intergenic_region				No mutation	Mixed call	Mixed call	Mixed call	Mixed call	Mixed call
Pf3D7_04_v3	1192288			851.76	TAGA	T	INDEL	intergenic_region				No mutation	Mixed call	Mixed call	Mixed call	Mixed call	Mixed call
Pf3D7_08_v3	8186			1030.11	ACTT	A	INDEL	intergenic_region			n.8187_8189delCTT	No mutation	Mixed call	Mixed call	Mixed call	Mixed call	Mixed call
Pf3D7_12_v3	11595			906.35	ACATTTACTAAC	A	INDEL	intergenic_region			n.11596_11606delCATTTACTAAC	No mutation	Mixed call	Mixed call	Mixed call	No mutation	Mixed call
Pf3D7_12_v3	11608			976.74	GAGGTCTTAAC	G	INDEL	intergenic_region			n.11609_11618delAGGTCTTAAC	No mutation	Mixed call	Mixed call	Mixed call	No mutation	Mixed call
Pf3D7_14_v3	24922	PF3D7_1400700	stevor%2CPIR+protein	610.37	T	TTCC	INDEL	disruptive_inframe_insertion		gta/gtGGAa	p.Val99_Thr100insGlu/c.296_297insGGA	No mutation	Mixed call	Mixed call	Mixed call	No mutation	Mixed call
Wirth-MMV019721-3D7
Chromosome	Position	Gene_Name	Gene_Description	Quality	Reference_Base	Alternate_Base	Type	Effect	Impact	Codon_Change	Amino_Acid_Change	3D7-A10-Parent	MMV019721-3D7-1E12	MMV019721-3D7-1G8	MMV019721-3D7-2B4	MMV019721-3D7-2G6	MMV019721-3D7-3D10	MMV019721-3D7-3G8	MMV019721-3D7-2B1C	MMV019721-3D7-3B6H	MMV019721-3D7-4B8D
Pf3D7_01_v3	169013			520.23	CATATATATATATAT	C	INDEL	intergenic_region			n.169014_169027delATATATATATATAT	No mutation	No mutation	No mutation	Homozygous mutation	No mutation	No mutation	No mutation	No mutation	No mutation	No mutation
Pf3D7_01_v3	231442	PF3D7_0105600	conserved+Plasmodium+protein%2C+unknown+function	1329.1	GAATAAATA	G	INDEL	intron_variant			c.2582-68_2582-61delTATTTATT	No mutation	No mutation	No mutation	No mutation	Homozygous mutation	No mutation	No mutation	No mutation	No mutation	No mutation
Pf3D7_02_v3	406585			519.14	T	A	SNP	intergenic_region			n.406585T>A	No mutation	No mutation	No mutation	Homozygous mutation	No mutation	No mutation	No mutation	No mutation	No mutation	No mutation
Pf3D7_03_v3	521014			1059.22	A	ATATT	INDEL	intergenic_region			n.521014_521015insTATT	No mutation	No mutation	No mutation	No mutation	No mutation	No mutation	Homozygous mutation	No mutation	No mutation	No mutation
Pf3D7_03_v3	1066764			1478.61	AGGGTTCTCC	A	INDEL	intergenic_region				No mutation	No mutation	No mutation	Homozygous mutation	No mutation	No mutation	No mutation	No mutation	No mutation	No mutation
Pf3D7_03_v3	1066785			1242.53	T	C	SNP	intergenic_region				No mutation	No mutation	No mutation	Homozygous mutation	No mutation	No mutation	No mutation	No mutation	No mutation	No mutation
Pf3D7_03_v3	1066792			1165.89	C	T	SNP	intergenic_region				No mutation	No mutation	No mutation	Homozygous mutation	No mutation	No mutation	No mutation	No mutation	No mutation	No mutation
Pf3D7_03_v3	1066806			671.19	T	C	SNP	intergenic_region				No mutation	No mutation	No mutation	Homozygous mutation	Mixed call	No mutation	No mutation	No mutation	No mutation	No mutation
Pf3D7_04_v3	887640	PF3D7_0419900	phosphatidylinositol+4-kinase%2C+putative	4007.1	AAATAATAATAAT	A	INDEL	disruptive_inframe_deletion		aataataataatatt/att	p.Asn3118_Asn3121del/c.9353_9364delATAATAATAATA	No mutation	No mutation	No mutation	No mutation	No mutation	Homozygous mutation	No mutation	No mutation	No mutation	No mutation
Pf3D7_05_v3	1294452	PF3D7_0532000	28S+ribosomal+RNA	1492.11	T	TA	INDEL	non_coding_exon_variant			n.2045dupA	No mutation	No mutation	No mutation	Homozygous mutation	No call (poor quality)	No mutation	No mutation	No mutation	No mutation	No mutation
Pf3D7_06_v3	1115584	PF3D7_0627800	acetyl-CoA+synthetase%2C+putative	25054.1	C	T	SNP	missense_variant	MISSENSE	Gcc/Acc	p.Ala652Thr/c.1954G>A	No mutation	Homozygous mutation	No mutation	No mutation	Homozygous mutation	No mutation	No mutation	No mutation	No mutation	No mutation
Pf3D7_06_v3	1115595	PF3D7_0627800	acetyl-CoA+synthetase%2C+putative	25069.1	G	A	SNP	missense_variant	MISSENSE	aCg/aTg	p.Thr648Met/c.1943C>T	No mutation	No mutation	No mutation	Homozygous mutation	No mutation	No mutation	No mutation	Homozygous mutation	Homozygous mutation	Homozygous mutation
Pf3D7_09_v3	289448	PF3D7_0905800	conserved+Plasmodium+protein%2C+unknown+function	2852.1	C	CAAT	INDEL	disruptive_inframe_insertion		aaa/aaTAAa	p.Asn141dup/c.423_425dupTAA	No mutation	No mutation	No mutation	No mutation	No mutation	Homozygous mutation	No mutation	No mutation	No mutation	No mutation
Pf3D7_12_v3	1610583	PF3D7_1238800	acyl-CoA+synthetase+%28ACS11%29	9344.14	C	T	SNP	missense_variant	MISSENSE	tCa/tTa	p.Ser74Leu/c.221C>T	No mutation	No mutation	No mutation	No mutation	No mutation	No mutation	Homozygous mutation	No mutation	No mutation	No mutation
Pf3D7_12_v3	1611168	PF3D7_1238800	acyl-CoA+synthetase+%28ACS11%29	5165.14	A	G	SNP	missense_variant	MISSENSE	gAt/gGt	p.Asp269Gly/c.806A>G	No mutation	No mutation	No mutation	No mutation	No mutation	Homozygous mutation	No mutation	No mutation	No mutation	No mutation
Pf3D7_12_v3	1612662	PF3D7_1238800	acyl-CoA+synthetase+%28ACS11%29	5674.14	C	T	SNP	missense_variant	MISSENSE	aCt/aTt	p.Thr767Ile/c.2300C>T	No mutation	No mutation	Homozygous mutation	No mutation	No mutation	No mutation	No mutation	No mutation	No mutation	No mutation
Pf3D7_13_v3	821711			908.39	AATATATAT	A,AAT	INDEL	intergenic_region			n.821712_821719delATATATAT	No mutation	No mutation	No mutation	No mutation	No mutation	No mutation	Mixed call	No mutation	No mutation	No mutation
Pf3D7_13_v3	2203499	PF3D7_1355600	conserved+Plasmodium+protein%2C+unknown+function	802.21	CAT	C	INDEL	intron_variant			c.906+75_906+76delAT	No mutation	Homozygous mutation	Mixed call	No mutation	No mutation	No mutation	No mutation	No mutation	No mutation	No mutation
Pf3D7_14_v3	2462610	PF3D7_1460400	ubiquitin+carboxyl-terminal+hydrolase+isozyme+L3+%28UCHL3%29	1976.1	AATATAT	A	INDEL	intron_variant			c.481-47_481-42delATATAT	No mutation	No mutation	Homozygous mutation	No mutation	No mutation	No mutation	No mutation	No mutation	No mutation	No mutation
