# Supplementary material for: Chemogenomics identifies acetyl-coenzyme A synthetase as a target for malaria treatment and prevention
Source: Cell Chem Biol. 2022 Feb 17;29(2):191–201.e8. doi: 10.1016/j.chembiol.2021.07.010 (PMC8878317; doi:10.1016/j.chembiol.2021.07.010)
Supplement: Table S3. Denoised log2 copy ratios for sequenced clones from MMV084978 and MMV019721 selections, related to Figure 1 [file mmc4.xlsx]

## Sheet: Table S3
Supplemental Table S3. Denoised Log2 Copy Ratios for sequenced clones from MMV084978 and MMV019721 selections. Cells are shaded by log2 copy ratios (<0 blue, >0 yellow).
Chromosome	Contig_Start	Contig_End	Chromosome	Gene_ID	Gene_Description	MMV084978-Dd2-1A7	MMV084978-Dd2-1G8	MMV084978-Dd2-2E9	MMV084978-Dd2-2H12	MMV019721-Dd2-A3	MMV019721-Dd2-B3	MMV019721-Dd2-C3	MMV019721-Dd2-1E4	MMV019721-Dd2-2E10	MMV019721-Dd2-2F12	MMV019721-Dd2-3F2	MMV019721-Dd2-3F10	MMV019721-3D7-1E12	MMV019721-3D7-1G8	MMV019721-3D7-2B4	MMV019721-3D7-2G6	MMV019721-3D7-3D10	MMV019721-3D7-3G8	MMV109721-3D7-2B1C	MMV109721-3D7-3B6H	MMV109721-3D7-4B8D	3D7-Parent	Dd2-Parent
Pf3D7_01_v3	29260	37376	Pf3D7_01_v3	PF3D7_0100100	erythrocyte membrane protein 1, PfEMP1	0.006773	0.020536	-0.040274	-0.021526	-0.064878	-0.0424	-0.030231	0.009323	0.138262	0.128698	-0.177057	0.065851	-0.122812	-0.046615	-0.086009	-0.070848	-0.086061	-0.021667	-0.151685	-0.139354	-0.07744	-0.002296	-0.012482
Pf3D7_01_v3	42117	46757	Pf3D7_01_v3	PF3D7_0100300	erythrocyte membrane protein 1, PfEMP1	-0.034131	0.036418	-0.04089	0.027092	0.058831	0.069027	0.093518	-0.196255	-0.046403	0.006309	-0.320654	0.104337	0.039388	0.045294	0.00389	0.086211	0.040254	-0.004351	-0.055893	-0.098206	0.10911	0.046474	0.019095
Pf3D7_01_v3	50113	51886	Pf3D7_01_v3	PF3D7_0100400	rifin	0.078466	0.107645	0.062247	0.03519	-0.019564	-0.096579	0.032707	0.25361	0.011731	0.263316	0.18285	0.079071	-0.095523	-0.097179	-0.03569	-0.139732	-0.125729	-0.107048	-0.102834	-0.101999	-0.039839	-0.038861	-0.003979
Pf3D7_01_v3	53530	55256	Pf3D7_01_v3	PF3D7_0100600	rifin	-0.056465	-0.062561	-0.104302	-0.10169	0.183503	0.11799	0.16172	0.02125	-0.040533	-0.224046	0.089187	0.260078	0.024605	0.008482	0.024104	-0.057524	0.045266	0.009578	0.127849	0.01249	0.015219	0.090426	0.037175
Pf3D7_01_v3	59522	61253	Pf3D7_01_v3	PF3D7_0100800	rifin	0.041744	0.12063	0.032318	-0.056884	-0.04307	-0.102351	-0.021527	-0.24395	-0.093304	-0.091833	-0.13592	-0.270762	0.067132	0.051827	0.008914	-0.230247	0.133767	-0.041801	0.003347	0.017116	0.118494	0.122224	-0.018098
Pf3D7_01_v3	61937	63650	Pf3D7_01_v3	PF3D7_0100900	rifin	0.035365	0.124579	0.226235	0.042273	-0.027205	0.078684	0.088609	0.198021	0.099723	0.033083	0.046351	0.163678	-0.011046	0.004774	0.004769	-0.090978	0.012292	-0.051437	0.02155	-0.05116	0.054014	0.054548	-0.026731
Pf3D7_01_v3	81515	83356	Pf3D7_01_v3	PF3D7_0101600	rifin	0.03963	0.089516	-0.05295	-0.04	-0.04266	0.060505	0.040607	-0.145393	-0.205536	-0.233722	0.021548	-0.315138	0.034261	0.054794	0.040139	0.02366	0.043115	0.020272	0.085115	-0.020349	0.035697	0.014544	0.00797
Pf3D7_01_v3	89992	91670	Pf3D7_01_v3	PF3D7_0101900	rifin	0.217781	0.012177	0.123682	0.101897	0.001728	0.027169	-0.080522	-0.100828	-0.092884	0.053565	0.022271	-0.102375	-0.005517	-0.030368	-0.024645	-0.022283	-0.078889	-0.084219	0.081442	0.082084	0.114979	-0.025109	-0.059261
Pf3D7_01_v3	92863	94125	Pf3D7_01_v3	PF3D7_0102000	Plasmodium exported protein (PHISTa), unknown function, pseudogene	-0.01859	-0.056623	-0.059716	-0.098605	-0.012173	0.004481	-0.139756	0.142289	0.109537	0.233859	0.127085	-0.081141	0.127391	0.148084	0.066511	0.114587	0.122615	0.030635	0.180101	0.130361	0.190948	0.028858	0.01236
Pf3D7_01_v3	94800	96149	Pf3D7_01_v3	PF3D7_0102100	stevor, pseudogene	-0.019727	-0.020596	-0.028849	-0.045413	-0.066133	-0.101415	-0.102771	0.036919	-0.059218	-0.049614	-0.00571	-0.062304	0.03483	-0.005722	0.001046	0.083652	-0.094598	0.058553	0.127584	0.111749	-0.186071	0.032437	0.005779
Pf3D7_01_v3	98569	102532	Pf3D7_01_v3	PF3D7_0102200	ring-infected erythrocyte surface antigen	0.012535	0.016539	0.030699	0.034391	0.084617	0.083034	-0.0498	0.133219	-0.078765	0.111006	0.074331	-0.018055	0.068414	0.028114	0.060528	0.198203	-0.007724	0.093123	0.162953	0.14931	0.13857	0.047573	-0.02974
Pf3D7_01_v3	104454	105459	Pf3D7_01_v3	PF3D7_0102300	Plasmodium exported protein, unknown function	0.068691	0.090171	0.12204	-0.054548	-0.10543	0.178057	-0.096964	0.213117	0.035245	0.101965	0.149176	0.025196	0.012336	-0.040776	-0.077556	0.030952	-0.041275	-0.04375	-0.000495	0.073063	-0.004355	0.083679	0.028521
Pf3D7_01_v3	106947	108598	Pf3D7_01_v3	PF3D7_0102400	lysophospholipase, putative, pseudogene	0.041988	0.017337	-0.044902	-0.018719	0.09507	0.030081	-0.130763	0.000383	-0.024675	0.246312	0.01719	0.123139	-0.042758	-0.090212	0.0098	0.003876	-0.076461	-0.030335	0.098853	-0.002688	0.03262	-0.020423	0.003128
Pf3D7_01_v3	110500	116049	Pf3D7_01_v3	PF3D7_0102500	erythrocyte binding antigen-181	-0.038189	-0.006252	0.042128	-0.012322	0.008113	0.147251	-0.039791	0.105537	-0.00452	0.057948	0.022118	0.069406	-0.02071	-0.033419	-0.014266	-0.013351	0.011132	-0.038505	-0.01115	0.058346	-0.042618	-0.030992	0.005939
Pf3D7_01_v3	118791	121499	Pf3D7_01_v3	PF3D7_0102600	serine/threonine protein kinase, FIKK family	0.057726	0.011845	0.094328	0.035884	0.033166	0.030631	0.011317	0.08561	0.081558	-0.122868	-0.080369	0.037431	-0.055154	0.026186	0.04012	-0.035334	0.03939	-0.097199	0.14918	0.099654	0.243302	0.004546	-0.002229
Pf3D7_01_v3	124267	125734	Pf3D7_01_v3	PF3D7_0102700	merozoite-associated tryptophan-rich antigen	0.019561	0.073706	0.093776	0.028757	0.019789	0.139167	-0.05927	-0.026265	-0.233267	0.075455	-0.074325	0.08056	-0.009341	-0.01575	-0.025617	0.027606	-0.099695	0.02095	0.080533	0.084554	0.018126	-0.046118	0.019656
Pf3D7_01_v3	126068	128391	Pf3D7_01_v3	PF3D7_0102800	seipin domain-containing protein, putative	0.073469	-0.036523	0.078684	0.069197	0.05104	-0.019783	0.02376	0.002924	-0.003821	0.092531	-0.06868	-0.041373	0.007863	-0.00312	0.024669	0.026332	-0.025612	0.020348	0.086317	0.093563	-0.018499	-0.090745	-0.011373
Pf3D7_01_v3	128710	131090	Pf3D7_01_v3	PF3D7_0102900	aspartate--tRNA ligase	-0.012775	0.041781	0.007855	-0.015675	0.065436	0.044004	0.031714	0.071929	0.239738	0.091376	0.179278	-0.019266	-0.059633	-0.052816	-0.055127	-0.056873	-0.020618	0.006755	0.020522	-0.008326	0.023298	0.074966	-0.018922
Pf3D7_01_v3	131836	133874	Pf3D7_01_v3	PF3D7_0103000	vacuolar protein sorting-associated protein VTA1, putative	0.056546	0.071987	0.033421	0.053262	-0.018663	-0.027023	-0.065916	-0.038885	0.095979	0.1782	-0.033316	0.036459	-0.065754	-0.026938	0.059702	-0.199047	0.156422	0.001059	0.072265	0.067602	0.074302	0.062447	-0.00329
Pf3D7_01_v3	134103	139507	Pf3D7_01_v3	PF3D7_0103100	vacuolar protein sorting-associated protein 51, putative	-0.050101	-0.077192	-0.003444	-0.056315	0.017135	0.045176	0.063739	0.134373	0.058148	0.131026	0.107898	0.061548	-0.067876	0.003032	0.009527	0.031109	-0.0024	-0.014756	0.209594	0.080031	0.026215	-0.022367	0.020507
Pf3D7_01_v3	140412	142469	Pf3D7_01_v3	PF3D7_0103200	nucleoside transporter 4	0.043843	-0.091701	0.029018	0.017612	0.119925	-0.087238	0.059408	-0.024032	-0.016895	0.063127	0.057458	0.027556	0.062647	0.023152	0.028529	0.111504	0.024631	0.091036	0.085218	0.107378	-0.071382	0.005694	-0.019161
Pf3D7_01_v3	143390	146646	Pf3D7_01_v3	PF3D7_0103300	conserved protein, unknown function	0.015937	0.026299	-0.020311	-0.029791	0.002581	-0.04986	-0.036679	0.114135	-0.059021	0.169684	0.066812	0.067364	0.068211	0.030752	-0.011058	-0.125661	0.083646	-0.02799	0.010257	0.040675	-0.069029	-0.047004	0.001113
Pf3D7_01_v3	147665	153027	Pf3D7_01_v3	PF3D7_0103400	zinc-carboxypeptidase, putative	0.009251	-0.03828	0.018189	-0.013032	0.019617	0.065895	-0.018626	-0.004944	-0.05322	0.060045	0.00691	0.013138	-0.040194	-0.023763	0.040201	0.04705	0.092512	0.03972	0.026054	-0.038439	0.019763	-0.029621	0.013031
Pf3D7_01_v3	153926	160676	Pf3D7_01_v3	PF3D7_0103500	conserved Plasmodium protein, unknown function	-0.038121	-0.090491	0.029069	-0.031766	-0.018511	0.020048	-0.096945	0.096086	0.04108	0.108057	0.106975	0.065264	0.102466	0.037117	0.066472	0.099962	0.114898	0.025568	0.01663	0.025636	-0.010544	-0.031289	-0.027898
Pf3D7_01_v3	160881	166371	Pf3D7_01_v3	PF3D7_0103600	ATP-dependent RNA helicase, putative	-0.01277	-0.031502	-0.037958	0.020525	-0.041067	-0.012889	-0.088084	0.063361	0.046776	0.14574	0.006361	0.030425	-0.027315	-0.028378	0.017277	-0.011068	-0.007484	-0.032481	0.063014	0.062508	0.033894	-0.032519	-0.031231
Pf3D7_01_v3	166372	168883	Pf3D7_01_v3	PF3D7_0103700	L-seryl-tRNA(Sec) kinase, putative	-0.026598	-0.004553	0.04887	-0.017002	0.057094	0.09574	-0.011429	0.040797	0.213989	0.268823	0.045198	-0.016794	-0.016291	0.007413	0.022532	0.037645	0.008913	-0.009073	-6.2e-05	-0.016152	0.009388	0.08217	0.009781
Pf3D7_01_v3	168884	171523	Pf3D7_01_v3	PF3D7_0103800	actin-related protein	0.057983	-0.067755	0.036924	0.08946	-0.087566	0.03542	-0.046305	-0.075023	-0.068944	0.009796	0.129537	-0.041954	-0.047481	-0.009296	-0.002488	-0.037817	0.065898	-0.031086	0.025333	0.043736	0.066015	0.019002	-0.01339
Pf3D7_01_v3	172614	174841	Pf3D7_01_v3	PF3D7_0103900	parasite-infected erythrocyte surface protein	-0.103961	-0.075667	-0.089259	-0.026495	0.01617	-0.010595	0.026559	0.102112	-0.063315	0.001731	-0.127755	-0.092455	0.011364	0.057588	0.039924	0.040549	0.031705	0.044214	-0.066664	-0.027785	-0.078785	-0.005607	-0.038639
Pf3D7_01_v3	175359	176626	Pf3D7_01_v3	PF3D7_0104000	thrombospondin-related sporozoite protein	-0.086952	-0.016196	-0.065208	-0.01064	-0.070383	0.026584	0.088599	-0.042808	-0.24633	-0.014526	0.048591	-0.00089	-0.02458	0.012563	0.032938	-0.077085	-0.01384	0.043915	-0.002661	0.111494	-0.060643	-0.050219	-0.037405
Pf3D7_01_v3	177837	181040	Pf3D7_01_v3	PF3D7_0104100	conserved Plasmodium membrane protein, unknown function	-0.002504	0.029564	0.086266	0.021935	-0.038557	0.040558	-0.001367	-0.034708	0.029842	0.090216	0.019122	0.012942	0.05953	0.080504	0.025843	0.094686	0.028945	0.053035	-0.032654	-0.057699	-0.061814	0.017197	-0.039159
Pf3D7_01_v3	182572	184472	Pf3D7_01_v3	PF3D7_0104200	StAR-related lipid transfer protein	-0.036455	-0.069995	0.027373	0.041072	-0.047236	-0.059087	0.008323	0.032253	0.018435	0.140499	0.184459	-0.012929	-0.077771	0.000975	0.000219	-0.055226	0.052905	0.00138	0.039202	0.082609	0.012761	-0.001152	-0.007779
Pf3D7_01_v3	190019	201480	Pf3D7_01_v3	PF3D7_0104300	ubiquitin carboxyl-terminal hydrolase 1, putative	-0.033877	-0.05638	-0.055505	-0.034885	-0.015665	-0.004053	-0.008187	-0.038472	-0.029026	-0.079681	-0.03847	0.020639	0.020371	0.016876	-0.005199	0.017458	-0.044811	-0.027692	0.119679	0.06874	0.112209	-0.002599	0.011052
Pf3D7_01_v3	202286	204382	Pf3D7_01_v3	PF3D7_0104400	4-hydroxy-3-methylbut-2-enyl diphosphate reductase	-0.035747	-0.020979	-0.04543	-0.062151	0.030679	0.054013	0.064381	-0.021346	-0.030422	-0.10629	0.048833	0.060697	-0.049206	-0.019357	-0.080258	-0.025472	-0.015139	-0.091415	-0.001687	-0.034062	0.022616	0.01227	-0.001276
Pf3D7_01_v3	204383	205705	Pf3D7_01_v3	PF3D7_0104500	conserved protein, unknown function	0.10157	-0.069205	0.036324	0.059808	-0.019341	0.024831	0.058611	-0.093618	-0.036383	-0.406484	0.171299	0.092271	0.059701	-0.012379	-0.068394	0.072703	0.010482	-0.01801	0.02614	0.030955	-0.08378	0.049271	-0.014498
Pf3D7_01_v3	205920	210439	Pf3D7_01_v3	PF3D7_0104600	conserved Plasmodium protein, unknown function	0.098164	-0.028286	0.005747	-0.006601	-0.01989	-0.038166	-0.018443	0.035053	-0.095426	-0.08725	-0.081208	0.154075	0.032185	0.04777	0.008733	0.009853	-0.011801	0.010451	-0.007088	0.020342	0.054792	0.037268	-0.014289
Pf3D7_01_v3	210620	213255	Pf3D7_01_v3	PF3D7_0104700	major facilitator superfamily-related transporter, putative	-0.046045	-0.009357	-0.007857	-0.006099	0.017617	0.073022	0.013557	0.096479	0.020668	-0.020781	0.061517	0.192604	-0.069607	-0.041578	0.032368	-0.037246	-0.006636	-0.004469	-0.045503	-0.053154	0.022949	0.071415	0.014249
Pf3D7_01_v3	215526	217759	Pf3D7_01_v3	PF3D7_0104800	novel putative transporter 1, putative	0.017063	-0.035884	0.032328	-0.00625	-0.035368	-0.056838	-0.060345	-0.06915	-0.001451	0.008223	0.056646	0.114133	-0.056615	-0.052796	0.038629	0.05304	0.014437	-0.049982	-0.029759	-0.001252	0.056526	-0.000872	0.001935
Pf3D7_01_v3	220952	221883	Pf3D7_01_v3	PF3D7_0105100	conserved Apicomplexan protein, unknown function	-0.091052	0.191902	-0.003652	0.1276	0.119776	0.12246	0.066988	-0.059539	-0.080559	0.171069	0.066661	0.367142	-0.085528	-0.031147	-0.047053	-0.094097	0.018583	-0.038904	0.001514	-0.036774	-0.044522	-0.012854	-0.005825
Pf3D7_01_v3	222004	224210	Pf3D7_01_v3	PF3D7_0105200	heptatricopeptide repeat and RAP domain-containing protein, putative	-0.032412	-0.153693	-0.104555	0.028984	0.021178	0.051377	0.027571	-0.072205	-0.08568	0.058559	-0.012951	0.068448	-0.082561	-0.052211	-0.034872	-0.004224	-0.052396	-0.006751	-0.088277	-0.017103	-0.04553	-0.0427	-0.005312
Pf3D7_01_v3	224860	226029	Pf3D7_01_v3	PF3D7_0105300	cyclase-associated protein	-0.064002	-0.075431	-0.090899	0.05715	0.071068	0.063875	0.051807	0.136626	0.062172	-0.052734	0.069187	0.329302	0.019046	0.008428	-0.00881	0.021074	0.018481	0.026767	0.046766	0.034689	0.007056	-0.025305	-0.02242
Pf3D7_01_v3	226431	227535	Pf3D7_01_v3	PF3D7_0105400	conserved Plasmodium protein, unknown function	-0.073626	0.00561	-0.086306	-0.040008	0.031127	-0.032792	-0.038287	-0.165524	-0.068058	-0.165494	-0.03044	-0.125054	0.01554	-0.017732	0.004014	-0.049271	0.076637	-0.00984	-0.049249	-0.001242	0.005537	-0.100722	-0.047078
Pf3D7_01_v3	228235	229769	Pf3D7_01_v3	PF3D7_0105500	conserved protein, unknown function	-0.008828	-0.018173	-0.062501	-0.066524	-0.051335	0.025482	0.024469	0.051872	0.023672	-0.053198	-0.03696	0.141048	-0.011703	-0.048561	-0.0496	-0.042574	-0.052349	0.010733	0.013039	0.056035	-0.004995	-0.064194	-0.01753
Pf3D7_01_v3	230039	234652	Pf3D7_01_v3	PF3D7_0105600	conserved Plasmodium protein, unknown function	-0.003027	0.056433	0.027074	-0.014784	0.008779	0.061778	-0.007284	-0.000207	0.023608	-0.047981	-0.063709	0.085588	-0.030804	-0.088896	-0.152392	0.003601	-0.079022	-0.009468	-0.046133	0.02633	-0.002291	-0.01522	-0.002219
Pf3D7_01_v3	238416	248107	Pf3D7_01_v3	PF3D7_0105700	asparagine-rich antigen Pfa35-2	-0.037647	-0.034183	-0.052154	-0.018699	-0.036162	-0.000505	-0.021543	0.041066	-0.021083	0.034814	-0.053044	-0.007555	-0.040497	-0.025211	-0.120511	0.059913	-0.029049	-0.026139	-0.021163	-0.081278	-0.036707	0.0344	0.000622
Pf3D7_01_v3	248981	252260	Pf3D7_01_v3	PF3D7_0105800	cyclin-dependent kinases regulatory subunit, putative	-0.079235	0.031572	-0.048173	-0.089934	-0.012805	-0.013561	0.021249	-0.019621	0.023372	0.060321	-0.074737	0.051063	-0.062693	-0.045359	0.02372	-0.03171	0.023697	-0.025637	-0.105137	-0.001536	-0.062582	-0.019079	-0.014497
Pf3D7_01_v3	253334	255180	Pf3D7_01_v3	PF3D7_0105900	3'-5' exonuclease, putative	-0.122741	-0.08112	-0.108596	-0.164436	0.040104	-0.012592	-0.037724	0.008172	-0.286477	0.095531	-0.05513	0.012653	0.061878	0.047759	-0.024177	0.100423	0.074307	0.025101	0.023961	0.004615	-0.081541	0.020932	-0.002656
Pf3D7_01_v3	255525	258793	Pf3D7_01_v3	PF3D7_0106000	conserved protein, unknown function	-0.001746	-0.016875	-0.017263	-0.008381	0.043587	0.034745	0.05262	0.074728	-0.024291	-0.014896	0.104553	0.125361	-0.020934	0.000327	0.006716	-0.051507	0.013336	0.04804	-0.014139	-0.00766	-0.036095	-0.03253	0.000145
Pf3D7_01_v3	260408	262059	Pf3D7_01_v3	PF3D7_0106100	V-type proton ATPase subunit C, putative	-0.026821	-0.10038	-0.018445	-0.08313	0.000421	-0.004155	-0.103962	0.121745	0.161565	0.003856	-0.056291	0.179939	-0.028885	0.006533	-0.038017	-0.005198	0.053708	-0.033396	0.010896	0.010405	0.102477	-0.01802	-0.036461
Pf3D7_01_v3	263090	264473	Pf3D7_01_v3	PF3D7_0106200	EF hand domain-containing protein, putative	0.129217	0.23214	0.064687	0.051004	-0.002338	0.064093	-0.025564	-0.339341	0.161877	-0.129859	-0.075403	-0.152409	-0.01776	0.115584	0.027871	0.014018	0.08114	0.006615	0.031149	0.100614	0.019664	0.005656	-0.010737
Pf3D7_01_v3	264958	269423	Pf3D7_01_v3	PF3D7_0106300	calcium-transporting ATPase	-0.063826	-0.061265	-0.051628	-0.100136	0.039349	0.010927	0.022122	-0.117449	-0.072427	-0.110012	-0.058977	-0.296172	-0.020987	0.014771	0.008222	-0.01371	0.001239	0.077111	-0.022331	0.022695	-0.037225	-0.031841	0.005417
Pf3D7_01_v3	272204	273654	Pf3D7_01_v3	PF3D7_0106400	pre-rRNA-processing protein TSR2, putative	0.001028	-0.034057	0.011576	-0.057773	-0.067983	0.106222	-0.072247	0.095324	-0.239019	-0.200333	-0.036602	-0.124413	-0.018003	0.023714	0.020467	-0.023456	0.112052	-0.022084	0.038944	-0.009643	0.148332	0.005347	-0.002783
Pf3D7_01_v3	274065	278800	Pf3D7_01_v3	PF3D7_0106500	conserved Plasmodium protein, unknown function	-0.077836	-0.02909	-0.029558	-0.029477	0.027603	0.034463	-0.086929	-0.207205	-0.019837	-0.114633	-0.00092	-0.128675	-0.028903	-0.029087	-0.051619	-0.036042	0.057551	-0.132128	-0.073708	0.013289	0.091562	0.105984	0.002821
Pf3D7_01_v3	278865	280264	Pf3D7_01_v3	PF3D7_0106600	conserved Plasmodium protein, unknown function	-0.042268	0.027363	-0.120432	-0.081965	-0.041904	-0.026016	-0.20493	0.156793	0.006368	-0.099004	-0.025135	-0.059143	-0.025043	-0.007972	-0.033942	-0.014454	-0.002301	-0.01659	-0.020604	0.054447	-0.019075	-0.061588	-0.003491
Pf3D7_01_v3	280905	285709	Pf3D7_01_v3	PF3D7_0106700	small ribosomal subunit assembling AARP2 protein	0.046168	-0.01062	0.018348	-0.025739	-0.011886	-0.00746	-0.041247	-0.094768	-0.007503	-0.029095	0.101251	0.022994	0.00479	0.116621	-0.04526	0.06038	0.113023	0.00536	0.069369	0.054065	0.15457	-0.047016	0.007534
Pf3D7_01_v3	286701	289168	Pf3D7_01_v3	PF3D7_0106800	ras-related protein Rab-5C	0.068411	0.108594	-0.042762	0.106609	-0.071036	-0.116281	0.030977	-0.159702	-0.060775	-0.127713	-0.023435	-0.128526	0.058899	-0.015414	0.002842	-0.014446	0.003279	-0.017687	0.009167	0.008937	-0.043597	0.024016	0.010278
Pf3D7_01_v3	290136	292840	Pf3D7_01_v3	PF3D7_0106900	2-C-methyl-D-erythritol 4-phosphate cytidylyltransferase, putative	0.047164	0.13197	-0.055829	0.091599	0.03317	0.145319	0.064294	-0.062671	0.120022	-0.191509	0.02934	-0.222645	-0.005803	0.028406	0.039363	0.048195	0.016299	-0.008918	-0.060983	-0.117913	0.114182	-0.091298	-0.03466
Pf3D7_01_v3	293392	295134	Pf3D7_01_v3	PF3D7_0107000	centrin-1	0.079254	-0.062582	0.076172	0.014023	0.028518	0.265036	0.158467	-0.279432	0.04768	-0.016839	-0.122326	-0.23558	0.06761	0.07067	0.010628	-0.005301	-0.023734	0.044035	0.051627	0.015897	-0.028687	-0.02003	0.003982
Pf3D7_01_v3	295135	297146	Pf3D7_01_v3	PF3D7_0107100	conserved protein, unknown function	-0.018872	-0.086099	0.161847	-0.038185	0.049047	0.052657	0.034928	-0.136539	-0.342457	-0.248522	0.017814	-0.14776	0.033411	-0.007375	0.027417	-0.000952	-0.088578	-0.010521	-0.05454	-0.025784	-0.000128	-0.031856	-0.001736
Pf3D7_01_v3	297147	299479	Pf3D7_01_v3	PF3D7_0107200	CCR4 domain-containing protein 3, putative	0.053114	0.01239	0.061511	0.077992	0.040863	-0.004745	-0.051781	-0.062514	0.01768	-0.018139	-0.030373	0.055436	0.007584	-0.013646	-0.001025	0.002499	-0.058413	-0.061682	0.034259	0.066689	0.11052	-0.038808	-0.002191
Pf3D7_01_v3	299480	301118	Pf3D7_01_v3	PF3D7_0107300	conserved Plasmodium protein, unknown function	-0.05006	-0.082036	-0.02691	-0.024451	0.065312	-0.087623	-0.03024	0.06372	0.150191	-0.008281	-0.03354	0.033409	0.032927	0.1422	0.064981	0.11412	-0.04109	0.101782	-0.006354	0.005317	-0.129679	-0.058822	0.005453
Pf3D7_01_v3	302687	303648	Pf3D7_01_v3	PF3D7_0107400	ATP synthase-associated protein, putative	-0.051243	0.00314	-0.047757	0.000586	0.058735	0.055019	0.032795	0.091668	0.013472	0.081143	-0.134164	0.075529	-0.001778	-0.035348	-0.081688	0.126647	-0.090102	-0.007558	0.047486	0.085413	-0.109598	-0.036851	-0.001176
Pf3D7_01_v3	304112	309507	Pf3D7_01_v3	PF3D7_0107500	Niemann-Pick type C1-related protein	-0.050506	-0.00962	-0.048041	-0.028993	0.046574	0.120178	0.004131	-0.01101	-0.04823	-0.030658	-0.022152	-0.0031	-0.067904	-0.058337	-0.132772	-0.037894	-0.096601	-0.0955	-0.044276	-0.031704	-0.086762	-0.062282	-0.002966
Pf3D7_01_v3	314368	319655	Pf3D7_01_v3	PF3D7_0107600	eukaryotic translation initiation factor 2-alpha kinase 2, putative	-0.044556	-0.004045	-0.066221	-0.086411	0.073314	0.053909	0.075929	-0.001943	-0.085694	0.132005	-0.019231	-0.0926	-0.000169	-0.032324	0.017669	0.052685	-0.056017	0.008567	-0.003325	-0.063822	-0.116367	-0.018771	-0.008871
Pf3D7_01_v3	319918	321758	Pf3D7_01_v3	PF3D7_0107700	dolichyl-diphosphooligosaccharide--protein glycosyltransferase subunit OST3/OST6, putative	-0.096026	-0.173427	-0.045792	-0.133278	-0.002646	0.084788	-0.096647	0.123528	0.183314	0.120917	0.132288	0.052536	0.054934	0.032943	0.076012	-0.08552	0.136796	-0.039142	0.019813	-0.098677	0.227609	0.022376	-0.029763
Pf3D7_01_v3	322121	326234	Pf3D7_01_v3	PF3D7_0107800	double-strand break repair protein MRE11	-0.011216	0.012114	-0.015504	-0.008831	0.049142	0.064993	0.019078	-0.065932	-0.016833	-0.009519	-0.178389	0.035789	0.011815	0.022509	0.021969	0.019574	-0.022135	0.00579	-0.035518	-0.011582	-0.034486	-0.019551	0.014047
Pf3D7_01_v3	326235	327474	Pf3D7_01_v3	PF3D7_0107900	conserved Plasmodium protein, unknown function	-0.15498	0.036429	-0.202898	-0.079085	-0.045237	-0.221101	-0.101794	0.136923	0.128824	0.239768	-0.112907	0.008601	0.040835	0.031951	0.033327	0.074237	0.030213	0.015617	-0.031564	-0.005873	-0.005562	-0.018036	0.059507
Pf3D7_01_v3	328181	329808	Pf3D7_01_v3	PF3D7_0108000	proteasome subunit beta type-3, putative	0.054347	-0.055581	-0.017898	-0.07419	-0.033997	-0.030623	0.001247	-0.17671	-0.089343	-0.107014	-0.286153	0.042282	0.010261	0.060043	-0.014867	0.134846	0.167917	0.028622	0.004291	-0.035479	-0.190439	0.050418	0.013565
Pf3D7_01_v3	330488	332958	Pf3D7_01_v3	PF3D7_0108100	conserved protein, unknown function	-0.08753	-0.022006	-0.00529	-0.084006	0.075024	0.044838	0.010266	0.06468	0.048503	0.101554	0.058176	0.00224	0.092132	0.07631	0.117047	-0.137685	0.1328	0.013119	-0.045319	-0.035528	0.029222	-0.025019	-0.015225
Pf3D7_01_v3	336918	344083	Pf3D7_01_v3	PF3D7_0108300	conserved Plasmodium protein, unknown function	-0.034516	0.01035	0.017685	0.0036	0.055991	0.035178	-0.007113	0.090886	0.029468	0.066783	0.034473	-0.020194	0.028831	0.086785	0.119149	-0.109102	-0.042146	0.107819	0.044201	0.051416	0.03648	0.025693	-0.00937
Pf3D7_01_v3	344150	346790	Pf3D7_01_v3	PF3D7_0108400	mitochondrial carrier protein, putative	0.018456	0.005369	-0.14052	0.000378	0.080074	0.135272	0.133689	-0.048017	-0.081553	-0.048242	0.087234	-0.085545	0.143009	0.117471	0.152744	-0.085552	0.186214	0.139251	0.000902	0.003984	0.061461	-0.060518	-0.005038
Pf3D7_01_v3	348920	349852	Pf3D7_01_v3	PF3D7_0108500	conserved Plasmodium protein, unknown function	-0.152542	0.023409	0.086972	0.063526	-0.008238	0.128095	-0.037983	0.027081	-0.055848	0.000193	0.076849	0.240806	0.003002	0.009503	0.026704	-0.18807	-0.033815	0.034576	0.004204	-0.068217	0.061827	-0.005633	-0.05035
Pf3D7_01_v3	349853	351876	Pf3D7_01_v3	PF3D7_0108600	conserved protein, unknown function	-0.182546	-0.152543	-0.04129	-0.136007	0.043104	-0.033594	-0.110026	0.089972	0.091786	0.093019	0.168523	0.024628	0.085106	0.081082	0.139807	-0.127499	0.050932	0.069823	0.021318	-0.001828	0.073278	-0.034524	-0.017904
Pf3D7_01_v3	352064	356461	Pf3D7_01_v3	PF3D7_0108700	secreted ookinete protein, putative	0.006667	0.010214	-0.007999	-0.019506	0.034398	-0.034168	-0.033614	-0.134274	-0.012464	0.023868	-0.058446	-0.047139	0.096092	0.047505	0.146896	-0.095029	0.13545	0.009576	0.046383	-0.108921	0.195444	-0.025614	-0.036782
Pf3D7_01_v3	357584	360589	Pf3D7_01_v3	PF3D7_0108800	mitochondrial carrier protein, putative	0.058194	0.054809	0.023131	0.002144	-0.009066	-0.027747	-0.049482	0.106513	0.025402	0.090298	0.031141	0.060898	0.095085	0.091807	0.060974	-0.069538	0.042164	0.017652	-0.042586	-0.005645	0.048851	-0.100369	-0.014134
Pf3D7_01_v3	363068	364242	Pf3D7_01_v3	PF3D7_0109000	photosensitized INA-labeled protein PHIL1	-0.02608	-0.004503	-0.102829	-0.160247	0.091765	0.199274	-0.059623	-0.052167	-0.00709	0.073776	-0.141798	0.023622	0.055868	0.129773	0.08576	-0.096581	0.147935	0.054221	0.008416	-0.00134	0.0251	0.030073	-0.026235
Pf3D7_01_v3	365360	369045	Pf3D7_01_v3	PF3D7_0109100	LCCL domain-containing protein	-0.063676	0.014312	0.00823	0.029471	0.008453	0.089974	-0.012777	0.035348	0.086133	0.057096	0.083757	0.026071	-0.011331	4.7e-05	0.063821	-0.181256	-0.001438	-0.041157	-0.007585	-0.022359	0.098575	-0.077128	-0.020983
Pf3D7_01_v3	369230	370428	Pf3D7_01_v3	PF3D7_0109200	cleavage and polyadenylation specificity factor subunit 5, putative	0.018653	-0.076823	0.075671	-0.124115	0.000318	-0.024771	-0.070112	-0.077362	-0.11959	0.035621	-0.157919	0.111555	0.063353	0.159109	0.08319	-0.079536	0.092254	0.107229	-0.015299	0.018666	0.016607	-0.069876	-0.000474
Pf3D7_01_v3	371565	373262	Pf3D7_01_v3	PF3D7_0109300	fatty acid elongation protein, GNS1/SUR4 family, putative	-0.073115	-0.009836	-0.109552	-0.139946	0.11293	0.027611	0.022755	0.049559	-0.185907	0.041633	0.172154	0.097513	-0.063802	0.009791	0.027296	-0.157917	0.111768	0.028782	0.011321	0.049592	0.200847	-0.02525	0.021014
Pf3D7_01_v3	374189	375337	Pf3D7_01_v3	PF3D7_0109400	tubulin-specific chaperone a, putative	-0.216499	-0.119016	-0.090344	-0.053897	0.032969	-0.064644	-0.136565	-0.013752	-0.138405	-0.253522	-0.380663	0.053014	-0.022821	0.011693	0.022122	-0.033709	0.06864	-0.001758	-0.069989	-0.068698	0.026623	-0.030306	-0.021839
Pf3D7_01_v3	376044	377254	Pf3D7_01_v3	PF3D7_0109500	N-acetyltransferase, GNAT family, putative	-0.091953	0.014846	0.055402	-0.029609	-0.027428	-0.12101	-0.078765	-0.136842	-0.058474	-0.073676	-0.093362	-0.188241	-0.054026	-0.052986	-0.100034	-0.077877	-0.101902	-0.030457	-0.067768	-0.022175	0.12586	-0.023188	-0.036221
Pf3D7_01_v3	380447	382674	Pf3D7_01_v3	PF3D7_0109800	phenylalanine--tRNA ligase alpha subunit	0.027329	0.04094	0.089627	0.022642	-0.016434	-0.028239	-0.032286	0.003129	-0.062223	-0.005456	0.027502	-0.029607	0.083252	0.046542	0.039227	0.072631	0.074122	0.054604	0.044574	0.023668	-0.113153	0.051865	-0.004044
Pf3D7_01_v3	383034	388156	Pf3D7_01_v3	PF3D7_0109850	phosphatidate cytidylyltransferase, putative	-0.002119	-0.079991	-0.000868	-0.004868	-0.00451	0.030773	-0.083549	0.131393	-0.07886	0.058208	0.094178	0.08929	0.125612	0.161287	0.135725	-0.115741	0.092742	0.115819	0.1518	0.136514	0.099897	-0.151006	-0.004377
Pf3D7_01_v3	388157	389168	Pf3D7_01_v3	PF3D7_0110000	conserved Plasmodium protein, unknown function	-0.060352	0.044972	0.219963	0.032766	0.039035	-0.023298	-0.020208	-0.086942	0.0153	0.143945	-0.127313	0.152887	0.15449	0.126336	0.100738	0.079904	0.058006	0.069915	0.061656	0.056349	-0.049951	-0.032533	-0.038128
Pf3D7_01_v3	389169	392315	Pf3D7_01_v3	PF3D7_0110100	selenocysteine-specific elongation factor, putative	0.020693	-0.078994	-0.056171	-0.038182	0.03045	0.060185	-0.074177	-0.086838	-0.044261	-0.016527	-0.112633	0.050753	-0.025676	-0.059647	-0.003169	-0.063734	-0.098251	0.026741	0.095198	0.058964	0.070801	-0.012302	-0.009818
Pf3D7_01_v3	392354	393125	Pf3D7_01_v3	PF3D7_0110200	FAD-linked sulfhydryl oxidase ERV1, putative	-0.035564	0.085781	-0.092397	-0.165343	0.157106	-0.01433	-0.099249	-0.17093	0.045039	-0.297884	-0.114589	-0.087838	0.100814	0.088583	0.049168	0.065637	0.079384	0.05754	-0.020565	0.048607	-0.014153	-0.027684	-0.016678
Pf3D7_01_v3	393683	395085	Pf3D7_01_v3	PF3D7_0110400	DNA-directed RNA polymerase II subunit RPB9, putative	-0.110698	-0.084218	-0.080456	-0.166473	0.048466	-0.169428	-0.103589	-0.068389	-0.060346	-0.100018	-0.232294	-0.160033	0.065276	0.127852	0.064273	0.126394	0.021186	0.092129	0.054788	-0.075076	-0.043112	0.036552	-0.019979
Pf3D7_01_v3	396341	403856	Pf3D7_01_v3	PF3D7_0110500	bromodomain protein, putative	-0.043209	-0.022181	-0.021805	-0.04562	0.035735	0.041966	-0.05243	0.008254	0.014461	-0.01378	-0.036595	0.081669	0.008582	0.017949	-0.053437	-0.037854	-0.072401	0.057424	-0.034992	-0.061252	0.006361	-0.021352	-0.017591
Pf3D7_01_v3	405489	412419	Pf3D7_01_v3	PF3D7_0110600	phosphatidylinositol-4-phosphate 5-kinase	-0.029532	-0.044187	-0.040557	-0.035863	-0.000612	0.040107	-0.06974	-0.042351	-0.057423	-0.113242	-0.013096	0.056002	0.055464	0.092314	0.094634	-0.052139	-0.004717	0.039496	0.06925	0.066979	0.199269	0.068001	0.004314
Pf3D7_01_v3	413510	415350	Pf3D7_01_v3	PF3D7_0110700	chromatin assembly factor 1 protein WD40 domain, putative	-0.002918	-0.042601	0.065445	0.023216	0.067129	0.022103	-0.054309	-0.043541	-0.132131	-0.031439	-0.030672	0.070716	0.05346	0.097616	0.087208	-0.009196	0.076137	0.011456	0.047234	0.043917	0.022533	0.088025	-0.005452
Pf3D7_01_v3	417671	419857	Pf3D7_01_v3	PF3D7_0110800	transcription initiation factor TFIIB, putative	-0.052219	0.003629	0.031347	-0.003721	-0.094323	-0.151065	-0.094196	0.002445	-0.056667	-0.064972	-0.046822	-0.056524	0.080126	0.085327	0.081569	0.027516	0.021565	0.090699	0.06815	0.037574	0.03269	0.027601	0.008903
Pf3D7_01_v3	420043	421103	Pf3D7_01_v3	PF3D7_0110900	adenylate kinase-like protein 1	-0.126073	-0.14931	-0.074353	-0.136906	-0.033854	0.100713	-0.104495	-0.032611	0.118731	0.101993	-0.072708	-0.0577	0.041984	0.064479	-0.009375	0.034555	0.055812	0.080865	0.038581	0.004014	0.046519	0.020388	-0.062122
Pf3D7_01_v3	421526	427825	Pf3D7_01_v3	PF3D7_0111000	kinesin-8, putative	0.019239	-0.024249	-0.020517	-0.03603	0.019931	0.062184	-0.07105	-0.143725	-0.078186	-0.035294	-0.08462	-0.038774	0.038392	0.021027	0.0168	-0.022909	-0.138341	0.035528	-0.097835	-0.073661	-0.13109	-0.033841	0.012017
Pf3D7_01_v3	431289	435292	Pf3D7_01_v3	PF3D7_0111300	P-loop containing nucleoside triphosphate hydrolase, putative	0.022381	0.050285	0.070866	-0.004601	0.059205	0.016056	-0.081678	0.033871	0.038334	-0.019759	-0.037778	-0.04705	0.104213	0.257322	0.156535	0.005305	0.216632	0.042927	0.147416	0.086722	0.118961	-0.015857	-0.006632
Pf3D7_01_v3	436158	438814	Pf3D7_01_v3	PF3D7_0111400	conserved Plasmodium protein, unknown function	-0.063229	-0.06825	-0.020711	-0.137779	-0.018869	-0.007707	-0.146254	-0.14575	-0.135083	-0.18996	-0.13553	-0.056124	0.021485	0.04774	0.024183	-0.041124	0.001362	0.012801	0.009501	-0.017638	0.015122	-0.050402	0.00728
Pf3D7_01_v3	439402	441668	Pf3D7_01_v3	PF3D7_0111500	UMP-CMP kinase, putative	-0.072621	-0.000653	0.138969	0.069288	-0.040959	-0.065553	-0.073706	-0.072677	0.011	0.059906	-0.036082	0.003355	0.032212	0.059672	0.039655	0.006481	0.053497	-0.034843	-0.06862	0.004158	-0.062735	-0.007449	-0.02286
Pf3D7_01_v3	445776	449099	Pf3D7_01_v3	PF3D7_0111800	eukaryotic translation initiation factor 4E, putative	-0.003622	0.096419	0.004417	-0.024027	-0.060315	0.00868	-0.212424	-0.047154	-0.017377	0.063216	0.01545	0.067455	0.085364	0.128187	0.098358	-0.029181	0.123042	0.080123	0.005504	0.012828	0.024528	-0.07767	-0.001071
Pf3D7_01_v3	450739	453368	Pf3D7_01_v3	PF3D7_0112000	TatD-like deoxyribonuclease	0.067534	0.084483	0.066968	0.015719	0.007344	0.138985	-0.095118	-0.074444	0.143318	0.097532	0.103095	-0.018734	0.03707	0.076578	0.049156	-0.038753	0.010046	0.082899	0.109013	0.126865	0.026559	0.025833	-0.027634
Pf3D7_01_v3	464476	470444	Pf3D7_01_v3	PF3D7_0112200	multidrug resistance-associated protein 1	-0.041833	0.021513	-0.060171	0.004625	0.098451	0.051298	-0.063178	-0.042289	0.125624	0.158695	0.055954	-0.014417	0.05439	0.062355	0.053223	-0.026153	0.039205	-0.022826	-0.01156	-0.023919	-0.034764	-0.032565	-0.028136
Pf3D7_01_v3	473489	475887	Pf3D7_01_v3	PF3D7_0112300	18S ribosomal RNA	-0.097276	0.052494	-0.059183	-0.127786	0.072406	0.153977	-0.028806	-0.341848	0.000135	-0.147361	-0.197513	-0.402966	-0.018551	-0.001539	0.103945	-0.059229	0.025204	0.093139	0.124502	0.051351	0.193896	-0.035598	-0.005129
Pf3D7_01_v3	476403	477278	Pf3D7_01_v3	PF3D7_0112500	5.8S ribosomal RNA	-0.017761	-0.002888	-0.06887	0.033394	0.100537	0.203206	-0.044753	-0.045551	0.075774	0.038132	0.085606	-0.058459	0.038757	0.053565	-0.004249	0.045003	-0.071358	0.005549	0.039914	0.000397	0.048049	-0.004592	0.009853
Pf3D7_01_v3	477279	481595	Pf3D7_01_v3	PF3D7_0112700	28S ribosomal RNA	-0.050629	0.032265	-0.045173	-0.092522	0.060673	0.127642	-0.08959	-0.16947	-0.090244	-0.008437	-0.009865	-0.088792	0.139047	0.196964	0.179897	0.277209	0.044902	0.123576	0.156885	0.023248	-0.063482	-0.070752	-0.003838
Pf3D7_01_v3	481596	482868	Pf3D7_01_v3	PF3D7_0112800	Plasmodium exported protein (hyp11), unknown function	-0.09576	-0.103753	-0.034017	0.01651	-0.176745	-0.112842	-0.121449	-0.031846	-0.05091	-0.033408	-0.111565	-0.289416	0.068947	0.096938	0.059849	0.138506	0.048018	-0.056707	-0.018037	-0.004839	0.090234	-0.103052	-0.005374
Pf3D7_01_v3	486250	487436	Pf3D7_01_v3	PF3D7_0112900	Plasmodium exported protein, unknown function	-0.143609	0.032327	-0.01699	-0.007478	-0.051889	0.025018	-0.2657	0.143289	0.330707	0.190947	0.118208	0.201064	0.158321	0.196297	0.059853	0.088554	0.169081	0.083976	0.132323	0.114255	0.024749	0.008474	-0.025585
Pf3D7_01_v3	487642	490377	Pf3D7_01_v3	PF3D7_0113000	glutamic acid-rich protein GARP	-0.077748	-0.045679	0.009979	-0.020117	-0.01255	-0.065619	-0.142637	0.009869	-0.027688	0.062458	0.11413	0.095722	-0.031422	0.02416	-0.026717	-0.050343	0.045544	0.000184	0.196707	0.111349	0.124777	-0.048721	-0.007644
Pf3D7_01_v3	494994	500326	Pf3D7_01_v3	PF3D7_0113100	surface-associated interspersed protein 1.1 (SURFIN 1.1)	-0.02878	-0.088839	-0.005511	-0.042088	0.054767	0.148739	-0.051867	-0.080454	-0.000556	0.035868	-0.006297	0.007793	-0.172477	-0.130136	-0.150576	-0.136813	-0.238823	-0.074428	-0.046297	-0.052396	-0.134202	-0.06907	-0.015611
Pf3D7_01_v3	500709	503118	Pf3D7_01_v3	PF3D7_0113200	Plasmodium exported protein, unknown function	-0.07103	0.029966	-0.102525	-0.006013	-0.030323	0.121835	-0.050831	0.03322	-0.038772	-0.105376	-0.068262	-0.004442	0.0667	0.045617	0.020843	0.1092	-0.058337	0.072553	0.141786	0.077442	-0.108569	-0.048041	-0.013313
Pf3D7_01_v3	504688	507124	Pf3D7_01_v3	PF3D7_0113300	Plasmodium exported protein (hyp1), unknown function	0.030617	0.101032	0.035055	-0.027189	0.122937	-0.012203	-0.077433	0.057903	0.088203	0.012069	0.009271	0.001795	-0.000882	0.035702	0.013319	0.019047	-0.030875	-0.012292	0.068962	0.039381	0.07338	-0.045178	-0.007874
Pf3D7_01_v3	508002	509998	Pf3D7_01_v3	PF3D7_0113400	Plasmodium exported protein, unknown function	-0.001066	0.063665	-0.01644	0.008836	0.0643	-0.022092	-0.052836	0.034291	0.01161	-0.170573	0.079187	0.131126	-0.047271	-0.014479	0.020268	-0.034922	-0.055917	-0.026266	0.124036	0.103789	0.075934	-0.100035	0.001202
Pf3D7_01_v3	511836	518105	Pf3D7_01_v3	PF3D7_0113600	surface-associated interspersed protein 1.2 (SURFIN 1.2), pseudogene	0.018671	0.004423	-0.065459	-0.015931	0.005435	0.083039	-0.091009	0.089463	0.029199	0.043038	0.003026	0.110407	-0.004604	0.038851	0.049819	-0.062353	0.078621	-0.002207	0.097238	0.142547	0.145614	-0.077529	0.006246
Pf3D7_01_v3	520557	522829	Pf3D7_01_v3	PF3D7_0113700	heat shock protein 40, type II	0.077467	0.015554	0.03302	-0.051824	-0.022983	-0.075769	-0.070303	-0.016118	-0.017598	-0.051899	-0.004264	-0.015715	0.062066	0.146181	0.053137	0.09917	0.090732	0.022465	0.159538	0.101718	0.17235	0.013734	-0.005991
Pf3D7_01_v3	526857	536601	Pf3D7_01_v3	PF3D7_0113800	DBL containing protein, unknown function	-0.002895	0.065158	0.004583	-0.001646	0.01366	0.090943	-0.048145	-0.025569	0.087612	-0.071627	-0.035785	-0.075167	0.029119	0.08519	0.042911	0.103622	-0.053346	0.040642	0.124252	0.136301	0.081701	-0.027815	-0.004998
Pf3D7_01_v3	536859	538275	Pf3D7_01_v3	PF3D7_0113900	CX3CL1-binding protein 1	-0.149383	-0.097417	-0.194425	-0.019984	-0.100565	-0.038626	-0.167968	0.204772	-0.227124	-0.167175	0.020784	0.13178	0.056363	0.054713	0.031655	0.074803	-0.031036	0.063912	0.119556	0.085058	0.160939	-0.066807	0.036137
Pf3D7_01_v3	542230	547233	Pf3D7_01_v3	PF3D7_0114000	exported protein family 1	-0.022062	-0.026628	-0.04302	-0.003898	0.014315	0.160409	0.016103	0.145344	-0.100325	0.223174	0.048977	0.035169	0.011529	0.001026	0.044158	0.008517	0.018508	0.012623	0.156819	0.136225	0.110438	-0.054797	0.049224
Pf3D7_01_v3	550326	551963	Pf3D7_01_v3	PF3D7_0114200	exported protein family 3	-0.065224	0.079764	-0.081489	-0.144357	-0.045678	0.167638	-0.042504	-0.124815	-0.087444	-0.131502	-0.193024	-0.251225	0.025357	-0.006308	0.052276	-0.009708	0.019829	-0.006832	-0.000568	0.017219	-0.070585	0.114965	0.05832
Pf3D7_01_v3	552390	553927	Pf3D7_01_v3	PF3D7_0114300	exported protein family 4, pseudogene	-0.155186	0.079241	-0.019088	0.149299	-0.123648	0.250413	-0.052599	0.038296	0.031516	0.046438	-0.007067	-0.097974	0.072807	0.132624	0.096831	0.159462	0.003131	0.090576	0.285356	0.269587	0.109193	-0.055563	0.002306
Pf3D7_01_v3	553928	555689	Pf3D7_01_v3	PF3D7_0114400	erythrocyte membrane protein 1 (PfEMP1), exon 2, pseudogene	-0.101829	-0.017453	-0.045122	-0.089831	-0.037585	0.028861	-0.052779	0.039381	0.057403	-0.054727	0.078812	-0.005161	-0.121798	-0.153977	-0.015033	-0.20867	-0.039315	-0.025226	0.042808	0.132984	0.223984	-0.056026	0.013445
Pf3D7_01_v3	560224	561784	Pf3D7_01_v3	PF3D7_0114600	stevor, pseudogene	-0.062918	-0.071054	-0.112408	-0.064422	0.02732	-0.080036	-0.006382	-0.177331	-0.008309	-0.108856	-0.154082	-0.173795	-0.031888	-0.076873	-0.016377	-0.063445	-0.083788	-0.13781	0.048099	0.007387	0.14824	0.026785	0.021777
Pf3D7_01_v3	563453	565092	Pf3D7_01_v3	PF3D7_0114700	rifin	0.010032	-0.02428	-0.038785	-0.026386	-0.062163	-0.130706	-0.096239	0.042745	-0.02317	0.075178	-0.043203	-0.119207	0.06486	0.061477	0.062862	-0.055606	0.179959	0.017274	0.082206	-0.002619	0.225185	0.037478	-0.006046
Pf3D7_01_v3	569235	570522	Pf3D7_01_v3	PF3D7_0114800	Plasmodium exported protein (hyp7), unknown function	0.127673	0.126992	0.178357	0.066637	0.037682	0.08611	0.022152	-0.002804	0.186831	-0.103122	-0.002513	0.111176	-0.084369	-0.048276	0.012802	-0.153602	-0.03712	-0.094395	-0.052569	-0.071582	0.040456	-0.012841	-0.006938
Pf3D7_01_v3	571885	573103	Pf3D7_01_v3	PF3D7_0114900	Plasmodium exported protein, unknown function, pseudogene	0.00344	0.011144	-0.003726	-0.004736	0.105569	0.051974	0.133558	0.230037	0.078364	0.30394	-0.302959	0.02401	0.14486	0.091753	0.079915	-0.03881	0.123538	0.029473	0.067975	0.000398	0.026728	0.04431	0.019457
Pf3D7_01_v3	577454	584039	Pf3D7_01_v3	PF3D7_0115000	surface-associated interspersed protein 1.3 (SURFIN 1.3)	0.013516	-0.016467	-0.049669	-0.054009	0.008223	0.109923	0.138366	-0.207246	-0.071379	0.069227	-0.296153	-0.32852	0.041441	-0.071017	-0.036531	-0.078914	-0.056158	-0.036534	-0.038702	0.120495	0.104508	0.112477	-0.018796
Pf3D7_01_v3	591599	593437	Pf3D7_01_v3	PF3D7_0115200	rifin	0.015447	0.053051	-0.054817	0.06702	-0.000868	-0.018294	0.052525	0.103307	-0.208985	0.073248	-0.222556	-0.087413	-0.031766	0.051934	0.013851	-0.068378	0.034983	0.019792	-0.059245	0.026723	0.016288	-0.038723	-0.054703
Pf3D7_01_v3	594852	596523	Pf3D7_01_v3	PF3D7_0115300	rifin	-0.064211	-0.124172	-0.112613	0.064632	0.106276	0.265867	0.112417	0.156124	-0.029801	-0.088107	0.136505	0.040631	0.034981	-0.004514	0.096512	-0.196013	0.012254	-0.003967	-0.128866	-0.024656	-0.015541	-0.032157	-0.009986
Pf3D7_01_v3	598215	599722	Pf3D7_01_v3	PF3D7_0115400	stevor	-0.023785	0.172955	0.075703	-0.069755	0.079339	0.082917	0.079478	-0.324823	-0.045026	-0.085952	-0.20684	-0.244861	-0.014888	0.036104	-0.017759	-0.021707	0.049842	-0.01825	-0.090073	-0.147471	-0.045673	0.019514	0.083665
Pf3D7_01_v3	603912	605781	Pf3D7_01_v3	PF3D7_0115600	rifin	0.049423	0.130369	0.046754	-0.047042	0.094681	0.178068	0.10779	-0.195566	-0.072709	-0.12397	-0.30944	-0.096296	-0.002835	-0.056204	-9.7e-05	-0.098553	0.036546	-0.073394	-0.158545	-0.201117	-0.065442	0.027173	0.025661
Pf3D7_01_v3	607140	615143	Pf3D7_01_v3	PF3D7_0115700	erythrocyte membrane protein 1, PfEMP1	-0.027249	-0.034489	-0.049046	0.015519	-0.173858	-0.16119	-0.090676	0.035315	0.238684	0.129837	-0.088926	0.078415	-0.103288	-0.059292	-0.044626	-0.180261	-0.033686	-0.084704	-0.225812	-0.212385	-0.033299	0.051038	0.012167
Pf3D7_02_v3	24982	31418	Pf3D7_02_v3	PF3D7_0200100	erythrocyte membrane protein 1, PfEMP1	0.055316	0.058926	0.050265	0.015589	-0.081827	-0.053102	-0.082176	-0.05405	0.075656	0.065423	0.049912	0.017385	-0.107321	-0.032295	0.094751	-0.253752	-0.001771	-0.039485	-0.10361	-0.103248	0.087904	0.047392	-0.066681
Pf3D7_02_v3	32780	34509	Pf3D7_02_v3	PF3D7_0200200	rifin	0.173618	0.100861	-0.110553	-0.052397	-0.111112	0.079633	-0.053531	-0.366391	-0.336437	-0.384842	-0.0519	-0.168838	-0.045045	-0.02054	-0.041413	-0.133023	-0.02935	-0.008875	-0.174498	-0.210416	-0.088838	-0.013102	-0.055817
Pf3D7_02_v3	38037	39553	Pf3D7_02_v3	PF3D7_0200400	stevor	0.010629	0.039995	0.038454	0.037991	-0.013275	-0.068056	0.097983	-0.127406	-0.20499	-0.078812	-0.062785	-0.026286	-0.160145	-0.063255	-0.1063	-0.075042	-0.076499	-0.0205	-0.098029	-0.098147	-0.044501	-0.078631	0.045722
Pf3D7_02_v3	41265	43108	Pf3D7_02_v3	PF3D7_0200500	rifin	0.007637	0.126656	0.096687	0.090926	0.155151	-0.243602	-0.00824	-0.233197	-0.367938	-0.342203	-0.047681	-0.556507	-0.132509	-0.017704	-0.042842	0.140307	0.054716	-0.091245	0.029284	0.12652	0.132909	0.138769	0.014809
Pf3D7_02_v3	45036	46808	Pf3D7_02_v3	PF3D7_0200600	rifin	0.068954	-0.071815	-0.007229	0.091692	-0.099458	-0.164804	-0.175452	0.046644	-0.063659	-0.023945	0.068072	-0.092757	0.031192	-0.002489	0.044007	0.089292	-0.063235	-0.072578	0.045982	-0.009766	0.089781	0.00811	-0.041294
Pf3D7_02_v3	48673	50397	Pf3D7_02_v3	PF3D7_0200700	rifin	-0.135439	0.058331	-0.063418	-0.131296	0.245545	0.090651	0.115427	-0.054105	0.10183	-0.684573	0.230896	0.404617	0.000126	0.038107	-0.034519	0.15366	0.052548	0.000962	-0.121237	-0.011695	-0.044044	-0.004961	0.023004
Pf3D7_02_v3	54004	55505	Pf3D7_02_v3	PF3D7_0200900	stevor, pseudogene	-0.004256	0.094296	0.007237	-0.033864	-0.004824	0.086299	-0.06869	-0.025049	-0.281151	-0.479807	-0.148597	-0.256826	0.112658	0.063963	0.090637	0.136873	0.131403	0.036744	-0.167517	-0.234723	-0.136105	0.1577	0.005768
Pf3D7_02_v3	57094	58671	Pf3D7_02_v3	PF3D7_0201000	rifin	0.071769	-0.074793	-0.001083	0.017906	-0.149287	-0.014361	0.029434	-0.294372	-0.252245	-0.162551	-0.201269	-0.309784	-0.086863	-0.097705	-0.099513	-0.097321	0.057512	-0.106685	-0.346512	-0.355596	-0.133621	0.104214	-0.028373
Pf3D7_02_v3	66279	67795	Pf3D7_02_v3	PF3D7_0201300	stevor	-0.030055	-0.077395	-0.054697	0.039886	0.068973	0.008657	0.089827	-0.238611	-0.169778	-0.0605	-0.109663	-0.363749	-0.050369	-0.026839	0.012408	-0.03033	0.081	-0.082319	-0.274735	-0.327848	-0.064163	-0.028007	-0.039707
Pf3D7_02_v3	109314	110830	Pf3D7_02_v3	PF3D7_0202100	liver stage associated protein 2	-0.094336	-0.126642	-0.052279	0.059387	0.271419	0.22592	0.256933	0.165624	0.06787	-0.079815	0.129807	0.006208	-0.101964	-0.147934	-0.103619	0.10441	0.002252	-0.0124	-0.281246	-0.399406	-0.270088	-0.046704	0.039325
Pf3D7_02_v3	112297	113932	Pf3D7_02_v3	PF3D7_0202200	EMP1-trafficking protein	-0.036389	0.0275	-0.061065	0.125159	0.082215	0.082066	0.098835	0.18685	0.076342	0.272652	0.085522	-0.066014	-0.061955	-0.106569	-0.058496	-0.007481	0.027166	-0.126729	-0.305844	-0.413733	-0.048198	0.028017	-0.027845
Pf3D7_02_v3	116975	118485	Pf3D7_02_v3	PF3D7_0202300	Plasmodium exported protein (hyp11), unknown function	0.100652	0.071166	0.083543	0.001123	0.241821	0.199842	0.228477	0.099557	-0.017993	-0.035578	0.049756	0.009818	-0.020299	-0.06402	0.010045	-0.042624	0.00999	-0.081845	-0.329353	-0.376735	-0.079671	0.038459	0.069313
Pf3D7_02_v3	120274	124352	Pf3D7_02_v3	PF3D7_0202400	translation-enhancing factor	0.006818	0.088565	-0.117752	0.046743	0.205596	0.296858	0.196973	0.093588	-0.09119	-0.023721	-0.046224	0.043167	-0.021673	-0.062718	0.010904	-0.028467	0.049299	-0.081496	-0.294867	-0.294644	-0.145099	-0.034245	0.04867
Pf3D7_02_v3	127744	128564	Pf3D7_02_v3	PF3D7_0202500	early transcribed membrane protein 2	-0.029791	-0.182869	-0.12568	0.090061	-0.006489	-0.196925	0.108623	0.06799	-0.240535	0.021881	-0.063962	0.070443	-0.032628	-0.120361	-0.033704	-0.058768	-0.072203	-0.073448	-0.205367	-0.268598	-0.226679	-0.007419	-0.009775
Pf3D7_02_v3	129092	133813	Pf3D7_02_v3	PF3D7_0202600	nucleic acid binding protein, putative	-0.074315	-0.023615	0.000179	-0.025669	0.108749	0.175324	0.114348	0.056117	0.073124	0.044786	-0.15593	-0.059177	-0.0476	0.022319	0.035909	0.016633	0.031177	0.03722	-0.228359	-0.327933	-0.048081	0.02638	-0.006528
Pf3D7_02_v3	135273	137348	Pf3D7_02_v3	PF3D7_0202700	octaprenyl pyrophosphate synthase	0.060002	-0.124598	0.043667	-0.018696	-0.035512	0.004412	0.082721	0.118085	0.073352	0.007464	-0.139575	0.10223	-0.020406	0.039151	-0.059565	-0.029693	0.045633	0.010681	-0.202065	-0.271537	-0.134109	-0.051529	-0.010279
Pf3D7_02_v3	137349	138639	Pf3D7_02_v3	PF3D7_0202800	conserved Plasmodium protein, unknown function	0.034039	0.022825	-0.078531	0.103041	0.112591	-0.124994	-0.031084	-0.206342	0.191739	0.046691	-0.129701	0.245828	-0.046124	-0.039978	-0.030601	-0.077676	-0.050446	-0.065087	-0.166043	-0.184728	-0.081351	-0.060696	-0.020772
Pf3D7_02_v3	138677	141408	Pf3D7_02_v3	PF3D7_0202900	palmitoyltransferase DHHC12, putative	-0.044914	-0.042938	-0.075318	0.050922	0.09943	0.147052	-0.010928	0.078183	-0.058841	0.109284	-0.139267	-0.002658	0.097675	0.045376	0.021976	0.006764	0.004093	-0.031709	-0.12283	-0.16797	-0.055183	0.039802	-0.002286
Pf3D7_02_v3	141409	147814	Pf3D7_02_v3	PF3D7_0203000	repetitive organellar protein, putative	-0.092634	0.013937	-0.005828	-0.093325	0.029402	0.159066	-0.02271	-0.092038	0.071425	-0.05875	-0.178822	0.023454	0.084961	-0.012261	0.063062	-0.061518	0.03138	0.032011	-0.149496	-0.184094	0.012899	0.005558	-0.016662
Pf3D7_02_v3	149274	157231	Pf3D7_02_v3	PF3D7_0203100	protein kinase, putative	-0.063069	-0.070998	-0.025203	-0.032656	-0.009371	0.046764	0.04496	-0.000792	-0.091038	-0.028848	-0.008907	-0.00262	-0.009403	-0.049281	0.075947	-0.138196	0.015911	-0.053292	-0.078626	-0.116869	0.024153	0.011569	-0.022169
Pf3D7_02_v3	157887	159910	Pf3D7_02_v3	PF3D7_0203200	conserved Plasmodium protein, unknown function	-0.041815	-0.153731	0.02871	-0.032558	0.064451	0.13614	0.025836	0.166296	-0.128487	-0.054184	-0.083598	0.128741	0.019701	-0.064992	-0.012678	-0.111965	0.062375	-0.041167	0.014016	-0.054909	-0.043651	0.023685	-0.027293
Pf3D7_02_v3	160264	161492	Pf3D7_02_v3	PF3D7_0203300	ERCC1 nucleotide excision repair protein, putative	-0.025699	-0.069103	-0.056061	-0.057424	0.034	-0.048827	0.112605	-0.111548	-0.129932	0.262879	-0.093306	0.11852	0.065584	0.041385	0.044049	0.073845	0.035231	0.018754	0.009513	-0.039876	-0.010664	0.01742	-0.030311
Pf3D7_02_v3	161815	163150	Pf3D7_02_v3	PF3D7_0203400	conserved Plasmodium protein, unknown function	0.085648	0.038675	0.079695	0.049527	0.04913	-0.02138	0.001901	-0.048962	0.086185	0.120908	-0.14726	0.074714	0.099117	0.070892	0.097258	-0.05782	0.067768	0.049564	0.021322	0.047376	0.01286	0.053768	-0.061485
Pf3D7_02_v3	165894	168301	Pf3D7_02_v3	PF3D7_0203600	conserved Plasmodium protein, unknown function	-0.003625	-0.160387	-0.012566	0.033474	-0.02609	0.07198	-0.035054	0.106524	0.142785	0.057507	0.025365	0.014459	-0.050068	-0.069919	-0.007118	-0.036873	0.039411	-0.060869	0.016045	-0.088764	0.147959	0.010483	-0.061417
Pf3D7_02_v3	168432	170386	Pf3D7_02_v3	PF3D7_0203700	protein MAK16, putative	-0.000481	0.037122	0.041734	0.075876	0.002037	-0.019861	0.027871	0.020737	-0.094887	-0.111521	-0.044165	0.081599	-0.031412	0.037198	0.001351	-0.011392	-0.046572	-0.052236	-0.003195	-0.051958	-0.086652	-0.006753	-0.03643
Pf3D7_02_v3	171313	175162	Pf3D7_02_v3	PF3D7_0203800	conserved Plasmodium protein, unknown function	-0.027853	-0.007413	0.028789	-0.079993	0.060777	0.064717	-0.079553	0.045952	0.038024	0.047096	-0.02658	-0.013938	0.090078	0.028217	0.025343	0.088095	0.080177	0.07192	0.087151	-0.077227	-0.001672	-0.008297	0.006344
Pf3D7_02_v3	176317	178550	Pf3D7_02_v3	PF3D7_0203900	5'-3' exonuclease, N-terminal resolvase-like domain, putative	-0.064767	-0.069688	-0.108376	-0.061743	0.0331	0.01706	-0.00149	0.137958	-0.013288	0.08316	-0.033754	0.02417	0.009539	0.003785	0.043136	-0.005298	0.034735	0.03098	0.088218	-0.000161	0.073103	0.006876	-0.00974
Pf3D7_02_v3	178705	181776	Pf3D7_02_v3	PF3D7_0204000	condensin-2 complex subunit H2, putative	-0.022268	-0.069025	0.039813	-0.066851	0.017774	0.046674	0.050007	0.030721	-0.017633	0.055689	0.015943	0.052052	0.027424	0.019979	0.046594	-0.006849	0.034744	0.014821	0.078721	0.067205	0.126483	-0.006315	-0.018736
Pf3D7_02_v3	181978	189365	Pf3D7_02_v3	PF3D7_0204100	Sel1 repeat-containing protein, putative	-0.017788	0.003428	0.012641	0.056725	-0.018837	-0.003349	-0.021211	0.032439	0.063968	0.008418	-0.032893	0.054122	0.101373	0.088844	0.100078	-0.098013	0.185468	-0.010286	0.168328	0.072054	0.140074	0.039113	-0.010758
Pf3D7_02_v3	192568	194449	Pf3D7_02_v3	PF3D7_0204200	conserved Plasmodium protein, unknown function	-0.032463	-0.007872	0.100287	-0.00149	0.086744	0.00095	0.106631	0.072669	0.006231	-0.191893	0.125998	-0.046565	-0.021323	0.072577	0.024013	-0.094902	0.132218	0.026334	0.085108	0.008586	0.152656	-0.002049	0.009271
Pf3D7_02_v3	194576	197067	Pf3D7_02_v3	PF3D7_0204300	conserved Plasmodium protein, unknown function	-0.098761	0.018952	-0.002318	-0.055893	0.004083	0.09007	-0.052147	-0.168337	0.087139	0.029826	-0.044642	0.041551	0.126758	0.167312	0.07402	0.107512	-0.01838	0.073233	0.107914	0.108243	-0.097769	-0.105507	-0.034755
Pf3D7_02_v3	197068	198198	Pf3D7_02_v3	PF3D7_0204400	dynein light chain, putative	-0.131445	-0.104159	-0.08505	-0.041307	-0.041813	-0.007714	-0.06744	0.110486	-0.145648	0.074201	-0.122307	-0.282966	0.017209	0.073402	0.064888	0.11336	-0.040786	0.085262	0.04773	-0.040692	-0.019475	0.080781	0.002123
Pf3D7_02_v3	198199	199820	Pf3D7_02_v3	PF3D7_0204500	aspartate transaminase	-0.226502	-0.160565	-0.071692	-0.028679	-0.123602	0.030839	-0.094333	0.101563	0.070757	0.11988	-0.0705	-0.258365	-0.015305	0.035345	0.021925	-0.083156	0.041893	-0.019672	-0.015499	0.043074	0.046811	-0.024284	-0.024346
Pf3D7_02_v3	200232	204298	Pf3D7_02_v3	PF3D7_0204600	5'-3' exonuclease, putative	0.045464	0.066539	0.039518	0.003062	-0.028608	0.104878	-0.000232	0.120577	0.041199	0.122966	0.096277	0.034603	0.097963	0.088035	-0.015031	0.07522	0.046713	0.069943	0.114248	0.080577	0.064762	-0.069239	0.011242
Pf3D7_02_v3	205639	207653	Pf3D7_02_v3	PF3D7_0204700	hexose transporter	-0.017832	-0.005205	0.096106	0.027317	-0.026933	-0.043552	-0.001922	0.190533	0.098565	0.146769	0.04361	0.109866	0.059856	0.062723	0.160895	0.014241	0.046013	-0.007661	0.088087	0.087561	0.056754	0.013543	-0.001971
Pf3D7_02_v3	209333	211083	Pf3D7_02_v3	PF3D7_0204800	3'-5' exonuclease, putative	-0.006807	-0.024338	0.058774	0.03295	-0.106825	-0.069583	-0.030589	0.172987	-0.004591	-0.143396	0.043866	-0.17274	-0.119766	-0.193525	-0.100958	-0.115402	-0.322661	-0.070841	-0.12355	-0.027313	-0.024702	-0.037036	0.034304
Pf3D7_02_v3	211098	212804	Pf3D7_02_v3	PF3D7_0204900	2-methoxy-6-polyprenyl-1,4-benzoquinol methylase, mitochondrial, putative	-0.108391	-0.046824	-0.043112	-0.110342	0.060145	0.12051	-0.064421	0.153382	-0.013116	0.074088	0.163679	0.077839	0.062267	0.108968	-0.013134	0.050136	0.021457	0.040097	0.105095	0.083744	0.071959	-0.048075	0.005572
Pf3D7_02_v3	212805	214673	Pf3D7_02_v3	PF3D7_0205000	conserved Plasmodium protein, unknown function	0.020036	-0.022439	-0.030893	-0.076637	0.157312	0.230092	0.003995	0.054332	-0.019905	0.048914	0.055237	0.194632	0.05927	-0.019594	-0.009846	-0.118322	-0.028724	0.024071	0.086436	0.064009	0.081946	-0.148262	-0.02082
Pf3D7_02_v3	214674	217598	Pf3D7_02_v3	PF3D7_0205100	conserved Plasmodium protein, unknown function	-0.077322	-0.085074	0.041193	0.071771	-0.068248	-0.012086	0.043586	0.090942	0.068856	0.102473	-0.115328	0.036942	0.109791	0.163233	0.146327	0.073694	0.16525	0.158124	-0.046459	0.056605	-0.298347	-0.136217	-0.009702
Pf3D7_02_v3	217632	219157	Pf3D7_02_v3	PF3D7_0205200	MORN repeat protein, putative	0.090765	-0.015152	0.013716	0.068077	-0.214177	-0.072874	-0.141033	0.082136	0.102098	0.271953	0.102101	0.195495	0.028668	0.009237	-0.004345	0.067505	0.052859	-0.002685	0.060963	0.052702	0.077855	-0.093944	0.010644
Pf3D7_02_v3	219440	222506	Pf3D7_02_v3	PF3D7_0205300	conserved Plasmodium protein, unknown function	-0.008485	-0.0009	0.018907	0.023682	-0.00293	-0.051256	-0.081103	0.13018	0.014799	0.142032	-0.033053	0.088426	0.048783	0.057147	0.067424	0.047972	0.109599	0.032841	0.012725	0.000673	0.10929	0.015792	0.01186
Pf3D7_02_v3	223228	225101	Pf3D7_02_v3	PF3D7_0205400	PCI domain-containing protein, putative	0.006021	-0.067892	-0.023615	-0.013858	-0.074618	0.087931	-0.062418	0.105218	0.213604	0.140745	0.143943	0.178803	-0.073811	-0.080744	-0.106067	-0.05889	-0.045279	-0.085712	0.081801	-0.082946	0.006479	-0.017563	-0.026541
Pf3D7_02_v3	225312	226495	Pf3D7_02_v3	PF3D7_0205500	DNA-directed RNA polymerase II 16 kDa subunit, putative	-0.049167	-0.020288	0.150271	0.058322	0.039115	-0.097747	0.090385	-0.182694	-0.030301	0.015157	-0.277386	-0.136832	-0.00218	-0.028246	-0.025978	0.013179	-0.005578	-0.009331	0.03665	0.133029	-0.023891	-0.033533	0.050029
Pf3D7_02_v3	227775	230182	Pf3D7_02_v3	PF3D7_0205600	conserved Plasmodium protein, unknown function	-0.056672	0.091539	-0.057221	-0.153425	0.019635	0.058393	0.010622	0.091735	-0.045828	0.020351	0.139271	0.096753	0.03578	0.042003	0.052057	0.054731	0.084195	0.060634	0.027474	0.022642	-0.05752	0.009153	0.02172
Pf3D7_02_v3	230891	232629	Pf3D7_02_v3	PF3D7_0205700	RNA-binding protein, putative	0.023481	0.023242	0.019904	0.097165	-0.055298	-0.095275	-0.049728	0.091232	0.165529	-0.058362	0.141606	0.017847	0.075735	0.084328	0.076121	0.046854	0.13161	0.022289	0.119365	0.10039	0.125742	0.030079	0.004078
Pf3D7_02_v3	232630	233726	Pf3D7_02_v3	PF3D7_0205800	PH domain-containing protein, putative	-0.065925	-0.065792	0.005431	0.034576	-0.058775	0.111453	-0.04465	0.106351	-0.115812	0.283744	0.164579	-0.109392	0.042848	0.030042	0.005167	0.006034	-0.040402	-0.021603	-0.018041	0.05287	-0.011501	-0.0026	0.036937
Pf3D7_02_v3	234987	239031	Pf3D7_02_v3	PF3D7_0205900	26S proteasome regulatory subunit RPN1, putative	-0.018445	-0.015044	0.006149	-0.025245	-0.001695	0.081156	0.021157	0.079904	0.027891	0.007163	0.022825	0.079082	0.158277	0.127345	0.078107	0.185411	0.137002	0.136961	0.132034	0.11909	0.116523	-0.051951	-0.016312
Pf3D7_02_v3	239032	244046	Pf3D7_02_v3	PF3D7_0206000	DNA repair protein RAD2, putative	0.011334	0.027448	0.01678	-0.013778	0.032588	-0.01068	0.046654	-0.021022	0.105754	0.174504	0.081583	-0.017123	-0.036875	-0.113929	0.050955	-0.085394	0.125211	-0.051924	-0.04036	0.007233	-0.013969	0.009	-0.002288
Pf3D7_02_v3	245108	246949	Pf3D7_02_v3	PF3D7_0206100	cysteine desulfuration protein SufE	0.07873	0.081716	0.116367	0.103235	0.013938	0.142597	0.009429	0.125185	-0.022376	0.047499	0.118427	0.182901	-0.02663	-0.072734	-0.079726	-0.055449	-0.016681	0.015748	0.054213	0.060878	0.034968	-0.0658	-0.008308
Pf3D7_02_v3	248780	250977	Pf3D7_02_v3	PF3D7_0206200	pantothenate transporter	0.025818	-0.021319	-0.005159	-0.013304	0.007528	-0.033909	-0.010405	0.038203	0.018584	0.125901	0.077052	0.014563	0.015095	0.042364	0.00099	0.008105	0.047249	0.040325	-0.041338	-0.012989	-0.083664	0.00487	-0.00516
Pf3D7_02_v3	252144	262693	Pf3D7_02_v3	PF3D7_0206300	pentafunctional AROM polypeptide, putative, pseudogene	-0.005653	-0.029717	-0.012473	-0.042393	-0.025553	-0.066224	-0.002377	0.001363	-0.023973	0.029174	-0.026568	0.013672	-0.06203	-0.007978	0.006441	0.017446	0.058556	-0.034417	0.005352	-0.003128	0.039213	-0.02106	0.016768
Pf3D7_02_v3	262787	267597	Pf3D7_02_v3	PF3D7_0206500	conserved Plasmodium protein, unknown function	0.022202	0.135718	0.048539	-0.038651	0.136014	0.15621	0.152793	-0.061252	-0.052071	-0.021421	0.020992	0.023719	0.049786	0.0752	0.035222	0.112304	0.095266	0.057072	-0.006709	0.024371	-0.077575	0.016164	0.012514
Pf3D7_02_v3	271344	273259	Pf3D7_02_v3	PF3D7_0206700	adenylosuccinate lyase	0.027166	0.042658	0.004706	0.052767	-0.005679	-0.013654	0.004965	0.039121	0.010503	-0.054455	0.037228	0.108959	-0.028596	0.021472	0.025213	0.040151	-0.000375	0.050212	0.006619	0.010483	0.020709	-0.032667	-0.018093
Pf3D7_02_v3	273439	274757	Pf3D7_02_v3	PF3D7_0206800	merozoite surface protein 2	0.108132	0.073718	0.036489	-0.087133	0.004869	0.059478	-0.009583	0.035139	0.015971	-0.013743	-0.114715	-0.013668	0.011477	0.035944	-0.004622	0.100284	0.088738	0.033092	0.039628	0.01037	0.032349	-0.030789	-0.033103
Pf3D7_02_v3	275290	276827	Pf3D7_02_v3	PF3D7_0206900	merozoite surface protein 5	-0.043342	-0.045074	-0.009938	-0.045962	0.123535	-0.007389	-0.02223	-0.296696	-0.01097	-0.101909	0.005724	-0.074148	0.008775	0.035743	-0.022629	0.087051	0.000739	0.034837	-0.036534	0.004295	-0.110266	-0.032944	0.031117
Pf3D7_02_v3	277244	278706	Pf3D7_02_v3	PF3D7_0207000	merozoite surface protein 4	0.037618	0.004594	0.047845	0.024256	0.015519	-0.008696	0.053978	0.082985	0.046026	-0.130565	0.106348	0.086155	-0.006246	-0.019609	-0.024381	-0.005323	-0.039749	-0.003831	0.036535	0.000467	0.018762	-0.09663	-0.003023
Pf3D7_02_v3	281657	287595	Pf3D7_02_v3	PF3D7_0207100	conserved Plasmodium protein, unknown function	-0.03134	-0.092036	-0.05797	-0.038684	0.036521	0.031255	-0.005644	0.026811	0.044701	0.012788	0.061613	0.008737	0.045306	0.077549	0.010892	0.077126	0.063422	0.025827	0.033362	0.062637	0.048963	-0.045886	0.024135
Pf3D7_02_v3	289918	292953	Pf3D7_02_v3	PF3D7_0207300	serine repeat antigen 8	-0.059638	0.060911	0.023777	-0.019506	-0.01364	0.046514	-0.015751	-0.00161	0.08413	0.048884	0.016337	-0.001465	0.028799	0.00866	0.036785	0.02322	0.010491	0.058652	0.02659	0.051688	-0.012739	-0.026045	0.006585
Pf3D7_02_v3	294023	297866	Pf3D7_02_v3	PF3D7_0207400	serine repeat antigen 7	-0.051714	0.018746	0.068159	-0.010898	0.008644	0.056734	0.020666	0.082456	0.137966	-0.06142	0.119479	0.139369	0.060726	0.049774	0.017544	0.060943	0.03001	0.012503	-0.04703	-0.007449	-0.036548	0.00125	0.000612
Pf3D7_02_v3	298647	302814	Pf3D7_02_v3	PF3D7_0207500	serine repeat antigen 6	0.012602	0.056786	0.113439	0.033512	0.00219	-0.012422	-0.046293	-0.049089	0.030753	-0.117199	-0.077621	-0.046848	0.036517	-0.000866	-0.011373	0.064008	0.033408	0.035593	0.036835	0.027248	-0.257568	-0.029237	-0.019795
Pf3D7_02_v3	303343	307277	Pf3D7_02_v3	PF3D7_0207600	serine repeat antigen 5	-0.092829	0.000792	-0.047765	-0.069437	-0.059944	-0.065452	-0.029823	-0.039944	0.038542	-0.07037	-0.033822	-0.085076	0.091508	0.083181	0.047493	0.086079	0.033544	0.061801	0.027951	0.032965	-0.018566	0.038469	-0.003023
Pf3D7_02_v3	308597	312405	Pf3D7_02_v3	PF3D7_0207700	serine repeat antigen 4	-0.054393	-0.082936	-0.024775	-0.054948	-0.008772	-0.054558	-0.066305	-0.077436	0.058084	-0.020223	-0.053237	0.08357	0.027125	0.017636	0.011553	0.014125	-0.007181	0.00373	0.011344	0.012046	0.02934	-0.007096	-0.003939
Pf3D7_02_v3	313199	316991	Pf3D7_02_v3	PF3D7_0207800	serine repeat antigen 3	0.02135	-0.03146	-0.029763	0.040737	-0.026658	-0.077101	-0.074818	0.035346	0.009596	-0.154565	0.038379	-0.040819	-0.08134	-0.062808	-0.008183	-0.096238	0.13769	-0.142602	0.10192	-0.016662	0.191576	-0.062363	-0.000616
Pf3D7_02_v3	317346	321560	Pf3D7_02_v3	PF3D7_0207900	serine repeat antigen 2	0.010013	0.035218	0.027426	-0.021974	-0.044351	0.065021	-0.010942	0.070634	0.03257	-0.133731	0.112986	0.092166	-0.054427	-0.025956	-0.035863	-0.131615	-0.08761	0.001096	-0.029317	0.0557	0.026966	0.121098	-0.007469
Pf3D7_02_v3	322088	325973	Pf3D7_02_v3	PF3D7_0208000	serine repeat antigen 1	0.003045	0.017126	0.041236	-0.009022	0.004302	-0.002969	0.01955	0.02033	0.017048	-0.132428	-0.052209	-0.005759	0.111474	0.075939	0.14468	0.092994	0.097925	0.144091	-0.012289	0.02578	-0.106963	0.055497	0.00428
Pf3D7_02_v3	327682	335441	Pf3D7_02_v3	PF3D7_0208100	conserved Plasmodium protein, unknown function	-0.062002	-0.034738	-0.051584	-0.074417	-0.043106	0.053127	-0.053646	-0.096795	0.034745	0.012712	-0.020244	0.066067	0.067528	0.182681	0.107529	0.063315	0.195218	0.098932	0.04111	0.006696	-0.0833	0.057681	0.006529
Pf3D7_02_v3	335442	336831	Pf3D7_02_v3	PF3D7_0208200	KRR1 small subunit processome component, putative	-0.111547	-0.17218	-0.076845	-0.103302	-0.109145	-0.07	0.004404	-0.024885	-0.036934	-0.132807	0.080624	-0.089669	-0.007847	0.032068	-0.003462	0.011436	0.000918	0.018403	-0.026936	-0.016707	-0.030708	-0.018611	-0.013202
Pf3D7_02_v3	337308	343137	Pf3D7_02_v3	PF3D7_0208300	conserved Plasmodium protein, unknown function	0.048302	-0.042675	-0.034496	0.03204	0.008278	-0.012668	-0.013784	0.010067	0.013477	-0.010437	-0.023682	0.074001	-0.015925	0.032618	0.003408	0.004714	0.004604	0.019749	0.014724	-0.009824	-0.019345	-0.04669	-0.018293
Pf3D7_02_v3	343138	349590	Pf3D7_02_v3	PF3D7_0208400	conserved Plasmodium protein, unknown function	-0.064815	-0.018497	-0.074271	-0.050338	-0.041903	0.009023	-0.008703	-0.010434	-0.050422	-0.197882	-0.155932	-0.053131	0.088549	0.090853	0.085366	0.026142	0.08015	0.081528	-0.014514	-0.018246	-0.079367	-0.007001	0.015298
Pf3D7_02_v3	352586	353878	Pf3D7_02_v3	PF3D7_0208500	acyl carrier protein	0.02191	-0.028399	0.080849	0.05593	-0.049956	0.037171	-0.101973	0.040361	-0.044164	0.054593	0.007795	-0.036516	0.042805	0.057367	0.037816	0.049545	0.051838	0.075615	0.094905	0.034153	-0.006994	-0.013565	-0.034373
Pf3D7_02_v3	354371	356309	Pf3D7_02_v3	PF3D7_0208600	ribosome-recycling factor	0.026576	-0.065841	-0.046817	0.009022	0.033445	0.180339	0.052798	-0.087447	-0.000948	-0.011904	0.078738	0.068751	-0.05424	-0.00027	-0.141157	-0.090772	0.002068	-0.046991	0.054552	-0.122827	0.004396	0.015352	-0.014486
Pf3D7_02_v3	356310	358264	Pf3D7_02_v3	PF3D7_0208700	conserved Plasmodium protein, unknown function, unspecified product	0.058736	-0.128398	-0.052165	-0.023871	0.079037	-0.042708	0.105293	0.128877	-0.093554	-0.127619	-0.096108	-0.064777	-0.047052	-0.012172	-0.061532	0.020306	0.069478	-0.045209	0.044103	-0.105513	-0.069259	0.023706	0.014209
Pf3D7_02_v3	358892	360099	Pf3D7_02_v3	PF3D7_0208800	conserved Plasmodium protein, unknown function	-0.106315	-0.072924	0.015713	-0.080369	-0.013543	-0.148639	0.004078	-0.032841	-0.038792	-0.012558	-0.004237	-0.068216	0.042484	0.087953	0.081267	0.002091	0.19664	0.01644	0.01065	-0.044293	0.077813	0.041799	-0.003529
Pf3D7_02_v3	360578	368604	Pf3D7_02_v3	PF3D7_0208900	6-cysteine protein P230p	0.029116	-0.018989	-0.039079	0.016324	0.019861	0.051282	-0.011024	0.113373	-0.052138	0.067777	0.034165	0.084558	0.013452	0.065856	0.020109	0.072724	0.038338	-0.014291	-0.035003	-0.017992	-0.006258	-0.020624	-0.023561
Pf3D7_02_v3	370188	380095	Pf3D7_02_v3	PF3D7_0209000	6-cysteine protein P230	-0.00365	0.005174	0.001311	-0.004449	0.011012	-0.003728	-0.0075	0.116168	-0.00722	0.133916	-0.012009	0.111963	0.011518	0.071974	0.023685	0.049289	0.039879	-0.005188	0.004617	-0.037148	0.03502	-0.02644	0.000769
Pf3D7_02_v3	380880	383695	Pf3D7_02_v3	PF3D7_0209100	patatin-like phospholipase, putative	0.030814	0.001975	0.017325	-0.043333	0.046103	0.029463	0.011015	0.002593	-0.115266	0.130863	-0.112694	-0.057108	-0.072788	-0.007537	-0.014806	-0.086155	-0.013519	-0.020094	-0.055245	-0.035458	-0.045471	0.002715	-0.009519
Pf3D7_02_v3	384615	386830	Pf3D7_02_v3	PF3D7_0209200	exosome complex component MTR3, putative	0.104379	-0.011752	0.085452	0.05384	-0.093452	-0.135463	-0.121029	0.072489	0.107723	0.126621	-0.121009	-0.011976	0.012843	-0.00465	0.069253	-0.012281	0.081948	0.125543	0.031717	0.102395	0.199636	0.035332	0.029024
Pf3D7_02_v3	387023	388287	Pf3D7_02_v3	PF3D7_0209300	2C-methyl-D-erythritol 2,4-cyclodiphosphate synthase	0.128884	-0.015552	-0.088153	0.032169	0.209543	0.2944	0.095113	-0.108567	-0.067629	0.124182	-0.062702	0.078632	0.021086	0.041223	0.024889	0.017065	0.032954	0.001775	0.038566	0.043372	0.054087	-0.007115	-0.028872
Pf3D7_02_v3	388288	390861	Pf3D7_02_v3	PF3D7_0209400	conserved protein, unknown function	-0.010489	-0.006838	0.04445	0.002307	-0.03232	0.066203	-0.001504	0.12767	0.007025	0.061773	-0.063307	0.089222	0.030519	-0.028053	-0.02057	0.058884	-0.000761	-0.011107	-0.012551	-0.039617	-0.086488	-0.011769	-0.018156
Pf3D7_02_v3	391025	393039	Pf3D7_02_v3	PF3D7_0209500	conserved Plasmodium protein, unknown function	-0.135954	-0.074086	-0.085677	-0.049592	-0.007733	0.095161	-0.13186	0.034366	-0.12685	-0.038144	-0.053646	0.095781	-0.010504	0.001188	-0.009762	0.003852	0.060475	0.031588	0.068654	0.048666	-0.058951	0.059468	-0.037103
Pf3D7_02_v3	393987	398995	Pf3D7_02_v3	PF3D7_0209600	transporter, putative	-0.059746	0.000771	0.026288	-0.015598	0.029279	-0.074254	-0.035615	0.023525	-0.01565	-0.024675	0.034545	0.029187	0.015745	0.04546	0.029124	0.034704	0.0507	-0.006063	0.038468	0.009709	-0.15664	0.017065	-0.009047
Pf3D7_02_v3	399903	402109	Pf3D7_02_v3	PF3D7_0209700	RING zinc finger protein, putative	-0.070239	-0.046809	0.036739	-0.02211	0.114832	0.017073	-0.022872	-0.032069	0.003831	-0.067903	-0.076028	-0.047549	0.016068	0.042874	-0.100037	0.042573	-0.005872	-0.007505	-0.133181	-0.045749	-0.059517	0.001169	-0.006839
Pf3D7_02_v3	404031	406605	Pf3D7_02_v3	PF3D7_0209800	ATP-dependent RNA helicase UAP56	0.002516	0.022526	-0.026432	-0.021681	-0.047511	-0.075449	-0.059991	0.065415	-0.334238	-0.10126	-0.186545	-0.118281	0.073443	0.115947	0.022205	-0.054662	0.100131	0.004625	-0.012911	-0.115815	0.006201	-0.061545	-0.017034
Pf3D7_02_v3	409733	410478	Pf3D7_02_v3	PF3D7_0210000	secretory complex protein 61 gamma subunit	0.162834	0.032516	0.012587	0.084002	0.027544	-0.030516	-0.00227	0.189354	0.217837	-0.116601	0.083042	-0.086841	-0.03295	0.054801	-0.084788	-0.144104	0.033271	-0.0207	0.116893	0.029751	0.061971	0.031928	-0.000814
Pf3D7_02_v3	413069	421387	Pf3D7_02_v3	PF3D7_0210200	conserved Plasmodium protein, unknown function	-0.006637	0.00599	0.020535	0.031523	0.01588	-0.028489	-0.054543	0.02039	-0.010167	-0.100244	0.040163	0.033083	-0.035621	0.125533	0.04582	0.05294	0.03599	0.057553	0.036988	0.018069	-0.024388	0.067556	0.004154
Pf3D7_02_v3	422813	424904	Pf3D7_02_v3	PF3D7_0210300	monocarboxylate transporter, putative	0.042767	-0.04014	0.089295	0.046181	-0.04116	-0.038822	-0.071832	0.035037	-0.036453	0.042612	-0.100715	0.051205	-0.032581	-0.006932	-0.052067	-0.113829	0.011443	0.018262	0.079551	0.010248	0.039808	0.028241	-0.010045
Pf3D7_02_v3	425439	426747	Pf3D7_02_v3	PF3D7_0210400	50S ribosomal protein L33, putative	-0.029218	-0.024532	-0.037906	-0.003861	-0.099715	0.035085	-0.092862	-0.030415	0.053203	0.028133	0.108192	-0.020816	0.035436	0.048655	-0.015184	0.079937	-0.062932	-0.039368	0.008288	-0.024424	-0.133957	0.009571	0.014433
Pf3D7_02_v3	427240	431780	Pf3D7_02_v3	PF3D7_0210500	conserved Plasmodium protein, unknown function	-0.003368	-0.073718	-0.007685	0.067375	0.01302	0.092822	-0.20407	-0.105175	-0.084785	0.08106	-0.0616	0.013693	-0.060853	-0.027383	0.082241	0.048374	-0.106206	-0.073746	-0.052638	0.010895	-0.042442	-0.035458	-0.000597
Pf3D7_02_v3	431791	434336	Pf3D7_02_v3	PF3D7_0210600	conserved protein, unknown function	-0.006795	-0.001309	0.026224	0.071326	-0.06843	-0.027128	-0.159176	-0.06542	0.057655	-0.014062	0.07292	0.005513	0.013386	0.034116	0.012166	0.013014	-0.036897	0.030129	-0.09597	-0.072054	-0.096435	-0.06176	-0.00887
Pf3D7_02_v3	435800	437244	Pf3D7_02_v3	PF3D7_0210700	syntaxin, Qa-SNARE family	0.077737	-0.024657	-0.154934	-0.090826	0.099026	-0.042803	-0.157635	0.090163	-0.058719	-0.139972	-0.019191	-0.117253	0.008829	0.067423	-0.049868	0.02242	0.023014	0.039213	0.045181	0.02812	0.011527	0.036909	-0.001489
Pf3D7_02_v3	437505	439252	Pf3D7_02_v3	PF3D7_0210800	conserved Plasmodium protein, unknown function	0.007998	0.057766	-0.017816	0.030961	0.025369	-0.01891	-0.159753	0.028187	-0.033569	0.082167	0.11328	-0.017005	-0.004173	0.068206	0.021112	0.058657	0.065847	0.009596	0.001757	-0.049502	-0.027685	-0.004741	-0.026159
Pf3D7_02_v3	441830	443184	Pf3D7_02_v3	PF3D7_0210900	conserved Plasmodium protein, unknown function	-0.195836	-0.006827	-0.170888	0.027658	-0.096253	-0.021989	-0.177508	0.036195	-0.105679	0.133052	0.009466	-0.172741	0.027169	0.061705	-0.05699	0.16451	0.03978	-0.044913	0.00305	-0.00699	-0.134364	0.030917	0.007638
Pf3D7_02_v3	443574	444858	Pf3D7_02_v3	PF3D7_0211000	unspecified product	0.033021	0.120533	0.063263	-0.010503	0.028239	0.039025	-0.189773	-0.097188	-0.031561	0.083885	0.054598	0.122442	0.038003	0.051251	0.021729	0.044949	0.141426	0.04008	0.037503	0.057071	-0.02338	0.00564	-0.018157
Pf3D7_02_v3	451501	455347	Pf3D7_02_v3	PF3D7_0211100	conserved Plasmodium protein, unknown function	-0.089921	-0.036708	0.010983	0.026368	0.03224	0.08442	-0.079535	0.05914	0.16287	0.167811	0.180712	0.159077	0.035039	0.064423	0.011634	0.071305	-0.005364	0.027418	0.068925	0.065853	-0.012188	-0.026768	-0.038014
Pf3D7_02_v3	455348	456536	Pf3D7_02_v3	PF3D7_0211200	ras-related protein Rab-5A	0.008046	0.026986	0.083726	0.037384	0.154548	0.121835	-0.083994	0.055041	0.183568	0.215265	-0.172779	0.062651	0.069437	0.117789	0.040159	0.106125	0.092673	0.055909	0.018191	0.070159	0.031902	0.023477	0.005634
Pf3D7_02_v3	456880	458828	Pf3D7_02_v3	PF3D7_0211300	ubiquinol-cytochrome-c reductase complex assembly factor 1, putative	-0.030426	-0.00279	-0.005268	-0.040788	0.092553	0.164138	-0.086226	0.060108	-0.042693	0.089469	-0.000571	0.037792	0.122577	0.103067	0.031745	0.079764	0.137934	0.056821	0.099275	0.00238	0.055297	0.047226	0.02805
Pf3D7_02_v3	458829	461768	Pf3D7_02_v3	PF3D7_0211400	beta-ketoacyl-ACP synthase III	-0.174569	-0.050233	-0.045297	-0.003255	0.02367	0.041508	-0.112809	-0.028042	0.000267	0.007121	-0.119287	-0.113725	0.040096	0.038327	0.046236	-0.037341	0.112493	0.05181	0.094811	0.099899	0.12258	-0.020312	-0.000325
Pf3D7_02_v3	462913	467150	Pf3D7_02_v3	PF3D7_0211500	GAF domain-related protein, putative	-0.01994	-0.062607	-0.044312	-0.021587	-0.016859	-0.044692	-0.069901	0.048493	-0.019555	-0.122784	-0.043096	0.005859	-0.045464	0.020587	-0.054481	-0.013773	-0.095481	-0.05489	0.021532	-0.031969	-0.00127	0.008133	-0.032459
Pf3D7_02_v3	467597	468726	Pf3D7_02_v3	PF3D7_0211600	UDP-N-acetylglucosamine transferase subunit ALG14, putative	-0.083438	-0.075688	-0.037431	-0.043909	0.161423	0.219614	-0.165114	-0.033038	-0.084986	0.244664	-0.096244	0.014718	0.023331	0.076227	0.013856	0.036145	0.067984	0.058366	0.035151	-0.001426	-0.15423	-0.029393	-0.009794
Pf3D7_02_v3	469540	473741	Pf3D7_02_v3	PF3D7_0211700	tyrosine kinase-like protein, putative	0.00207	0.051604	0.05456	-0.023275	0.080765	0.053056	-0.07143	-0.074837	-0.000595	0.069352	0.026223	-0.108666	0.055301	0.063162	0.006309	0.105572	0.002522	0.041567	0.007117	0.017139	0.008537	0.015991	0.028276
Pf3D7_02_v3	474992	477253	Pf3D7_02_v3	PF3D7_0211800	asparagine--tRNA ligase	0.019317	0.002642	0.003938	-0.023681	-0.005668	-0.016365	-0.064054	-0.017281	-0.047078	0.101245	0.006724	0.00642	0.065955	0.058354	0.032838	0.061783	0.056089	0.022524	0.032482	0.024702	0.020856	0.009555	-0.010606
Pf3D7_02_v3	477254	479341	Pf3D7_02_v3	PF3D7_0211900	pseudouridine synthase, putative	-0.041685	-0.004235	0.008228	0.012219	-0.035483	-0.02558	-0.080101	0.098537	-0.094756	0.26653	0.057472	0.090627	-0.040706	-0.050614	-0.084435	0.129061	-0.049376	-0.021507	-0.019466	0.027268	-0.008431	-0.06986	-0.017621
Pf3D7_02_v3	479850	481682	Pf3D7_02_v3	PF3D7_0212000	GDP-fructose:GMP antiporter, putative	-0.09509	-0.014234	-0.043615	-0.025516	-0.039814	-0.057439	0.00167	0.213641	0.005568	0.225469	0.163068	0.015408	0.030344	0.020491	0.019123	-0.068833	0.061601	-0.067602	-0.02852	-0.105469	0.018147	0.069272	-0.021295
Pf3D7_02_v3	483186	489220	Pf3D7_02_v3	PF3D7_0212100	conserved Plasmodium protein, unknown function	-0.041879	-0.026374	-0.019818	-0.017458	0.054293	0.072591	-0.047294	0.026267	-0.065932	0.053721	-0.071661	-0.038771	0.071443	0.065654	-0.001955	0.144413	0.099168	0.035294	0.071925	0.051246	0.004638	0.01152	-0.000247
Pf3D7_02_v3	489654	491068	Pf3D7_02_v3	PF3D7_0212200	ribosomal protein L12, mitochondrial, putative	-0.219825	0.099352	-0.014613	-0.078062	-0.036224	0.119628	-0.132096	0.0305	-0.07607	-0.119989	-0.024485	0.191441	-0.063431	-0.027802	-0.008459	-0.073605	0.1057	-0.03318	-0.015392	-0.032477	-0.016924	0.037517	0.05538
Pf3D7_02_v3	492366	494556	Pf3D7_02_v3	PF3D7_0212300	peptide chain release factor subunit 1, putative	0.012917	-0.061247	-0.019651	-0.027457	-0.057176	-0.01436	-0.006366	-0.094798	-0.021414	-0.010661	-0.009624	-0.120886	0.04268	0.08902	0.03984	-0.050457	0.07334	0.043394	-0.006249	-0.096935	0.030182	-0.122146	-0.011238
Pf3D7_02_v3	494916	508104	Pf3D7_02_v3	PF3D7_0212400	conserved Plasmodium membrane protein, unknown function	0.012288	0.027077	0.008946	-0.00951	0.013316	0.013825	-0.044058	0.026554	-0.006211	0.108297	-0.053142	-0.105815	0.02265	0.01304	0.010416	0.093344	-0.026094	-0.023623	0.033785	-0.002299	0.005962	-0.013906	-0.01321
Pf3D7_02_v3	509275	521996	Pf3D7_02_v3	PF3D7_0212500	conserved Plasmodium protein, unknown function	-0.038402	-0.016818	-0.036778	-0.066441	-0.030489	-0.015687	-0.043474	-0.027082	-0.026123	-0.043249	-0.027165	0.002471	-0.004334	0.017517	-0.011892	0.002627	0.08084	0.021282	0.009963	0.033292	0.013495	-0.038328	0.017947
Pf3D7_02_v3	522681	524249	Pf3D7_02_v3	PF3D7_0212600	secreted protein with altered thrombospondin repeat domain	0.034713	0.027989	0.008711	0.017881	0.032227	0.052846	-0.031268	-0.04247	-0.031738	-0.091123	-0.226371	0.234827	0.02874	0.036918	0.044671	0.061055	0.027298	0.032927	0.029347	0.0372	0.020521	0.004693	-0.033089
Pf3D7_02_v3	524450	526293	Pf3D7_02_v3	PF3D7_0212700	SRR1-like protein	0.040371	0.071883	0.008581	0.017118	0.057466	0.054716	-0.122991	0.067304	-0.131306	-0.113906	0.0554	-0.076375	0.039298	0.111501	0.068642	0.019165	0.109326	0.033631	-0.059002	-0.002806	-0.141791	-0.041396	0.02008
Pf3D7_02_v3	527999	532173	Pf3D7_02_v3	PF3D7_0212800	multidrug efflux pump, putative	-0.009422	-0.009036	0.023123	0.083959	0.047628	0.002174	0.00965	0.084429	0.038544	0.053673	0.079654	0.006654	-0.015855	0.090213	-0.01236	-0.00528	0.088884	0.014393	-0.129937	-0.039371	-0.083414	-0.028794	0.008044
Pf3D7_02_v3	533003	534600	Pf3D7_02_v3	PF3D7_0212900	arginyl-tRNA--protein transferase	0.042141	0.040986	-0.00341	0.087392	-6.2e-05	0.084476	0.047801	0.075915	0.033732	0.068599	0.078116	0.007112	0.094291	0.117997	0.091189	-0.002117	0.148879	0.00666	0.067858	0.048212	0.028696	0.008603	-0.005602
Pf3D7_02_v3	535396	536396	Pf3D7_02_v3	PF3D7_0213000	conserved protein, unknown function	0.089279	0.074223	0.076449	-0.028625	0.005265	-0.066811	-0.03271	0.232216	0.232054	0.086162	0.092309	-0.115676	0.029647	0.046557	0.056917	0.026855	0.044243	0.062984	-0.029773	0.027919	0.012815	-0.000705	0.028496
Pf3D7_02_v3	537539	539670	Pf3D7_02_v3	PF3D7_0213100	protein SIS1	-0.042817	0.027091	-0.030227	0.007114	-0.007569	-0.061329	-0.057722	-0.059613	-0.10971	0.01691	-0.173017	-0.044537	0.031982	0.063786	0.028051	-0.086023	0.06618	0.001903	0.006385	-0.020148	0.015939	-0.021392	-0.020852
Pf3D7_02_v3	541680	546145	Pf3D7_02_v3	PF3D7_0213400	protein kinase 7	-0.028756	-0.011163	-0.035022	0.003845	0.045129	0.064457	0.033704	0.057113	0.093929	0.036871	0.011704	0.024844	-0.076346	-0.03368	0.053003	-0.116759	-0.01231	-0.026407	-0.049284	0.006375	0.027595	0.006557	-0.011259
Pf3D7_02_v3	546232	555544	Pf3D7_02_v3	PF3D7_0213600	conserved Plasmodium protein, unknown function	-0.089265	0.026043	-0.031218	-0.031481	0.037471	0.058249	0.0024	-0.000708	0.03371	0.042224	-0.048017	-0.020539	0.001276	0.082569	0.034389	0.067913	0.101611	0.016303	0.026779	0.053153	0.104806	0.033439	-0.015416
Pf3D7_02_v3	556798	557946	Pf3D7_02_v3	PF3D7_0213700	conserved protein, unknown function	0.01698	-0.130579	0.042543	-0.124691	0.001949	-0.099668	-0.101681	-0.00563	-0.197247	-0.025737	-0.00975	-0.045323	0.002529	0.055657	0.088207	0.020737	0.092291	0.068881	-0.016942	0.051685	0.073334	0.021211	0.025798
Pf3D7_02_v3	558335	560844	Pf3D7_02_v3	PF3D7_0213800	conserved protein, unknown function	-0.026129	-0.104057	-0.161966	-0.098187	0.148305	-0.027952	0.161305	0.112744	0.002725	0.136191	0.103469	0.119643	0.077518	0.010297	0.021466	0.14157	-0.045299	-0.04674	-0.20044	-0.201261	-0.251753	-0.02785	-0.010672
Pf3D7_02_v3	560872	564872	Pf3D7_02_v3	PF3D7_0213900	RTR1 domain-containing protein, putative	-0.008734	0.03053	-0.015985	-0.048221	0.009162	0.04399	0.004239	-0.092471	-0.131743	-0.012284	-0.120415	-0.167088	0.055836	0.078059	0.021996	0.05636	0.073164	0.012306	0.026138	0.011214	0.005969	-0.041888	0.009708
Pf3D7_02_v3	565871	568144	Pf3D7_02_v3	PF3D7_0214000	T-complex protein 1 subunit theta	0.042049	0.006854	-0.011431	0.009929	-0.002251	-0.096052	0.043733	-0.015897	0.068169	0.041689	0.000112	-0.064143	-0.013985	0.025883	-0.075578	0.03198	-0.024725	-0.048505	-0.083232	-0.028934	0.00953	-0.08152	0.007054
Pf3D7_02_v3	568279	573565	Pf3D7_02_v3	PF3D7_0214100	protein transport protein SEC31	-0.062872	-0.029114	-0.03417	-0.071277	0.032375	0.032953	-0.010942	-0.108362	0.06402	0.054463	0.01236	-0.129884	0.049159	0.048502	0.049451	-0.003752	0.07461	0.03051	0.043512	0.049419	0.047017	-0.00118	0.015718
Pf3D7_02_v3	574905	576304	Pf3D7_02_v3	PF3D7_0214200	ribosomal protein L13, mitochondrial	0.051967	-0.015155	-0.061508	0.029797	-0.103033	-0.101488	-0.070071	0.062213	-0.069078	0.082081	0.019323	0.098058	-0.003729	0.025084	0.032228	-0.013457	0.077684	0.032841	-0.027741	-0.008283	0.064006	-0.027595	0.000155
Pf3D7_02_v3	578412	586414	Pf3D7_02_v3	PF3D7_0214300	conserved Plasmodium protein, unknown function	0.000503	-0.002689	-0.002386	-0.024973	0.027967	0.055914	-0.00023	0.046727	-0.063802	0.092202	-0.035912	-0.043229	0.117897	0.12531	0.078948	0.101981	0.102073	0.059966	0.064678	0.04321	0.037082	-0.036133	-0.017704
Pf3D7_02_v3	586515	589301	Pf3D7_02_v3	PF3D7_0214400	conserved protein, unknown function	-0.052639	-0.091432	-0.002073	-0.053155	-0.006137	-0.030461	-0.108475	0.008636	-0.043564	0.161716	-0.085017	-0.065346	0.011552	0.100649	0.034667	-0.012183	0.11488	0.033406	-0.004973	0.006832	-0.05537	-0.05772	-0.033509
Pf3D7_02_v3	590251	591671	Pf3D7_02_v3	PF3D7_0214500	conserved Plasmodium protein, unknown function	-0.060457	-0.098733	-0.068307	-0.164579	-0.079499	0.011119	0.165301	0.042942	0.014742	0.153192	-0.068021	0.10388	0.061166	0.06002	0.013618	0.131043	0.10289	0.087966	0.063517	-0.105284	-0.020912	-0.003498	0.015205
Pf3D7_02_v3	593946	599584	Pf3D7_02_v3	PF3D7_0214600	serine/threonine protein kinase, putative	-0.012351	-0.002162	0.016425	-0.045807	-0.01565	0.038443	-0.042436	0.049376	0.00495	0.057003	0.03336	-0.064273	-0.069345	-0.024043	-0.003261	0.012905	0.00909	0.002821	-0.062142	-0.025019	-0.027782	-0.029401	-0.002563
Pf3D7_02_v3	599585	601962	Pf3D7_02_v3	PF3D7_0214700	conserved Plasmodium protein, unknown function	-0.057437	0.005094	0.109836	-0.060697	-0.02809	0.021578	-0.029017	0.110401	0.082799	0.169686	-0.099038	0.046726	0.008318	0.014785	-0.005914	-0.049965	-0.03537	-0.034618	0.017385	0.031371	0.010152	-0.039254	-0.003643
Pf3D7_02_v3	604795	609575	Pf3D7_02_v3	PF3D7_0214800	conserved Plasmodium membrane protein, unknown function	-0.06776	-0.02017	-0.001128	-0.102112	-0.006886	-0.011909	0.008573	-0.081664	-0.065793	0.124631	-0.063623	-0.053199	0.059847	0.072033	0.084603	-0.06963	-0.001172	0.055031	0.025993	0.020112	0.047474	0.034266	0.021504
Pf3D7_02_v3	610375	615622	Pf3D7_02_v3	PF3D7_0214900	rhoptry neck protein 6	-0.039043	-0.034874	-0.070797	-0.051646	0.008795	0.097748	-0.012583	-0.026775	-0.012447	0.055375	-0.054086	-0.05933	-0.083595	0.027078	-0.031782	-0.153927	0.091019	-0.060453	-0.088769	-0.032879	0.055472	0.094081	0.011234
Pf3D7_02_v3	616522	619679	Pf3D7_02_v3	PF3D7_0215000	acyl-CoA synthetase	-0.008874	0.036141	0.096276	-0.022197	0.070199	0.055078	0.051204	0.189139	-0.087755	0.076516	0.064622	0.136134	0.083491	0.074814	0.090226	0.053094	0.035507	0.06487	0.040349	0.059851	0.019118	-0.023157	0.028295
Pf3D7_02_v3	622274	624556	Pf3D7_02_v3	PF3D7_0215100	RING zinc finger protein, putative	-0.000929	0.039336	0.024464	0.021188	-0.068835	0.009064	-0.014294	-0.068229	0.01818	0.023768	-0.062628	0.050484	0.031012	0.054469	0.020611	0.08505	0.040411	0.000891	0.041444	-0.014849	0.011522	-0.004218	-0.01681
Pf3D7_02_v3	626726	627960	Pf3D7_02_v3	PF3D7_0215200	conserved Plasmodium protein, unknown function	-0.023035	0.079766	0.054326	-0.139262	0.20368	0.072699	0.073654	-0.13755	0.250233	-0.180253	0.010813	0.128125	0.090864	0.078125	0.090298	0.121438	0.127603	0.111735	-0.047458	-0.023191	0.036448	-0.013392	-0.012826
Pf3D7_02_v3	628392	631558	Pf3D7_02_v3	PF3D7_0215300	acyl-CoA synthetase	0.01066	-0.007139	-0.014836	-0.020709	0.103836	0.016911	0.001291	0.009368	0.005396	0.018491	0.033661	0.028515	0.040801	0.028425	0.008083	0.054698	0.051487	0.065299	-0.026313	0.020004	-0.024066	-0.030414	-0.001494
Pf3D7_02_v3	634339	637757	Pf3D7_02_v3	PF3D7_0215400	conserved Plasmodium protein, unknown function	-0.018103	-0.054564	-0.079656	-0.091449	0.050871	0.00554	0.049507	-0.126238	-0.092198	-0.167701	0.008335	-0.100848	0.088245	0.085236	0.050493	0.048929	0.116498	0.036631	0.021507	-0.036084	-0.021542	-0.109301	0.007318
Pf3D7_02_v3	640150	642900	Pf3D7_02_v3	PF3D7_0215500	conserved Plasmodium protein, unknown function	0.018281	-0.045667	0.016983	-0.045744	0.005908	-0.059332	-0.011929	0.01959	0.067068	-0.115324	0.014564	-0.097113	0.043571	0.023872	0.120925	0.062448	0.009026	0.063517	-0.023829	0.078013	-0.158464	-0.014997	0.055474
Pf3D7_02_v3	642901	644567	Pf3D7_02_v3	PF3D7_0215600	conserved Plasmodium protein, unknown function	-0.023867	-0.032397	0.059109	-0.005929	-0.077068	0.070483	0.094005	-0.0612	0.249144	-0.1196	0.06582	-0.106418	0.01468	0.061018	0.038967	0.070691	-0.017958	0.015927	0.054104	-0.033584	-0.045793	-0.028779	-0.034998
Pf3D7_02_v3	645679	650335	Pf3D7_02_v3	PF3D7_0215700	DNA-directed RNA polymerase II subunit RPB2, putative	-0.022816	-0.021826	-0.02111	-0.033859	0.005151	-0.002607	0.055472	-0.003036	0.001526	0.054982	-0.00322	0.061878	0.092864	0.045144	0.012986	0.059674	0.08423	0.023127	0.007734	0.102267	0.009696	-0.005591	0.007055
Pf3D7_02_v3	650413	653612	Pf3D7_02_v3	PF3D7_0215800	origin recognition complex subunit 5	-0.020076	-0.005331	-0.090664	-0.088717	-0.018029	0.007034	0.053645	-0.051079	-0.107522	0.001069	-0.117719	-0.107997	0.049251	0.003094	0.02926	0.017762	0.00368	-0.002312	0.018643	0.013649	-0.034946	0.036393	-0.004918
Pf3D7_02_v3	654668	657090	Pf3D7_02_v3	PF3D7_0215900	palmitoyltransferase DHHC11, putative	-0.03619	-0.136031	0.086025	0.007805	-0.003196	-0.033281	0.020935	0.163887	-0.104526	0.151166	0.063815	0.012884	0.007171	0.013335	0.043368	-0.042441	-0.004881	0.051528	-0.046569	-0.002567	-0.080229	-0.02441	0.003782
Pf3D7_02_v3	658386	664806	Pf3D7_02_v3	PF3D7_0216000	DEAD/DEAH box helicase, putative	-0.029424	0.065584	0.030596	-0.000756	0.013724	0.036941	0.006878	0.123715	-0.008744	0.200974	0.005306	0.035522	0.013951	-0.013671	0.035263	-0.01217	0.015771	-0.025475	-0.030174	-0.007681	0.059256	0.007623	-0.001495
Pf3D7_02_v3	664807	668758	Pf3D7_02_v3	PF3D7_0216100	conserved Plasmodium protein, unknown function	-0.008979	0.039741	-0.038642	-0.024169	-0.055521	-0.057996	-0.062699	0.099471	-0.027515	0.222028	-0.121237	0.071068	0.021214	0.033373	0.002113	0.02502	0.000917	0.023158	-0.001432	0.036775	0.004141	-0.008498	-0.009161
Pf3D7_02_v3	668759	670091	Pf3D7_02_v3	PF3D7_0216200	conserved Plasmodium protein, unknown function	-0.035613	0.020804	0.008466	0.039044	-0.235088	-0.077193	0.096172	0.074839	-0.141826	0.097222	-0.04077	-0.053309	-0.057598	-0.072097	-0.090528	-0.018161	-0.131072	-0.03386	-0.005371	0.055283	0.052802	0.039663	-0.017945
Pf3D7_02_v3	670163	674808	Pf3D7_02_v3	PF3D7_0216300	conserved Plasmodium protein, unknown function	-0.062075	0.000727	-0.016147	-0.003433	-0.067826	-0.037071	-0.051788	0.108651	0.030181	0.169348	-0.079386	0.145719	0.046867	0.06063	0.063586	0.069235	0.025576	0.005515	0.07525	0.035817	0.091277	0.047446	-0.025451
Pf3D7_02_v3	675181	677849	Pf3D7_02_v3	PF3D7_0216400	vacuolar protein sorting-associated protein 45	0.004307	0.032243	-0.093647	0.051427	-0.019354	0.03847	-0.002284	-0.011108	-0.04711	0.125254	0.033816	-0.022207	-0.023744	-0.020185	-0.003365	0.040037	0.006135	-0.020871	0.018027	-0.007214	0.060472	-0.016518	-0.022998
Pf3D7_02_v3	678237	683953	Pf3D7_02_v3	PF3D7_0216500	conserved Plasmodium protein, unknown function	-0.021302	0.031549	-0.055831	0.005228	-0.012481	0.059385	0.033126	-0.018283	-0.053976	0.100225	-0.017537	0.004789	0.005902	0.026931	0.00774	0.029746	-0.027453	0.020462	-0.045328	0.032298	-0.006741	-0.010646	-0.006318
Pf3D7_02_v3	686235	688795	Pf3D7_02_v3	PF3D7_0216600	MtN3-like protein	-0.010173	-0.039482	-0.022278	0.030717	0.0064	0.046229	-0.000424	-0.0163	-0.035107	0.112107	0.002779	-0.085194	-0.008748	-0.002189	-0.052785	-0.079742	-0.105519	-0.112791	0.025501	0.01654	0.007445	-0.0304	0.010244
Pf3D7_02_v3	690061	695988	Pf3D7_02_v3	PF3D7_0216700	autophagy-related protein 11, putative	-0.0668	0.049178	-0.048863	-0.024741	-0.02989	0.028596	0.009384	-0.129826	-0.058622	-0.076911	-0.063523	0.022625	-0.032576	-0.055868	0.083744	0.010232	-0.00998	0.01887	0.070533	0.147724	-0.023687	-0.002418	-0.033922
Pf3D7_02_v3	695989	699811	Pf3D7_02_v3	PF3D7_0216800	TMEM121 domain-containing protein, putative	-0.055638	-0.068976	-0.036214	-0.018889	0.020154	0.017247	0.03009	0.073789	-0.036704	0.097033	0.016219	0.035006	-0.012709	-0.019848	0.070768	-0.041639	0.026347	-0.052875	-0.008094	-0.069608	-0.054814	0.02206	0.006605
Pf3D7_02_v3	700995	702992	Pf3D7_02_v3	PF3D7_0216900	conserved Plasmodium protein, unknown function	-0.011563	-0.082196	-0.120937	-0.032037	0.033969	0.041109	-0.038872	0.035112	-0.192987	-0.097527	-0.06815	-0.038095	-0.049843	-0.047699	-0.007405	-0.037316	0.003836	-0.025792	-0.018666	-0.03378	-0.053354	-0.026495	-0.003263
Pf3D7_02_v3	702993	706837	Pf3D7_02_v3	PF3D7_0217000	conserved Plasmodium membrane protein, unknown function	5.3e-05	0.019254	-0.02195	-0.006544	0.01601	-0.01251	-0.013591	0.139212	-0.05878	-0.021898	-0.112782	0.114799	-0.045274	-0.024536	0.013951	-0.125505	0.065595	-0.053513	0.027112	0.031093	0.071076	0.029102	-0.026493
Pf3D7_02_v3	707488	709596	Pf3D7_02_v3	PF3D7_0217100	ATP synthase subunit alpha, mitochondrial	-0.047721	-0.043776	-0.004585	-0.035862	-0.008912	0.025784	-0.015463	0.07825	0.075068	-0.023159	-0.050134	0.038921	-0.083569	-0.036133	-0.001991	-0.026861	-0.015849	-0.049234	-0.006111	0.023718	0.070633	-0.010902	-0.031333
Pf3D7_02_v3	709597	715502	Pf3D7_02_v3	PF3D7_0217200	conserved Plasmodium protein, unknown function	-0.032091	-0.07604	-0.028115	-0.001183	-0.099702	0.002219	-0.022904	0.020786	-0.067347	0.089807	0.011251	-0.037773	0.021027	-0.018032	0.027428	0.051233	-0.022059	-0.040522	0.070022	0.002382	-0.027615	0.036436	-0.014095
Pf3D7_02_v3	715548	716799	Pf3D7_02_v3	PF3D7_0217300	AP-2 complex subunit sigma, putative	-0.016075	0.115765	0.030821	-0.044928	0.08504	0.125765	0.05626	-0.109417	-0.27761	-0.038681	-0.223486	0.035368	0.055897	0.053418	0.077911	0.02548	0.047519	0.101097	0.17962	0.078031	-0.06852	0.034269	0.00179
Pf3D7_02_v3	717442	718531	Pf3D7_02_v3	PF3D7_0217400	conserved protein, unknown function	-0.018714	-0.134332	-0.107911	0.019451	0.018256	-0.160007	-0.063228	0.045485	0.091676	0.221957	-0.105761	0.118079	-9e-05	0.043661	0.040239	-0.043267	0.024366	-0.007419	0.008897	-0.082892	-0.078909	-0.011937	-0.01073
Pf3D7_02_v3	720187	722911	Pf3D7_02_v3	PF3D7_0217500	calcium-dependent protein kinase 1	-0.059079	0.044461	0.01593	-0.071665	0.1165	0.225899	0.081673	-0.262486	-0.15875	0.109544	-0.165439	-0.308223	-0.08505	0.014645	-0.034142	-0.076024	-0.01652	0.004201	-0.050752	-0.019747	0.075371	-0.088073	-0.00465
Pf3D7_02_v3	723497	730182	Pf3D7_02_v3	PF3D7_0217600	conserved Plasmodium protein, unknown function	-0.041686	0.004833	-0.049345	-0.054461	-0.018965	0.113423	-0.001247	0.016016	-0.069176	-0.013159	-0.038049	0.032207	-0.001073	0.036472	0.017529	0.011262	-0.060578	-0.005421	-0.021475	0.052959	-0.028849	0.033027	0.000418
Pf3D7_02_v3	730870	732562	Pf3D7_02_v3	PF3D7_0217700	E2F-associated phosphoprotein, putative	0.008402	0.047507	-0.032878	-0.130694	0.107305	0.065566	0.01509	0.091425	-0.063232	-0.143246	-0.027935	0.047318	0.118803	0.125557	0.068021	0.211435	-0.014706	0.073692	0.040614	0.06724	-0.086046	0.086397	-0.016308
Pf3D7_02_v3	734022	734845	Pf3D7_02_v3	PF3D7_0217800	40S ribosomal protein S26	0.016957	-0.06237	0.059891	0.128018	-0.048616	-0.074784	0.025678	0.082821	-0.172797	0.030943	-0.083304	-0.159616	0.037038	0.078026	0.073617	0.082662	0.048218	0.009405	-0.00045	0.029524	0.018211	0.008932	-0.026746
Pf3D7_02_v3	735188	737247	Pf3D7_02_v3	PF3D7_0217900	conserved Plasmodium protein, unknown function	-0.016209	0.073367	0.000235	-0.035711	0.064352	-0.031966	-0.008329	0.010884	-0.047314	-0.076796	-0.031311	-0.183321	0.027962	0.104949	0.127622	-0.000793	0.074293	0.020119	0.084321	0.073169	-0.020428	0.03423	-0.016396
Pf3D7_02_v3	738610	740102	Pf3D7_02_v3	PF3D7_0218000	replication factor C subunit 2, putative	0.002539	0.041745	0.003865	0.001713	-0.026388	-0.048776	-0.002331	0.143923	-0.058492	0.133834	-0.052721	0.05686	0.066102	-0.000468	0.015381	0.05096	-0.006684	0.054702	0.163635	-0.043158	0.016603	0.072444	-0.01663
Pf3D7_02_v3	740764	742709	Pf3D7_02_v3	PF3D7_0218100	conserved protein, unknown function	-0.191104	-0.168442	-0.028867	0.073142	0.037026	0.172567	-0.006636	0.018427	0.156261	0.109123	0.043079	0.102502	0.012156	-0.00942	-0.027102	0.052809	0.066528	-0.077117	-0.088938	-0.109588	-0.012898	0.091895	-0.013601
Pf3D7_02_v3	743039	745962	Pf3D7_02_v3	PF3D7_0218200	SUZ domain-containing protein, putative	-0.035194	0.018949	0.048359	0.034129	0.076555	-0.025709	0.0807	-0.025381	-0.014889	0.058718	-0.095696	-0.014765	0.199232	0.184168	0.060591	0.099509	0.154305	0.072773	0.158766	0.092365	0.162589	-0.038371	0.003224
Pf3D7_02_v3	747316	749615	Pf3D7_02_v3	PF3D7_0218300	rRNA methyltransferase, putative	0.013543	-0.047672	-0.023502	-0.061595	-0.065681	0.092702	-0.003097	-0.004068	0.011954	0.105808	0.12533	-0.003754	-0.080754	-0.138329	-0.042947	-0.107813	-0.047952	0.000378	0.007365	-0.011475	-0.006441	-0.03653	-0.02157
Pf3D7_02_v3	749799	751987	Pf3D7_02_v3	PF3D7_0218400	ATP-dependent RNA helicase DDX47, putative	-0.056855	-0.023382	-0.058526	-0.082111	0.027937	-0.011838	0.012171	-0.017009	-0.018019	0.09857	0.023404	-0.020311	0.00528	0.015746	-0.009876	0.058372	-0.080629	0.02787	0.032851	-0.027261	-0.115578	0.01389	-0.004664
Pf3D7_02_v3	752716	753689	Pf3D7_02_v3	PF3D7_0218500	small nuclear ribonucleoprotein Sm D2, putative	-0.255449	-0.114982	-0.12993	0.104609	-0.012701	-0.257885	-0.117308	-0.023796	-0.008782	0.067747	-0.21873	-0.233652	0.013598	0.032453	-0.017347	0.112081	-0.032799	0.065229	0.03366	-0.052565	-0.118075	0.056941	-0.025189
Pf3D7_02_v3	755168	762810	Pf3D7_02_v3	PF3D7_0218600	patatin-like phospholipase, putative	-0.040722	-0.053442	-0.036496	-0.049029	-0.008582	-9.6e-05	-0.042432	-0.050037	0.053649	0.017992	0.062476	-0.041973	0.048168	0.027262	-0.025008	-0.067401	0.088514	-0.042307	0.056996	-0.054962	0.101364	0.047052	-0.001586
Pf3D7_02_v3	763241	765441	Pf3D7_02_v3	PF3D7_0218700	pre-mRNA-processing protein 45, putative	-0.00165	-0.005047	-0.003688	0.021171	-0.011851	0.007569	0.104346	0.106874	-0.010974	0.060734	-0.118055	0.080109	-0.016867	0.057437	-0.015496	-0.000912	0.032781	-0.019324	-0.042655	0.029651	-0.147389	-0.049201	0.007427
Pf3D7_02_v3	766140	767265	Pf3D7_02_v3	PF3D7_0218800	ribonuclease P	-0.013175	0.030079	0.089205	-0.042999	-0.002552	-0.004628	0.191442	0.077229	0.120002	0.091105	0.16033	-0.176502	0.006833	0.047332	0.017221	0.07607	0.033332	0.070108	0.128364	0.046855	-0.05481	-0.046711	-0.024447
Pf3D7_02_v3	769511	771291	Pf3D7_02_v3	PF3D7_0219100	saccharopine dehydrogenase, putative	0.054161	-0.007212	-0.027626	-0.05395	-0.110383	-0.006301	0.018254	0.122253	0.03902	0.258977	0.065628	0.098997	-0.108192	-0.073982	-0.051768	-0.006322	0.039444	-0.05442	-0.039144	-0.000117	-0.036612	-0.029224	-0.037264
Pf3D7_02_v3	774565	776286	Pf3D7_02_v3	PF3D7_0219400	ribosome associated membrane protein RAMP4, putative, unspecified product	8.2e-05	-0.126548	-0.094805	0.028275	0.068234	0.059128	0.062367	0.003745	-0.21211	-0.270199	-0.263773	-0.155274	0.034587	0.092602	-0.017642	-0.044665	-0.094176	0.024827	0.007774	0.112385	-0.040603	0.044067	0.043722
Pf3D7_02_v3	776578	778315	Pf3D7_02_v3	PF3D7_0219500	pseudouridine synthase, putative	0.00773	0.053404	-0.018074	-0.014137	0.008701	0.014973	-0.084245	-0.146516	-0.018151	-0.084665	-0.108966	0.143574	-0.006211	0.068442	-0.023744	0.096676	0.039549	0.072041	-0.02133	-0.099251	-0.167704	0.216088	-0.005153
Pf3D7_02_v3	779168	782382	Pf3D7_02_v3	PF3D7_0219600	replication factor C subunit 1, putative	0.054554	0.03386	0.02797	-0.03736	-0.021633	0.055198	0.011886	-0.093941	0.003212	-0.019312	0.028033	0.076421	0.007406	0.019289	-0.007242	0.062833	-0.039583	0.016394	0.070209	0.082391	-0.075052	0.032545	-0.012008
Pf3D7_02_v3	783473	785078	Pf3D7_02_v3	PF3D7_0219700	Plasmodium exported protein (PHISTc), unknown function	0.030541	-0.049251	-0.034945	0.056237	0.114352	-0.031186	-0.055071	-0.098531	-0.179685	0.031423	-0.226632	-0.012087	0.151887	0.093003	0.169308	0.095078	0.035941	0.141616	0.141702	0.117012	0.131001	0.11132	0.027162
Pf3D7_02_v3	786620	788190	Pf3D7_02_v3	PF3D7_0219800	Plasmodium exported protein (PHISTc), unknown function	-0.035758	0.010979	0.027729	-0.06097	0.013843	-0.054094	-0.053197	-0.202683	-0.035833	-0.02657	-0.232978	-0.068331	-0.003284	0.050546	0.02207	0.045059	-0.102834	0.039261	0.22821	0.197664	0.226628	0.059764	0.003927
Pf3D7_02_v3	791214	792631	Pf3D7_02_v3	PF3D7_0219900	Plasmodium exported protein, unknown function	0.004597	0.103241	0.035004	0.173511	0.128297	-0.012783	0.154158	-0.082104	0.219317	0.202973	-0.043392	0.048667	-0.044128	-0.026866	0.020979	-0.046923	-0.211864	0.071863	-0.01948	-0.04223	0.038717	-0.006665	-0.014734
Pf3D7_02_v3	796502	801836	Pf3D7_02_v3	PF3D7_0220000	liver stage antigen 3	-0.029775	0.05457	0.040991	0.063747	0.065995	0.066628	0.109744	-0.069454	-0.016073	-0.013066	0.031958	0.021812	0.030935	-0.000563	0.017348	-0.019451	-0.057669	0.006934	0.054811	0.022303	-0.021007	0.006252	0.03282
Pf3D7_02_v3	804270	807991	Pf3D7_02_v3	PF3D7_0220100	DnaJ protein, putative	0.063966	0.02776	-0.029362	-0.012028	0.058106	0.150315	0.112512	0.051439	-0.068746	-0.032726	0.050968	-0.043493	0.093065	0.072462	0.094456	-0.01825	0.035597	0.129287	0.093454	0.219347	0.12341	0.075112	-0.00339
Pf3D7_02_v3	809261	810548	Pf3D7_02_v3	PF3D7_0220200	Plasmodium exported protein, unknown function	0.037805	0.091762	-0.047737	-0.05783	0.077798	-0.079105	-0.029626	-0.114355	0.01899	0.175791	-0.106943	0.06426	-0.000279	0.008263	0.020424	0.04587	-0.078757	0.034751	0.124188	0.053488	0.084062	-0.036487	0.01155
Pf3D7_02_v3	813577	814904	Pf3D7_02_v3	PF3D7_0220300	Plasmodium exported protein, unknown function	-0.005743	0.140213	0.075704	0.050421	-0.024402	-0.008709	0.006241	0.06084	0.03276	0.021	0.085521	0.082786	0.121394	0.151242	0.061127	0.006267	0.054952	0.059693	0.041411	0.16348	0.163978	0.059846	0.002254
Pf3D7_02_v3	820179	822791	Pf3D7_02_v3	PF3D7_0220400	DnaJ protein, putative, pseudogene	-0.102621	-0.005345	-0.039851	0.048583	0.071821	-0.039761	-0.025789	0.074806	0.009414	0.02034	-0.003523	-0.167214	0.012486	0.007031	0.024578	0.03789	-0.103166	0.007947	8.7e-05	0.048376	0.075595	0.027292	-0.019612
Pf3D7_02_v3	823575	825114	Pf3D7_02_v3	PF3D7_0220500	Plasmodium exported protein (hyp2), unknown function	-0.022709	-0.065474	0.069504	-0.032977	-0.055669	0.118999	-0.049921	-0.16058	-0.168956	-0.048158	-0.059281	-0.356837	0.177579	0.168512	0.150955	0.146285	0.100442	0.182695	-0.035318	0.012711	0.006507	-0.025343	0.014708
Pf3D7_02_v3	830939	832255	Pf3D7_02_v3	PF3D7_0220600	Plasmodium exported protein (hyp9), unknown function	0.019922	0.141398	0.055269	0.004214	0.039681	0.036035	-0.003544	-0.114908	-0.057112	-0.101983	-0.057939	-0.049121	0.043054	-0.010874	-0.028521	0.038309	-0.078936	-0.049103	0.006188	0.048683	0.069336	0.031386	0.02619
Pf3D7_02_v3	833555	834938	Pf3D7_02_v3	PF3D7_0220700	Plasmodium exported protein (hyp9), unknown function	0.091276	-0.004717	-0.011218	0.095817	-0.024535	-0.080012	-0.081665	-0.019218	-0.027333	0.003597	0.029147	0.328803	0.012533	0.061471	-0.004765	-0.154453	0.040962	0.028769	0.167079	0.118012	-0.061993	0.124066	0.033206
Pf3D7_02_v3	838593	844366	Pf3D7_02_v3	PF3D7_0220800	cytoadherence linked asexual protein 2	0.001697	0.064372	0.003232	0.041692	0.040758	0.011514	0.038391	-0.095851	0.033934	-0.115077	0.143682	-0.096971	0.025987	0.122838	0.007588	-0.018026	0.012226	-0.003972	0.04233	0.20418	-0.042149	-0.014279	-0.001244
Pf3D7_02_v3	845350	846625	Pf3D7_02_v3	PF3D7_0220900	Plasmodium exported protein, unknown function, pseudogene	0.240719	0.128739	0.213196	0.214686	-0.066567	0.030898	0.186778	0.029809	0.128786	0.272876	0.263864	0.072789	0.043717	0.035474	0.08371	0.005205	-0.045996	0.059814	-0.025092	-0.057063	-0.067957	0.001182	0.011904
Pf3D7_02_v3	847842	849369	Pf3D7_02_v3	PF3D7_0221000	Plasmodium exported protein, unknown function	-0.05635	-0.016391	-0.042182	0.031125	-0.075576	-0.058737	0.056173	-0.204461	-0.043389	-0.105919	0.033792	-0.214077	0.082359	-0.029608	0.023136	0.036042	0.020665	0.033671	-0.008556	0.051922	0.043658	0.1408	-0.032634
Pf3D7_02_v3	850802	852212	Pf3D7_02_v3	PF3D7_0221100	Plasmodium exported protein, unknown function, pseudogene	0.14357	0.161071	-0.075296	-0.000654	0.168211	-0.138042	0.026463	0.313339	0.047486	-0.118163	0.137413	0.194844	-0.13912	-0.113326	0.01171	-0.311391	-0.014476	-0.107997	0.038541	0.018111	0.058393	-0.056391	0.001049
Pf3D7_02_v3	854716	855988	Pf3D7_02_v3	PF3D7_0221200	Plasmodium exported protein (hyp15), unknown function	-0.014879	-0.08557	0.118228	-0.100204	-0.177282	-0.189153	-0.057903	-0.071191	0.130414	0.16935	0.044993	-0.220424	0.004233	0.026802	0.02418	-0.152069	0.087528	0.004188	-0.120483	-0.211764	-0.210569	0.037377	-0.007024
Pf3D7_02_v3	857317	858925	Pf3D7_02_v3	PF3D7_0221300	Plasmodium exported protein, unknown function, pseudogene	0.149806	0.099777	0.068965	0.177823	-0.054233	-0.089885	0.094216	0.058167	-0.014	0.215699	0.235918	-0.134933	-0.000217	-0.011758	-0.026061	-0.002641	-0.075677	-0.045854	-0.091015	-0.102102	-0.15981	0.023761	-0.009965
Pf3D7_02_v3	860216	861754	Pf3D7_02_v3	PF3D7_0221400	stevor	0.109396	0.047279	0.026424	0.021477	0.021344	-0.056392	-0.037726	-0.079651	0.063096	0.04604	0.131183	-0.001756	0.019433	0.076502	-0.028911	0.018646	-0.011682	0.01059	-0.089309	-0.127861	-0.135751	0.05225	0.01599
Pf3D7_02_v3	862829	864092	Pf3D7_02_v3	PF3D7_0221500	Pfmc-2TM Maurer's cleft two transmembrane protein, pseudogene	-0.110741	-0.156835	-0.091017	-0.017212	-0.094088	-0.103366	0.088434	-0.314062	-0.150552	-0.345498	0.163301	-0.011328	-0.033859	-0.088857	-0.015417	-0.166537	-0.138414	-0.022347	-0.201511	-0.212417	-0.165316	-0.005493	0.016628
Pf3D7_02_v3	865666	866788	Pf3D7_02_v3	PF3D7_0221600	Plasmodium exported protein, unknown function, pseudogene	0.153341	0.049631	0.059563	-0.00093	-0.137008	-0.216439	-0.025143	-0.125876	0.19747	0.126749	0.185598	-0.012322	-0.206681	-0.165466	0.029624	-0.548927	-0.084353	-0.128165	-0.326308	-0.2694	-0.100382	-0.053774	-0.004828
Pf3D7_02_v3	869258	871374	Pf3D7_02_v3	PF3D7_0221700	Plasmodium exported protein, unknown function	0.022005	0.059265	-0.028531	-0.095205	-0.024823	-0.053202	-0.01827	-0.222092	-0.060403	-0.115148	0.041124	-0.254632	0.033036	0.000771	0.002384	-0.084359	-0.063132	-0.029908	-0.227159	-0.269482	-0.113726	0.071542	0.019112
Pf3D7_02_v3	872881	873569	Pf3D7_02_v3	PF3D7_0221800	hypothetical protein	0.051529	-0.096959	-0.07553	0.033618	0.069196	0.093025	0.107389	0.053056	0.034189	-0.074061	0.186422	-0.076979	0.017445	0.023707	-0.03283	-0.0478	-0.047691	0.019235	-0.216804	-0.187909	-0.18733	-0.082209	0.011056
Pf3D7_02_v3	873667	875428	Pf3D7_02_v3	PF3D7_0221900	erythrocyte membrane protein 1 (PfEMP1), pseudogene	-0.081177	-0.044072	-0.121224	-0.021994	0.232299	0.062906	0.097625	-0.092641	-0.090128	-0.116657	-0.095732	-0.008792	-0.11543	-0.135089	-0.041022	-0.139211	-0.059135	-0.069282	-0.141221	-0.149291	-0.13322	0.057743	-0.009588
Pf3D7_02_v3	886375	888052	Pf3D7_02_v3	PF3D7_0222400	rifin, pseudogene	0.019543	-0.112445	0.132347	-0.107913	0.116534	0.120366	0.071015	-0.348487	-0.160849	0.002737	-0.225217	-0.184639	0.020964	-0.0603	-0.115933	-0.071407	-0.15655	-0.037607	-0.141569	-0.202308	-0.114876	0.027738	0.044669
Pf3D7_02_v3	889410	890995	Pf3D7_02_v3	PF3D7_0222500	rifin	-0.045416	0.013252	0.049064	0.008303	0.084542	0.129439	0.106313	-0.5338	-0.274386	-0.390807	-0.298104	-0.370417	-0.292085	-0.205192	-0.169827	-0.363353	-0.246369	-0.10537	-0.151703	-0.143482	-0.073704	-0.182909	0.020864
Pf3D7_02_v3	895976	897670	Pf3D7_02_v3	PF3D7_0222700	rifin	0.071728	-0.020705	-0.104928	0.011166	0.033404	-0.159254	0.000948	-0.186431	-0.013095	-0.01393	-0.123222	0.016027	-0.386277	-0.295369	-0.29318	-0.672047	-0.245803	-0.106297	-0.098539	-0.034605	-0.138445	-0.08707	0.013036
Pf3D7_02_v3	899180	900695	Pf3D7_02_v3	PF3D7_0222800	stevor	0.079375	0.020998	-0.099967	0.057556	0.008764	-0.076455	0.060242	0.099178	0.153334	0.088446	0.13816	0.132125	0.084173	0.078049	0.001258	-0.140703	-0.030272	0.074167	-0.086263	-0.191659	-0.040145	0.071215	-0.019283
Pf3D7_02_v3	901244	903103	Pf3D7_02_v3	PF3D7_0222900	erythrocyte membrane protein 1 (PfEMP1), exon 2, pseudogene	-0.028848	-0.020102	-0.013002	0.03269	0.085489	0.103946	0.046817	0.135772	-0.040597	-0.174037	-0.076228	-0.058221	-0.051281	-0.046448	-0.032721	-0.246257	-0.079128	-0.027872	-0.010579	0.044905	0.002272	-0.005818	0.044122
Pf3D7_02_v3	904301	906025	Pf3D7_02_v3	PF3D7_0223100	rifin	0.016443	0.005717	0.031868	-0.137992	-0.027445	-0.164914	-0.078348	-0.159975	-0.142981	-0.26569	-0.27992	-0.180189	0.05043	0.053267	-0.017684	-0.057462	0.024614	0.014269	-0.036981	-0.029169	-0.015073	0.034084	-0.007744
Pf3D7_02_v3	916102	923898	Pf3D7_02_v3	PF3D7_0223500	erythrocyte membrane protein 1, PfEMP1	0.005174	0.057402	-0.060902	0.019071	0.012807	0.064218	-0.024422	-0.132358	-0.002992	0.059482	-0.094457	-0.044921	0.236441	0.254521	-0.004492	0.130954	0.197822	0.116103	0.003323	-0.067143	-0.126421	0.225222	0.015916
Pf3D7_03_v3	36715	44732	Pf3D7_03_v3	PF3D7_0300100	erythrocyte membrane protein 1, PfEMP1	-0.020169	0.065706	0.036825	0.081225	-0.032064	-0.046957	-0.09774	-0.021374	0.043433	0.049736	-0.06269	-0.130791	0.003178	0.05718	-0.032725	0.00263	-0.047672	0.004621	0.084741	-0.007816	-0.013084	0.081015	-0.019648
Pf3D7_03_v3	61195	62964	Pf3D7_03_v3	PF3D7_0300700	rifin	0.03777	0.018423	-0.098774	-0.017061	0.033345	-0.010407	0.032001	-0.199786	0.024489	-0.107162	-0.197468	-0.134221	0.075532	0.046636	0.065467	0.083669	0.35327	0.018944	-0.139644	-0.07317	-0.253744	0.006806	0.032155
Pf3D7_03_v3	67678	68932	Pf3D7_03_v3	PF3D7_0300900	stevor-like	-0.121817	0.010637	-0.21997	0.088797	0.014598	-0.062192	0.067946	0.079545	-0.25252	0.160661	-0.050044	0.002578	0.091202	0.102631	-0.073839	-0.081507	0.002153	0.129644	-0.107155	-0.114129	-0.115944	0.195613	0.011212
Pf3D7_03_v3	69210	72169	Pf3D7_03_v3	PF3D7_0301000	acyl-CoA synthetase	-0.051952	-0.052436	0.012497	-0.013027	-0.020434	0.075322	-0.051932	-0.172765	-0.101026	0.10457	-0.105164	-0.101788	-0.115294	-0.085629	-0.089526	-0.166025	-0.147779	-0.036127	-0.078054	-0.031273	-0.142103	0.024057	-0.025724
Pf3D7_03_v3	76244	77724	Pf3D7_03_v3	PF3D7_0301100	Plasmodium exported protein (hyp13), unknown function	-0.104184	0.131275	0.090191	-0.038083	0.102769	0.012765	0.027072	0.04371	0.141732	0.255918	0.028849	0.009168	-0.087736	-0.084255	-0.108969	0.023052	0.12465	-0.086471	-0.116737	-0.142812	-0.001425	-0.118719	0.013578
Pf3D7_03_v3	77945	80643	Pf3D7_03_v3	PF3D7_0301200	serine/threonine protein kinase, FIKK family	0.017429	0.041616	-0.045222	0.01221	0.059149	-0.074289	-0.041787	0.05098	-0.002835	0.193326	-0.057224	-0.098935	-0.077413	-0.08778	-0.019951	-0.15678	-0.086989	0.041771	0.001538	0.017204	-0.075269	-0.003026	-0.039292
Pf3D7_03_v3	81761	83765	Pf3D7_03_v3	PF3D7_0301300	epoxide hydrolase 1	0.038593	-0.034967	0.11198	0.021652	0.042709	-0.033796	-0.065252	0.086944	0.036164	-0.00923	0.027476	0.051725	0.216916	0.206897	0.178992	0.150216	0.347177	0.116872	0.161981	0.019729	0.061982	0.051066	-0.023508
Pf3D7_03_v3	85055	86381	Pf3D7_03_v3	PF3D7_0301400	Plasmodium exported protein, unknown function	0.0821	-0.007742	0.077253	0.033144	0.02345	0.024453	0.035525	-0.023398	-0.023806	-0.082562	0.030997	0.098521	-0.02034	-0.017327	-0.015009	0.025231	0.03359	-0.033966	0.043453	0.084225	0.082662	-0.004956	0.035286
Pf3D7_03_v3	88000	89481	Pf3D7_03_v3	PF3D7_0301500	Plasmodium exported protein, unknown function	0.02626	-0.021631	-0.036612	0.045046	0.070771	-0.127958	0.044528	0.192235	-0.112708	0.038259	0.030454	0.178215	0.130857	0.177174	0.051409	-0.125208	0.186795	0.119497	-0.022444	-0.034992	-0.092402	0.220918	-0.011268
Pf3D7_03_v3	90865	93713	Pf3D7_03_v3	PF3D7_0301600	Plasmodium exported protein (hyp1), unknown function	0.035822	-0.014933	0.054674	0.091389	0.040081	0.087879	-0.006138	0.077527	0.1206	0.075813	-0.001409	0.122787	-0.05336	-0.096908	0.032515	-0.088136	-0.076399	-0.032408	0.036399	0.06731	-0.03211	-0.022107	-0.019507
Pf3D7_03_v3	96318	98157	Pf3D7_03_v3	PF3D7_0301700	Plasmodium exported protein, unknown function	0.014333	0.07773	0.021623	0.008833	0.105216	-0.015739	0.066316	-0.028797	-0.075749	-0.175163	0.008197	0.002511	-0.063145	-0.065751	0.040776	-0.177614	0.039898	-0.080943	0.127977	0.047395	-0.015616	0.00574	0.019582
Pf3D7_03_v3	104075	105531	Pf3D7_03_v3	PF3D7_0301800	Plasmodium exported protein, unknown function	0.029604	-0.001621	0.040399	0.084572	-0.081773	-0.042065	-0.09331	0.091266	0.026037	0.147881	0.135148	0.220677	-0.001588	-0.0569	-0.039341	0.006583	0.022943	-0.027422	0.167491	0.097243	0.222696	0.034487	0.020234
Pf3D7_03_v3	105663	107359	Pf3D7_03_v3	PF3D7_0301900	conserved protein, unknown function	0.010049	-0.03737	0.0502	0.073315	0.128479	0.011266	-0.089563	0.057982	0.114996	-0.039714	-0.016278	0.119506	-0.037443	-0.019313	0.007497	-0.021298	0.044866	-0.014463	0.119933	0.069473	0.003764	0.014245	0.043759
Pf3D7_03_v3	107711	110130	Pf3D7_03_v3	PF3D7_0302000	pre-mRNA-splicing factor PRP46, putative	0.045049	-0.052822	-0.020263	-0.079988	0.032802	-0.099563	-0.067409	-0.10057	0.085819	-0.108115	-0.020845	0.033121	-0.041903	-0.02872	0.003559	-0.029911	-0.051992	-0.021009	0.034896	0.056897	0.049958	-0.010783	0.041581
Pf3D7_03_v3	113820	118336	Pf3D7_03_v3	PF3D7_0302100	serine/threonine protein kinase	-0.030965	-0.018742	-0.04932	0.002149	-0.074918	-0.038993	-0.025783	-0.0564	0.02401	-0.117604	0.077207	0.037221	0.088848	0.010567	0.010913	-0.055311	0.028101	0.085451	-0.013284	0.045119	-0.08407	0.010548	0.006207
Pf3D7_03_v3	119208	124985	Pf3D7_03_v3	PF3D7_0302200	cytoadherence linked asexual protein 3.2	-0.095223	0.025134	-0.064399	-0.048655	-0.047721	-0.054557	0.047004	-0.176438	-0.082778	-0.166764	-0.003334	-0.089533	0.083769	0.0422	0.017002	0.11521	0.08355	0.084099	0.022129	-0.002478	-0.016684	0.01923	0.009241
Pf3D7_03_v3	125742	130485	Pf3D7_03_v3	PF3D7_0302300	erythrocyte membrane protein 1 (PfEMP1), pseudogene	-0.045497	-0.019595	-0.028052	-0.032658	-0.050676	0.031674	0.023122	0.022456	0.066129	-0.067372	0.091453	0.041092	0.019524	0.010669	-0.081182	0.142799	-0.083468	0.024973	0.032585	-0.006273	-0.088857	0.090061	0.00814
Pf3D7_03_v3	132082	133752	Pf3D7_03_v3	PF3D7_0302400	unspecified product	0.140044	0.043157	-0.000485	-0.035084	-0.010909	0.129426	0.001439	-0.02797	0.16249	-0.092918	0.122558	0.044215	0.116056	0.100659	0.057797	0.031991	0.076175	0.085413	0.02233	-0.068313	-0.0765	0.066308	-0.030865
Pf3D7_03_v3	135168	140910	Pf3D7_03_v3	PF3D7_0302500	cytoadherence linked asexual protein 3.1	0.018674	0.075757	0.032414	0.012687	-0.029968	0.048024	0.033701	-0.228958	0.015743	-0.053556	0.185634	0.077184	0.000409	-0.045824	-0.041308	0.015353	-0.000186	-0.021486	0.060216	0.05993	0.078674	0.015979	0.020756
Pf3D7_03_v3	141306	145903	Pf3D7_03_v3	PF3D7_0302600	ABC transporter B family member 4, putative	-0.094961	0.010086	-0.094537	-0.034901	-0.037779	0.088638	0.060678	-0.043574	0.058485	-0.077258	0.042105	0.088165	0.024546	0.041883	-0.026454	0.185973	0.048299	-0.064721	0.069889	-0.025581	0.002611	0.073949	-0.036147
Pf3D7_03_v3	146122	147306	Pf3D7_03_v3	PF3D7_0302700	CDGSH iron-sulfur domain-containing protein, putative	-0.018841	0.133604	-0.025849	-0.009304	-0.02697	-0.073343	0.059173	-0.05143	0.01524	-0.016132	0.088983	-0.187188	-0.024532	-0.070738	0.000116	-0.050589	-0.091403	0.036036	0.076877	0.072523	0.004486	0.000317	-0.019858
Pf3D7_03_v3	147796	149555	Pf3D7_03_v3	PF3D7_0302800	RNA-binding protein, putative	-0.045513	0.056321	-0.125914	-0.011834	0.042604	0.036152	-0.02419	-0.143977	-0.09168	0.064482	-0.011465	-0.15084	-0.036526	-0.100993	-0.000167	-0.107748	-0.141631	-0.021171	0.065386	0.020289	0.0309	-0.034818	0.004479
Pf3D7_03_v3	151918	156396	Pf3D7_03_v3	PF3D7_0302900	exportin-1, putative	0.069535	0.068616	0.024462	0.05551	0.030945	0.029248	0.004959	-0.098525	0.003541	0.02029	0.089701	-0.104539	0.029144	-0.014142	0.032775	0.076902	-0.030301	0.069019	0.023464	0.083395	0.027356	-0.004116	-0.030118
Pf3D7_03_v3	159103	161954	Pf3D7_03_v3	PF3D7_0303000	N-ethylmaleimide-sensitive fusion protein	0.005543	0.005913	0.004468	-0.013782	0.016276	0.104028	0.103768	-0.105629	0.03435	0.035803	0.071874	-0.05275	-0.047665	-0.058908	-0.036091	-0.025727	-0.010511	-0.042968	0.079701	0.04055	0.005047	-0.067655	0.038883
Pf3D7_03_v3	162528	167353	Pf3D7_03_v3	PF3D7_0303100	CLP1 P-loop domain-containing protein, putative	-0.026581	-0.005334	-0.042945	0.046842	0.04118	0.036595	0.028062	0.00865	0.125873	-0.061409	0.067346	0.116232	0.001337	-0.00978	0.004535	0.038181	0.022978	0.030535	-0.018042	0.004662	-0.021476	-0.052213	-0.003815
Pf3D7_03_v3	169321	174550	Pf3D7_03_v3	PF3D7_0303200	HAD superfamily protein, putative	0.03919	0.040704	-0.002106	0.009451	-0.008062	0.045169	0.018085	0.076298	0.028474	-0.010889	0.039815	0.164231	-0.005446	0.049406	0.011098	0.047953	0.087557	0.08379	0.015879	0.086689	0.140121	-0.069499	0.024652
Pf3D7_03_v3	174772	176049	Pf3D7_03_v3	PF3D7_0303300	DNA-directed RNA polymerases I, II, and III subunit RPABC2, putative	0.136105	0.11225	0.110138	0.000583	0.014961	-0.111786	0.020223	-0.078438	-0.071112	-0.171172	0.129048	-0.020965	-0.009503	-0.016593	-0.039022	0.02176	-0.029375	0.007267	-0.026049	-0.023046	-0.108116	0.007139	0.003199
Pf3D7_03_v3	178170	181377	Pf3D7_03_v3	PF3D7_0303400	palmitoyltransferase DHHC1	0.039501	0.0009	-0.042878	0.01605	0.027854	-0.085665	-0.02325	-0.038278	-0.005545	-0.03275	0.11233	0.142965	0.050306	0.047314	-0.00139	0.0343	0.077636	0.025307	0.052598	-0.007239	0.031777	0.035845	-0.005768
Pf3D7_03_v3	182481	189661	Pf3D7_03_v3	PF3D7_0303500	spindle pole body protein, putative	-0.045562	-0.001278	0.023698	-0.029835	0.042656	0.078259	0.000791	-0.004541	-0.061219	-0.06847	-0.002691	0.063447	-0.016936	-0.020027	-0.069493	0.021865	0.04556	0.039069	-0.0475	-0.058325	-0.177398	-0.091643	0.012877
Pf3D7_03_v3	189930	190969	Pf3D7_03_v3	PF3D7_0303600	plasmoredoxin	-0.016127	-0.080514	-0.090825	0.070047	-0.023642	-0.033581	-0.117741	0.218886	-0.166276	0.011803	-0.088267	0.096031	0.034086	0.044989	0.012508	0.014431	0.040686	0.044778	0.000602	-0.012047	0.003944	-0.029619	-0.030982
Pf3D7_03_v3	190995	192841	Pf3D7_03_v3	PF3D7_0303700	lipoamide acyltransferase component of branched-chain alpha-keto acid dehydrogenase complex	-0.066282	-0.102918	-0.097432	-0.06019	-0.084434	-0.068684	0.010423	0.030221	0.06961	-0.001717	-0.137206	0.000117	-0.083916	-0.051655	-0.030497	-0.07551	0.013781	-0.011131	-0.025962	0.050891	0.138013	0.033796	-0.004204
Pf3D7_03_v3	194180	196390	Pf3D7_03_v3	PF3D7_0303800	IBR domain protein, putative	-0.110842	0.040387	-0.130752	-0.105603	0.054725	0.14529	0.069481	-0.114415	0.055036	0.032834	-0.014622	-0.085924	-2.1e-05	0.02599	0.055144	-0.013059	0.001021	0.010305	0.009881	0.000973	0.038488	0.015452	0.017722
Pf3D7_03_v3	196391	197688	Pf3D7_03_v3	PF3D7_0303900	phosphatidylethanolamine-binding protein, putative	0.123043	0.043637	0.118677	0.058472	-0.064483	-0.082251	0.053913	-0.209873	0.130033	0.027112	0.034641	0.110194	-0.023921	-0.026746	-0.039009	0.028557	-0.02756	-0.044087	0.007292	0.05015	0.036163	0.023922	-0.00637
Pf3D7_03_v3	198292	201834	Pf3D7_03_v3	PF3D7_0304000	inner membrane complex protein 1a, putative	0.020816	0.077833	0.046727	-0.009911	-0.015955	0.063464	0.074966	-0.190571	0.038939	0.025968	-0.049878	-0.064118	-0.084744	-0.114771	-0.088758	-0.049131	-0.058786	-0.089436	-0.050691	0.005297	0.010364	-0.050018	0.01494
Pf3D7_03_v3	204292	206369	Pf3D7_03_v3	PF3D7_0304100	inner membrane complex protein 1e, putative	-0.02573	-0.085258	-0.033617	-0.083346	0.002405	0.039484	0.024077	0.012313	0.040444	0.142798	-0.075286	0.002708	-0.048476	-0.027686	-0.01113	-0.051335	0.009202	-0.019597	-0.032256	-0.003523	-0.02666	-0.002392	0.013221
Pf3D7_03_v3	207092	209169	Pf3D7_03_v3	PF3D7_0304200	EH domain-containing protein	0.067054	0.037835	-0.045697	-0.036966	0.065448	0.164638	0.047865	0.16219	0.100417	0.046159	0.132581	0.190462	0.003609	-0.001347	-0.046225	-0.047004	-0.169182	-0.03515	0.045891	0.043319	0.073468	0.095777	-0.004817
Pf3D7_03_v3	212033	216822	Pf3D7_03_v3	PF3D7_0304300	conserved Plasmodium protein, unknown function	-0.036417	-0.06417	-0.034837	0.055407	-0.000366	-0.096904	0.026261	-0.115741	-0.087217	-0.038875	-0.00588	-0.016155	-0.036441	0.024201	-0.056822	-0.1795	-0.00361	-0.048833	-0.057393	-0.06623	0.07205	-0.049944	-0.025374
Pf3D7_03_v3	217691	218739	Pf3D7_03_v3	PF3D7_0304400	60S ribosomal protein L44	-0.137832	0.07019	-0.013089	-0.153527	-0.077256	-0.070678	-0.076844	-0.222229	-0.034855	-0.051546	-0.286732	-0.253548	0.235044	0.209512	0.221056	0.141745	0.154657	0.184099	0.075038	0.133307	0.005659	-0.013771	-0.001061
Pf3D7_03_v3	218867	220122	Pf3D7_03_v3	PF3D7_0304500	1-cys-glutaredoxin-like protein-1	-0.18158	-0.09207	-0.066677	0.024576	-0.053948	-0.109368	0.031944	-0.044049	-0.007578	-0.007698	-0.070801	0.100347	0.021937	-0.094767	-0.023461	-0.021626	-0.142823	0.021401	-0.007601	-0.054873	-0.010861	-0.033213	0.01898
Pf3D7_03_v3	221073	222766	Pf3D7_03_v3	PF3D7_0304600	circumsporozoite (CS) protein	-0.074889	-0.043855	-0.056325	0.000663	0.114062	0.090618	0.169058	0.01378	-0.124056	0.039185	0.038508	-0.072245	0.087442	0.064958	0.064892	0.014924	0.005973	0.040241	0.028018	0.084408	0.094534	-0.018642	0.060184
Pf3D7_03_v3	223910	226043	Pf3D7_03_v3	PF3D7_0304700	conserved Plasmodium protein, unknown function	0.053012	0.163315	-0.021227	-0.053407	-0.049589	-0.074468	-0.050509	0.007869	0.06344	0.081338	-0.00864	-0.058535	0.100555	-0.049932	-0.002417	0.112676	-0.045346	0.05485	0.051474	0.039504	0.035095	-0.11028	0.007301
Pf3D7_03_v3	226807	231595	Pf3D7_03_v3	PF3D7_0304800	conserved Plasmodium membrane protein, unknown function	0.083324	-0.050348	-0.091895	-0.046476	0.016259	0.024676	0.058142	0.077037	-0.039642	0.070967	-0.074409	0.099255	-0.055119	-0.069011	-0.003183	-0.002328	-0.193314	-0.006703	0.022818	0.017574	0.02942	-0.010646	-0.021564
Pf3D7_03_v3	231596	232555	Pf3D7_03_v3	PF3D7_0304900	conserved protein, unknown function	-0.035172	-0.147509	-0.116141	0.088265	-0.132477	0.061775	-0.032045	0.152311	-0.085397	0.003218	-0.072559	0.060568	0.012332	0.000866	0.000943	0.002955	-0.047558	-0.001996	0.023891	-0.006937	-0.016718	-0.013195	0.003306
Pf3D7_03_v3	233808	235584	Pf3D7_03_v3	PF3D7_0305000	elongation factor Ts	-0.060899	-0.058375	0.022241	-0.031301	-0.031432	0.15196	-0.041018	-0.087134	-0.013464	-0.12151	0.035834	0.266583	0.045183	0.033038	0.082116	-0.09417	0.060894	0.014892	0.045935	0.022179	0.053866	0.020014	0.004916
Pf3D7_03_v3	236084	248520	Pf3D7_03_v3	PF3D7_0305100	conserved Plasmodium protein, unknown function	-0.029815	-0.056143	-0.050047	0.024991	-0.015856	0.003131	-0.018611	-0.040774	-0.084736	-0.041883	-0.083363	-0.008147	-0.004844	0.001954	0.039101	-0.088293	-0.025803	-0.017404	-0.026812	-0.035835	-0.063281	0.019068	-0.000249
Pf3D7_03_v3	250992	254911	Pf3D7_03_v3	PF3D7_0305200	conserved Plasmodium protein, unknown function	0.065974	-0.015487	-0.106414	-0.012466	-0.033434	-0.015653	0.021359	-0.062993	-0.145117	-0.043409	-0.030061	-0.10556	0.020848	0.024045	-0.030586	0.068019	-0.120347	-0.059595	0.056599	0.002608	-0.050646	-0.050402	0.01073
Pf3D7_03_v3	255026	258666	Pf3D7_03_v3	PF3D7_0305300	conserved Plasmodium membrane protein, unknown function	0.001752	-0.05293	-0.113586	0.002491	-0.035747	-0.004844	0.010127	0.033492	-0.125633	-0.127188	0.009209	-0.011531	0.071135	0.030448	0.039502	0.044942	-0.040306	0.038794	0.008256	0.039506	0.020672	-0.031076	0.016046
Pf3D7_03_v3	260082	261285	Pf3D7_03_v3	PF3D7_0305400	conserved protein, unknown function	0.078932	0.030224	0.023976	0.054302	-0.171261	-0.080886	0.04097	-0.071877	0.086087	0.056144	0.001405	0.021255	0.02063	0.029982	-0.02557	-0.070658	-0.026087	-0.048608	0.034673	0.01259	0.062907	-0.065408	-0.076715
Pf3D7_03_v3	261286	273536	Pf3D7_03_v3	PF3D7_0305500	conserved Plasmodium protein, unknown function	0.032152	-0.011445	-0.004611	0.005342	0.046268	0.028928	0.067803	-0.002474	-0.036871	0.02634	-0.009344	0.019285	0.128045	0.151953	0.111192	0.142092	0.179716	0.062377	-0.015259	0.080418	0.051101	0.062628	-0.008165
Pf3D7_03_v3	275614	277967	Pf3D7_03_v3	PF3D7_0305600	DNA-(apurinic or apyrimidinic site) lyase, putative	0.017974	0.100479	-0.03363	0.027774	-0.08312	0.010625	0.045429	0.055358	-0.022326	-0.067624	0.034493	0.057515	-0.009625	0.003953	-0.008315	0.060754	-0.006639	0.03215	0.050544	0.032462	0.025582	-0.061783	0.018415
Pf3D7_03_v3	278706	280078	Pf3D7_03_v3	PF3D7_0305700	ubiquitin-conjugating enzyme E2, putative	-0.070875	-0.039091	-0.054709	-0.08903	0.014488	0.009145	0.06683	-0.07316	-0.02662	-0.086146	-0.226345	0.172021	0.181923	0.030171	-0.106725	0.073279	0.011639	0.089768	0.027911	0.033002	-0.034566	0.039464	0.011441
Pf3D7_03_v3	281666	285419	Pf3D7_03_v3	PF3D7_0305800	P-loop containing nucleoside triphosphate hydrolase, putative	0.069859	-0.042405	-0.09118	-0.078905	0.019632	0.117219	0.089177	0.010134	-0.060764	-0.109873	-0.035069	0.054871	0.038523	0.026514	0.011193	-0.030252	0.00802	4.5e-05	0.035928	0.058936	0.00664	0.041843	0.009413
Pf3D7_03_v3	286656	287569	Pf3D7_03_v3	PF3D7_0306000	conserved protein, unknown function	-0.010546	-0.11379	0.084857	0.014112	-0.135397	-0.26054	0.049621	-0.032957	-0.074563	-0.181674	-0.101232	-0.042611	0.002404	0.013694	0.047686	0.009645	-0.120856	0.05267	0.013934	0.051794	0.182394	-0.098167	0.002972
Pf3D7_03_v3	288387	290997	Pf3D7_03_v3	PF3D7_0306100	conserved Plasmodium protein, unknown function	0.036807	0.095171	0.01365	0.109206	0.049756	-0.095168	0.079894	0.053389	-0.039986	-0.106842	0.011325	0.057333	-0.00415	-0.025772	0.018552	-0.005944	-0.046172	0.036069	-0.028751	0.032215	0.075535	-0.03473	0.026221
Pf3D7_03_v3	292693	294798	Pf3D7_03_v3	PF3D7_0306200	activator of Hsp90 ATPase	0.020709	0.04846	0.015793	-0.079973	-0.10938	-0.100562	-0.076309	-0.132612	-0.271145	-0.169001	0.072397	-0.049835	0.020073	0.000594	0.007438	-0.024432	-0.052803	0.04928	-0.020287	0.062555	0.026679	-0.035451	0.011606
Pf3D7_03_v3	294857	296344	Pf3D7_03_v3	PF3D7_0306300	glutaredoxin 1	0.055426	0.086932	-0.066187	0.12764	0.101481	0.087765	-0.009003	-0.475437	-0.200872	-0.239981	0.075521	-0.312265	-0.065851	-0.033875	-0.027597	-0.018898	-0.108257	-0.051383	-0.117836	0.039627	0.060093	0.038047	0.013056
Pf3D7_03_v3	298267	300728	Pf3D7_03_v3	PF3D7_0306400	FAD-dependent glycerol-3-phosphate dehydrogenase, putative	0.019166	-0.022036	0.007008	0.014858	0.067182	0.03942	-0.022785	-0.10054	0.061276	-0.020481	0.013611	-0.07944	0.028916	0.060796	0.010553	0.095296	-0.028268	0.010066	0.001337	0.037114	-0.045194	-0.017581	0.013528
Pf3D7_03_v3	300757	302156	Pf3D7_03_v3	PF3D7_0306500	cytochrome c oxidase subunit ApiCOX35, putative	0.040048	-0.005656	0.130788	0.080281	0.050001	0.055098	0.032969	-0.14205	0.022613	0.109667	-0.012722	-0.011872	0.212401	0.21269	0.151314	0.056131	0.301271	0.122642	0.063805	0.063291	-0.001523	-0.016229	0.045314
Pf3D7_03_v3	302576	303333	Pf3D7_03_v3	PF3D7_0306600	ATP synthase-associated protein, putative	0.020068	-0.199291	-0.127929	-0.048955	-0.184004	0.106299	-0.082215	0.075566	0.043196	0.021652	0.127906	0.238117	0.07539	0.024949	0.030962	-0.089676	-0.074301	0.054732	-0.068468	-0.061159	0.156792	0.019582	0.038422
Pf3D7_03_v3	305858	308234	Pf3D7_03_v3	PF3D7_0306800	T-complex protein 1 subunit beta	-0.058259	0.052902	-0.013671	0.062698	0.099469	-0.020118	0.055514	-0.071464	0.021973	-0.147589	0.079769	-0.020702	-0.017742	-0.010189	-0.022209	0.050557	-0.127726	-0.003891	0.059022	0.09911	0.060241	-0.001776	0.020815
Pf3D7_03_v3	310402	312055	Pf3D7_03_v3	PF3D7_0306900	40S ribosomal protein S23, putative	-0.053693	0.013448	-0.035154	-0.155724	-0.057202	-0.124713	0.211043	0.061918	-0.216659	-0.229535	-0.120489	0.030788	-0.006069	0.000147	-0.037421	0.077934	-0.034655	0.020336	0.146358	0.073995	0.030246	0.055034	-0.027336
Pf3D7_03_v3	312443	313592	Pf3D7_03_v3	PF3D7_0307100	40S ribosomal protein S12, putative	0.185948	-0.146546	0.085115	0.028734	0.011912	-0.045106	0.081067	-0.087717	-0.124669	-0.155031	-0.140591	0.130577	0.046689	-0.029613	-0.034231	0.042611	-0.013548	0.036185	-0.065043	-0.008253	0.003737	0.015134	-0.013106
Pf3D7_03_v3	314726	316486	Pf3D7_03_v3	PF3D7_0307200	60S ribosomal protein L7, putative	0.068383	0.149708	0.005604	0.019456	-0.047742	-0.137509	-0.090174	-0.113307	-0.023633	-0.163291	-0.271319	0.002901	0.074588	0.084297	0.058034	0.060086	-0.013706	0.096603	0.070015	0.007506	0.055068	-0.0606	0.036907
Pf3D7_03_v3	318554	320586	Pf3D7_03_v3	PF3D7_0307300	microtubule-associated protein RP/EB family, putative	0.024083	0.010483	0.060844	0.066699	0.040915	0.083595	0.0237	0.073952	-0.065766	-0.007268	0.067059	-0.038908	0.064175	0.048856	0.010905	0.067403	0.097397	0.039028	0.011678	-0.058503	0.015776	0.052331	0.004462
Pf3D7_03_v3	320800	322412	Pf3D7_03_v3	PF3D7_0307400	ATP-dependent Clp protease proteolytic subunit	-0.032549	0.00686	0.194023	0.096615	0.013429	-0.000493	0.01727	0.153046	0.031768	-0.169136	0.102151	-0.039427	0.063349	0.087436	0.028075	-0.029808	0.045465	0.038522	-0.015328	-0.016778	-0.049747	-0.04259	0.011034
Pf3D7_03_v3	322683	325086	Pf3D7_03_v3	PF3D7_0307500	spindle and kinetochore-associated protein 2, putative	0.004476	0.005918	-0.081373	0.023431	-0.037543	-0.135098	0.063996	-0.066066	-0.150375	-0.136306	-0.10887	-0.215038	0.011877	-0.014666	0.060064	0.058772	0.026813	0.032631	0.035309	0.081393	-0.027914	-0.059622	0.012122
Pf3D7_03_v3	325672	328585	Pf3D7_03_v3	PF3D7_0307600	conserved Plasmodium protein, unknown function	-0.063178	-0.044208	-0.000549	-0.084728	-0.097549	-0.096774	-0.011158	0.024814	-0.042517	-0.076834	-0.121573	-0.305542	-0.010347	0.003147	-0.016981	0.057908	-0.039344	0.002303	-0.024547	-0.012261	-0.028566	-0.012546	0.026031
Pf3D7_03_v3	328586	335519	Pf3D7_03_v3	PF3D7_0307700	conserved Plasmodium protein, unknown function	0.017747	0.019222	0.064744	0.011288	-0.03347	-0.001057	0.055145	-0.172592	-0.065751	-0.071647	-0.025923	-0.101045	-0.062211	-0.096097	-0.043508	0.08302	-0.085709	-0.038285	0.003984	0.011176	0.076302	0.003032	0.023181
Pf3D7_03_v3	336929	339528	Pf3D7_03_v3	PF3D7_0307800	conserved Plasmodium protein, unknown function	-0.053266	-0.042509	-0.013783	-0.006324	-0.007036	-0.039734	0.022484	-0.072011	0.010571	-0.201886	0.095809	-0.058611	0.033042	0.042188	0.027568	0.06696	0.054536	0.014536	-0.024424	-0.015179	-0.017402	-0.039237	0.009738
Pf3D7_03_v3	339778	351902	Pf3D7_03_v3	PF3D7_0307900	conserved Plasmodium protein, unknown function	0.012164	0.037828	0.012379	0.008523	0.000438	0.010232	0.040427	-0.035412	0.065136	-0.054138	-0.025728	-0.04682	0.048483	0.011981	0.01689	0.050649	0.05877	0.045722	0.03298	0.040801	-0.042862	-0.045696	0.009954
Pf3D7_03_v3	353299	355295	Pf3D7_03_v3	PF3D7_0308000	DNA polymerase delta small subunit, putative	-0.120962	-0.056434	0.025945	-0.109697	0.017159	0.067935	-0.118173	-0.013562	0.085177	0.036175	0.073366	-0.084037	0.017506	0.030671	0.004573	0.036894	-0.025367	-0.011192	-0.058204	0.016875	-0.266745	0.01423	-0.006246
Pf3D7_03_v3	356069	361704	Pf3D7_03_v3	PF3D7_0308100	zinc finger protein, putative	-0.096976	-0.043551	-0.005016	-0.03504	0.052818	0.054636	0.065801	-0.015785	0.035501	-0.012151	0.00691	-0.119107	0.112178	0.099284	0.082864	-0.005928	0.145273	0.070418	0.14236	0.007316	0.110793	-0.061292	-0.021133
Pf3D7_03_v3	362092	364483	Pf3D7_03_v3	PF3D7_0308200	T-complex protein 1 subunit eta	-0.041244	-0.024043	0.000232	-0.057505	0.071375	0.011561	0.116963	0.141851	0.03723	0.008687	0.049942	0.074246	-0.064847	-0.059987	-0.025795	-0.077872	-0.020505	-0.022273	-0.003417	0.050728	0.011891	-0.033419	-0.01989
Pf3D7_03_v3	365409	366922	Pf3D7_03_v3	PF3D7_0308300	conserved Plasmodium protein, unknown function	0.000851	-0.061847	-0.044913	-0.041255	-0.065118	0.001904	0.017372	0.047984	-0.171377	-0.122824	-0.241762	0.044251	-0.018315	-0.008033	-0.03201	0.047699	0.007671	0.010688	-0.044134	-0.076904	-0.029578	0.057071	-0.011738
Pf3D7_03_v3	369675	371039	Pf3D7_03_v3	PF3D7_0308500	activator of Hsp90 ATPase, putative	0.102993	0.023572	-0.055845	0.171612	0.007517	-0.092216	0.05115	-0.132253	0.065784	-0.006385	-0.026832	-0.087419	-0.110532	-0.072351	0.036753	-0.140052	-0.08656	-0.013278	-0.248979	-0.024824	-0.11193	0.017995	-0.040137
Pf3D7_03_v3	372382	374480	Pf3D7_03_v3	PF3D7_0308600	pre-mRNA-processing factor 19, putative	-0.000676	0.002425	-0.013429	0.086045	0.005867	-0.011436	0.072308	-0.075784	0.021761	-0.064065	0.018445	-0.049089	-0.013786	0.00223	0.032437	0.026061	-0.026466	0.028705	0.021702	0.041849	0.006974	-0.004242	0.029169
Pf3D7_03_v3	375556	377687	Pf3D7_03_v3	PF3D7_0308700	conserved protein, unknown function	-0.004138	-0.041541	-0.028235	-0.022664	0.072198	0.068663	0.080287	-0.014687	0.073476	-0.124951	0.082245	-0.011289	0.037739	0.037803	-0.038573	0.051585	-0.042257	0.024321	0.096798	0.001335	0.028083	-0.087515	0.025708
Pf3D7_03_v3	377795	378767	Pf3D7_03_v3	PF3D7_0308800	conserved protein, unknown function	-0.044158	-0.025575	0.001427	0.129787	-0.086609	-0.043071	-0.100631	-0.137235	-0.005829	-0.417777	0.018304	-0.063266	0.091235	0.177561	0.126294	0.171433	0.245802	0.087404	-0.042876	0.003594	0.00344	0.055303	0.037207
Pf3D7_03_v3	378880	383540	Pf3D7_03_v3	PF3D7_0308900	splicing factor 3B subunit 1, putative	0.050363	0.002449	0.024778	0.019764	0.034177	0.09385	0.057115	-0.004934	0.024712	-0.077292	0.081188	-0.049114	0.031364	-0.001461	0.03331	0.044514	0.032926	0.054476	0.02012	0.026068	0.056753	-0.03557	0.015358
Pf3D7_03_v3	384125	387049	Pf3D7_03_v3	PF3D7_0309000	dual specificity protein phosphatase	0.009142	-0.016261	-0.031744	-0.018102	0.016427	-0.033789	-0.01192	0.020687	0.027019	-0.056745	-0.086716	0.028183	0.068855	0.069698	0.090507	0.006592	0.102852	0.117373	0.081287	0.071012	-0.001351	0.072465	-0.025186
Pf3D7_03_v3	387050	388723	Pf3D7_03_v3	PF3D7_0309100	conserved Plasmodium protein, unknown function	0.084908	0.013834	0.020398	0.054445	-0.107343	-0.013121	0.089262	0.05799	-0.043674	0.124502	-0.059334	0.014188	-0.010634	0.008323	0.064541	0.013404	0.009507	-0.024515	0.017242	-0.003682	0.020514	-0.004236	0.019865
Pf3D7_03_v3	388887	394854	Pf3D7_03_v3	PF3D7_0309200	serine/threonine protein kinase, putative	-0.071474	-0.045913	-0.139712	-0.066824	0.023803	0.013412	0.05001	-0.008181	-0.115047	-0.070288	-0.094438	-0.03629	-0.047849	0.085	-0.051784	0.075155	0.122519	0.039324	-0.01154	0.042636	0.024712	0.11966	-0.001155
Pf3D7_03_v3	397399	400766	Pf3D7_03_v3	PF3D7_0309300	N2227-like protein, putative	0.007186	0.042523	-0.005281	-0.01613	0.151901	0.140653	0.108857	-0.103402	0.018534	-0.049335	0.176917	-0.068794	0.083348	0.082721	0.099493	-0.038326	0.060486	0.043327	-0.155394	-0.09514	-0.12569	0.07115	0.035682
Pf3D7_03_v3	402683	405690	Pf3D7_03_v3	PF3D7_0309500	asparagine synthetase [glutamine-hydrolyzing], putative	0.015442	0.002795	-0.027198	0.041718	0.053076	-0.091182	0.01715	-0.11459	-0.014724	-0.053133	0.134712	-0.13727	0.005218	-0.018014	-0.008984	0.032538	-0.005893	0.001468	-0.011137	-0.088056	-0.10462	0.008488	-0.011526
Pf3D7_03_v3	407730	408568	Pf3D7_03_v3	PF3D7_0309600	60S acidic ribosomal protein P2	0.07616	0.013834	0.085862	-0.049228	-0.149953	-0.307157	-0.165852	-0.126054	-0.003063	-0.043284	-0.062151	-0.426037	0.016244	0.024127	0.040659	0.015253	0.053411	-0.009005	-0.004131	-0.064825	0.044621	0.084543	-0.008984
Pf3D7_03_v3	408852	411178	Pf3D7_03_v3	PF3D7_0309700	SECIS-binding protein 2, putative	0.003918	-0.157517	-0.053087	-0.036655	0.08766	0.032024	0.086313	-0.06864	-0.26621	-0.154414	0.015894	-0.246232	0.024744	-0.010477	0.013028	-0.052355	-0.038856	-0.068353	-0.008015	0.088617	0.060112	0.03483	0.042115
Pf3D7_03_v3	411839	413998	Pf3D7_03_v3	PF3D7_0309800	YTH domain-containing protein, putative	0.051361	0.032424	-0.044805	0.022204	0.064344	-0.040682	0.041189	-0.07607	0.052165	0.064359	-0.015761	0.055951	0.041907	0.007247	0.036396	0.040093	0.020024	-0.007212	-0.011639	-0.001235	0.012801	-0.014323	-0.000227
Pf3D7_03_v3	413999	419923	Pf3D7_03_v3	PF3D7_0309900	conserved Plasmodium protein, unknown function	-0.039329	-0.016863	-0.050123	-0.037813	0.047336	0.042457	0.022399	-0.078866	-0.077715	-0.043177	-0.105876	-0.109407	0.052158	0.058187	0.056854	0.052213	0.060292	0.027618	0.032656	0.027582	0.029283	0.020017	-0.006238
Pf3D7_03_v3	420447	421765	Pf3D7_03_v3	PF3D7_0310000	50S ribosomal protein L9, apicoplast, putative	-0.042659	0.148201	0.123015	0.038356	0.167961	0.132412	0.095003	-0.144327	0.100649	0.113743	0.025025	0.089564	0.007704	0.029619	0.069009	-0.044147	-0.016359	-0.049054	0.031277	0.050951	0.107146	0.070089	0.059614
Pf3D7_03_v3	422129	424930	Pf3D7_03_v3	PF3D7_0310100	calcium-dependent protein kinase 3	-0.079253	0.021352	-0.07525	-0.100696	0.072968	0.121786	0.071721	-0.068003	-0.027751	-0.098615	-0.005525	0.003677	0.053093	0.050306	0.04316	0.011659	0.084373	0.059132	-0.076046	-0.033167	-0.022933	0.008853	0.017581
Pf3D7_03_v3	427040	441192	Pf3D7_03_v3	PF3D7_0310200	phd finger protein, putative	-0.037722	-0.016754	-0.017685	-0.021991	-0.016606	-0.016564	0.002306	-0.037164	-0.033602	-0.064039	-0.077266	-0.012471	0.025442	0.057035	0.02809	0.020425	0.111709	0.026288	-0.001049	0.023151	0.014568	0.044606	0.026354
Pf3D7_03_v3	442470	446707	Pf3D7_03_v3	PF3D7_0310300	phosphoglycerate mutase, putative	0.013676	0.035276	0.007976	-0.004341	-0.007844	-0.085948	-0.049535	-0.09497	-0.029245	-0.071397	-0.008852	-0.102696	0.162456	0.181907	0.139161	0.036143	0.079365	0.130396	0.061726	0.116729	-0.012898	0.09048	-0.022783
Pf3D7_03_v3	447250	451634	Pf3D7_03_v3	PF3D7_0310400	parasite-infected erythrocyte surface protein	-0.056569	-0.075873	-0.110688	-0.050033	0.051072	0.028706	0.059963	0.075072	-0.050752	-0.164995	0.080418	-0.047382	-0.098997	-0.065997	0.00841	-0.061362	-0.097716	-0.040759	0.033526	0.074609	0.030589	0.060947	0.029195
Pf3D7_03_v3	452047	459356	Pf3D7_03_v3	PF3D7_0310500	ATP-dependent RNA helicase DHX57, putative	-0.026737	-0.00334	-0.051844	-0.026826	0.046749	0.04478	0.033597	-0.027416	0.004332	-0.042395	0.042081	0.120978	0.059529	0.092752	0.162749	0.013573	0.036276	0.081874	-0.121366	0.035077	-0.011917	-0.017395	0.010131
Pf3D7_03_v3	460925	462277	Pf3D7_03_v3	PF3D7_0310600	eukaryotic translation initiation factor 3 subunit K, putative, unspecified product	-0.136342	-0.066064	0.019892	-0.196662	-0.138075	-0.268046	-0.216594	-0.261044	-0.086791	-0.2273	-0.143621	-0.147555	0.033828	0.051287	0.058871	-0.064931	0.043585	0.016771	-0.006514	0.069369	0.046509	-0.025686	0.001392
Pf3D7_03_v3	463076	464468	Pf3D7_03_v3	PF3D7_0310700	trafficking protein particle complex subunit 4, putative	0.015369	0.117304	0.166914	-0.016425	0.10634	-0.027126	0.010115	-0.022761	0.256402	0.188217	0.159483	0.122955	0.029392	0.053003	0.069956	-0.010258	0.019808	0.00478	0.034408	0.049836	-0.077537	-0.145241	-0.046949
Pf3D7_03_v3	464469	465241	Pf3D7_03_v3	PF3D7_0310800	conserved Plasmodium protein, unknown function	-0.013145	0.148725	0.049963	0.024461	0.157514	0.033993	0.025903	-0.071482	0.142563	-0.147646	-0.102251	0.050717	-0.00035	0.055356	0.041691	0.052669	-0.019161	0.046035	0.052315	0.065974	0.032058	-0.069774	-0.019855
Pf3D7_03_v3	465835	468695	Pf3D7_03_v3	PF3D7_0310900	conserved Plasmodium protein, unknown function	-0.01283	-0.052898	-0.013713	-0.049513	-0.001	0.031566	0.061624	-0.003296	0.012943	-0.085295	-0.04507	-0.075551	0.077431	0.068358	0.02528	0.106776	0.068297	0.046978	0.015246	0.029837	0.092888	0.009599	0.006996
Pf3D7_03_v3	469037	470368	Pf3D7_03_v3	PF3D7_0311000	conserved Plasmodium protein, unknown function	-0.107107	-0.035418	-0.077063	0.059891	-0.064413	-0.088114	-0.024175	-0.065489	-0.036134	0.087415	-0.089563	0.072047	-0.031322	0.042161	0.079274	-0.016252	0.05606	-0.053179	0.063089	0.091459	0.130825	-0.000498	0.001421
Pf3D7_03_v3	470610	473411	Pf3D7_03_v3	PF3D7_0311100	pre-mRNA splicing factor, putative	-0.021724	-0.046863	-0.040136	-0.008157	0.030581	0.084849	0.05636	0.046487	-0.051421	-0.009682	-0.182319	0.040142	0.020001	0.026784	0.051618	0.031316	1.2e-05	0.006785	0.000267	0.028726	0.036967	0.040351	-0.019071
Pf3D7_03_v3	474538	479336	Pf3D7_03_v3	PF3D7_0311200	valine--tRNA ligase, putative	-0.050245	-0.010983	0.017764	0.036831	-0.077905	-0.004215	-0.077362	0.036589	0.142743	0.002964	0.027136	0.020436	0.045455	0.046042	0.049261	-0.064681	-0.013179	-0.026991	0.018874	0.028547	0.09118	0.027477	-0.025926
Pf3D7_03_v3	479872	483703	Pf3D7_03_v3	PF3D7_0311300	phosphatidylinositol 3- and 4-kinase, putative	-0.016886	0.037842	0.00973	-0.034254	-0.041094	0.102378	-0.035913	-0.061946	-0.025811	-0.026091	0.095652	-0.009757	0.113074	0.111393	0.078954	0.04635	0.112521	0.032105	-0.013441	-0.074487	0.051429	0.067489	-0.023706
Pf3D7_03_v3	488554	496760	Pf3D7_03_v3	PF3D7_0311400	kinase-related protein PKRP, putative	-0.00906	-0.01897	-0.003007	-0.020866	-0.024528	-0.014988	-0.027986	-0.041692	-0.014224	-0.011761	-0.031218	0.044379	0.03753	0.079796	0.016378	-0.092599	0.14438	-0.039904	0.007725	-0.033938	0.076761	-0.01197	0.00323
Pf3D7_03_v3	499352	502525	Pf3D7_03_v3	PF3D7_0311600	dolichyl-diphosphooligosaccharide--protein glycosyltransferase subunit OST1, putative	0.037158	0.109334	0.119732	-0.006304	0.052744	0.122317	-0.048813	-0.098645	-0.057052	0.00546	-0.04385	-0.074976	0.031969	-0.001948	0.052639	-0.000907	0.132614	0.002681	0.053015	0.009229	0.100848	-0.036283	-0.024741
Pf3D7_03_v3	502526	506098	Pf3D7_03_v3	PF3D7_0311700	plasmepsin VI	-0.047523	0.017978	0.087752	-0.019969	-0.024638	-0.025974	-0.022994	0.021637	-0.007677	0.163374	-0.053234	0.048565	0.063918	0.1421	0.024432	0.033943	0.015519	0.011394	-0.193823	-0.014289	-0.023931	0.004645	-0.007939
Pf3D7_03_v3	506405	509068	Pf3D7_03_v3	PF3D7_0311800	ATP synthase F0 subunit d-like protein, putative	0.063875	0.096729	0.028609	0.002851	0.105745	0.044241	-0.046652	0.055256	0.053725	0.210425	-0.028119	0.141965	0.068956	0.073506	0.045658	0.074812	0.041436	-0.02123	0.033686	-0.028182	-0.003568	0.040232	-0.008705
Pf3D7_03_v3	509069	511847	Pf3D7_03_v3	PF3D7_0311900	heptatricopeptide repeat-containing protein, putative	0.022939	0.040346	0.048386	0.006376	0.093828	0.12114	0.043061	-0.080533	0.106349	0.002848	0.078912	0.080385	0.085055	0.081408	0.045374	0.079171	0.025062	0.03037	-0.030891	-0.04508	0.07697	0.037727	-0.021108
Pf3D7_03_v3	511880	513201	Pf3D7_03_v3	PF3D7_0312000	conserved protein, unknown function	0.026419	0.007567	0.088945	-0.032494	-0.016162	0.00089	-0.027597	0.109355	-0.006586	-0.043517	0.152735	0.255278	-0.066931	0.034273	-0.002957	-0.075972	-0.120388	-0.017063	0.0434	0.054843	0.02969	0.02208	0.002066
Pf3D7_03_v3	513502	516512	Pf3D7_03_v3	PF3D7_0312100	E3 ubiquitin-protein ligase	-0.06989	-0.083662	-0.040195	0.069771	-0.107345	-0.061302	-0.034102	0.075819	-0.083888	0.00125	-0.027797	0.045091	0.116544	0.177842	0.142399	0.047517	0.172584	0.036718	0.026663	0.048803	0.102318	0.009975	-0.002349
Pf3D7_03_v3	516543	520753	Pf3D7_03_v3	PF3D7_0312200	tetratricopeptide repeat protein, putative	-0.07649	0.036117	-0.027775	-0.023852	0.017375	0.097518	-0.025717	-0.07265	-0.089068	-0.039884	-0.092195	-0.020716	-0.063875	0.000541	-0.008841	-0.100957	-0.036056	-0.052062	0.002154	0.021978	-0.023662	0.027486	-0.004012
Pf3D7_03_v3	521719	523133	Pf3D7_03_v3	PF3D7_0312300	26S proteasome regulatory subunit RPN12, putative	0.082938	-0.149786	0.031983	0.070358	-0.024344	0.078739	-0.053928	0.102796	-0.071215	-0.129177	-0.09473	0.008469	0.117129	0.075445	0.137147	0.097443	0.210731	0.063321	0.008796	-0.010517	-0.071873	0.083776	-0.025871
Pf3D7_03_v3	523904	526689	Pf3D7_03_v3	PF3D7_0312400	glycogen synthase kinase 3	-0.009313	-0.02076	-0.024487	0.011612	-0.004865	-0.067655	-0.03893	0.183584	0.00917	0.038913	0.09362	0.1121	0.033534	0.052919	-0.03829	0.030507	-0.0316	-0.028801	0.071984	-0.0165	0.063955	-0.006129	-0.036666
Pf3D7_03_v3	528787	530994	Pf3D7_03_v3	PF3D7_0312500	major facilitator superfamily-related transporter, putative	-0.091769	-0.046637	-0.114507	-0.143731	0.015291	-0.033559	-0.079069	0.13809	-0.066407	-0.054841	0.144502	0.004628	0.081251	0.068632	0.044617	-0.012094	-0.046951	0.004042	0.116084	0.036816	0.009826	-0.02689	-0.014375
Pf3D7_03_v3	533989	535488	Pf3D7_03_v3	PF3D7_0312800	60S ribosomal protein L26, putative	-0.01797	-0.084414	0.03148	0.065894	0.028438	-0.119088	-0.105559	-0.175554	-0.072482	-0.318486	-0.255728	-0.082701	0.032373	-0.009933	-0.041856	-0.01243	0.011316	-0.053721	0.001247	0.070443	0.045984	-0.013768	-0.05725
Pf3D7_03_v3	535793	537447	Pf3D7_03_v3	PF3D7_0312900	hypothetical protein	-0.039286	-0.018253	-0.107315	0.000145	0.057007	0.172465	0.011572	-0.074022	0.029699	-0.019982	0.037408	-0.082059	0.100479	0.0798	0.083136	-0.064142	0.122968	0.105968	0.152169	0.08417	0.13717	-0.043996	-0.010399
Pf3D7_03_v3	537448	539054	Pf3D7_03_v3	PF3D7_0313000	conserved Plasmodium protein, unknown function	0.070779	0.124961	0.17208	-0.126352	0.057849	0.015491	-0.041321	-0.187809	0.256034	0.124861	-0.032152	-0.087159	0.195523	0.201704	0.083296	0.198191	0.186444	0.036842	-0.069212	-0.104886	0.052706	0.108724	0.000503
Pf3D7_03_v3	539493	543025	Pf3D7_03_v3	PF3D7_0313100	ubiquitin-protein ligase, putative	-0.089028	0.002334	-0.002187	-0.099582	0.091893	0.079092	-0.019913	-0.060071	-0.007727	-0.150201	-0.104749	-0.01066	0.034424	0.040074	0.020335	-0.059914	0.066839	-0.069723	0.042823	-0.000964	0.026887	-0.012516	-0.001735
Pf3D7_03_v3	543026	543998	Pf3D7_03_v3	PF3D7_0313200	conserved protein, unknown function	-0.102521	-0.043008	-0.067586	0.013195	0.115743	0.069803	-0.089183	-0.08968	0.049834	0.117881	0.207838	0.152341	0.022828	-0.003252	-0.027696	0.07705	0.020692	-0.049005	-0.048181	-0.023182	-0.016343	0.004363	0.06718
Pf3D7_03_v3	543999	545444	Pf3D7_03_v3	PF3D7_0313300	YGGT family protein, putative	0.192001	-0.00946	0.063284	-0.07555	0.114476	0.036896	-0.063716	0.147333	0.011198	0.097107	0.083239	0.065752	0.003466	0.081777	0.013169	0.083849	0.02707	0.031885	-0.116234	-0.024762	-0.03122	-0.02716	0.010488
Pf3D7_03_v3	545578	548432	Pf3D7_03_v3	PF3D7_0313400	conserved Plasmodium protein, unknown function	-0.115542	-0.11545	-0.023812	-0.088045	-0.022696	-0.012773	-0.114619	-0.016335	-0.065273	0.045096	-0.007088	0.084196	0.079146	0.11062	0.053563	0.028099	0.118394	0.05356	0.019103	0.029963	0.057655	-0.000389	0.002969
Pf3D7_03_v3	548468	551703	Pf3D7_03_v3	PF3D7_0313500	Ras-like G protein	-0.059024	0.075159	0.010252	-0.005453	0.004158	0.023396	-0.089339	0.008693	0.000942	0.047036	-0.076293	-0.054705	0.162392	0.170902	0.175899	0.08991	0.218092	0.083556	0.04143	0.056934	-0.066713	0.079568	-0.025966
Pf3D7_03_v3	551751	554828	Pf3D7_03_v3	PF3D7_0313600	conserved Plasmodium protein, unknown function	-0.086074	0.087588	0.024347	0.020941	-0.083802	0.038514	0.035156	-0.171793	0.047164	0.117183	-0.050662	-0.087717	0.031819	0.051611	0.013936	0.120312	0.059886	0.008659	-0.00829	0.012655	-0.01634	0.064054	-0.010501
Pf3D7_03_v3	554829	558934	Pf3D7_03_v3	PF3D7_0313700	conserved Plasmodium protein, unknown function, unspecified product	-0.008752	-0.086131	-0.056172	0.000935	-0.003091	0.000199	-0.084991	-0.05743	0.097886	-0.047705	-0.041665	-0.104699	-0.000935	0.019324	0.02778	-0.093548	-0.020583	0.008883	0.02119	-0.012147	-0.009099	-0.015826	0.01523
Pf3D7_03_v3	559084	562309	Pf3D7_03_v3	PF3D7_0313800	conserved Plasmodium protein, unknown function	0.002079	0.01077	-0.103364	-0.048997	0.01656	0.091585	0.016296	-0.034989	0.11187	-0.179552	0.061412	-0.134721	0.135913	0.094808	0.069552	0.15015	0.109661	0.06742	-0.03447	0.142253	-0.142503	0.008729	-0.024069
Pf3D7_03_v3	562310	565906	Pf3D7_03_v3	PF3D7_0313900	conserved Plasmodium protein, unknown function	-0.036033	-0.120259	-0.038024	0.015755	-0.062746	-0.040917	-0.093956	-0.089047	-0.01833	-0.076167	-0.014727	-0.099609	0.063668	0.046944	0.023195	0.034342	0.092609	0.00521	-0.0065	0.000659	0.009168	-0.011843	-0.034683
Pf3D7_03_v3	566997	569079	Pf3D7_03_v3	PF3D7_0314000	HSP20-like chaperone, putative	0.00129	-0.021034	-0.023299	-0.034748	-0.020257	-0.01004	-0.086354	-0.290736	-0.093404	-0.052474	-0.191092	-0.111601	-0.000682	-0.006991	-0.103515	0.012747	-0.032751	-0.107122	0.010906	-0.020797	0.007165	0.067361	-0.011894
Pf3D7_03_v3	569080	571301	Pf3D7_03_v3	PF3D7_0314100	vesicle transport v-SNARE protein, putative	0.0073	-0.057375	0.126343	0.046547	0.007953	-0.021378	0.073785	0.035729	0.128019	0.097552	-0.123425	-0.079094	0.064347	0.073183	0.061932	0.00205	0.108246	0.069362	0.036001	-0.087072	0.038204	-0.019537	0.005319
Pf3D7_03_v3	572416	576915	Pf3D7_03_v3	PF3D7_0314200	conserved Plasmodium protein, unknown function	0.01375	-0.078988	0.043337	-0.090859	-0.007964	-0.008682	-0.074701	0.048753	0.00032	0.076699	-0.005986	0.071556	0.024134	-0.01765	-0.097767	-0.062989	0.044796	-0.080111	0.039523	0.024933	0.006026	-0.02494	-0.005529
Pf3D7_03_v3	576916	578616	Pf3D7_03_v3	PF3D7_0314300	DER1-like protein	-0.008725	-0.070766	-0.013534	0.0166	-0.083687	0.003545	-0.191459	-0.106962	-0.117957	-0.053139	0.071035	0.002555	0.055037	0.07458	0.003307	-0.162183	0.062343	0.041116	0.041179	0.036066	0.101477	-0.021899	-0.008426
Pf3D7_03_v3	579289	580715	Pf3D7_03_v3	PF3D7_0314400	serine/threonine protein phosphatase 6, putative	-0.081819	-0.119903	0.015441	0.014162	-0.095514	-0.166169	-0.207354	-0.014216	0.014186	0.112699	0.047081	-0.010799	-0.031707	-0.015479	-0.017491	-0.053519	-0.011246	-0.007137	0.033279	0.031327	0.035436	-0.104011	-0.012484
Pf3D7_03_v3	583976	585418	Pf3D7_03_v3	PF3D7_0314500	conserved Plasmodium protein, unknown function	0.048252	-0.136776	0.010512	0.098549	-0.015779	-0.078801	-0.025228	-0.023779	0.160099	0.297302	-0.167329	0.003121	0.043571	0.109033	0.008667	0.154583	0.140896	-0.011635	0.047144	0.031956	0.030207	0.020346	0.04904
Pf3D7_03_v3	586305	587581	Pf3D7_03_v3	PF3D7_0314600	conserved protein, unknown function	-0.030345	-0.01151	0.178559	0.076601	0.020028	0.130875	-0.028826	0.057916	-0.274997	-0.024441	0.007591	0.006489	-0.021163	0.039762	0.055389	-0.014692	0.012296	-0.04711	0.034103	-0.011825	-0.004532	-0.082801	0.019555
Pf3D7_03_v3	588752	592797	Pf3D7_03_v3	PF3D7_0314700	RING finger protein RNF1	-0.021647	-0.010236	-0.065472	-0.008443	0.050514	0.117153	-0.05509	0.032362	-0.026796	0.01233	-0.011816	-0.045558	0.061262	-0.041817	0.093456	0.096837	0.045042	-0.001168	0.021853	-0.056733	0.108851	-0.012557	-0.001605
Pf3D7_03_v3	604345	608181	Pf3D7_03_v3	PF3D7_0314800	conserved Plasmodium protein, unknown function	-0.047116	-0.019136	-0.060728	0.01808	-0.04062	0.000302	-0.089154	0.121762	0.103984	0.260915	0.114482	0.095983	0.061053	0.11377	0.118883	-0.00787	0.024561	0.029326	0.094367	0.054426	-0.017196	-0.061827	-0.021199
Pf3D7_03_v3	608633	610968	Pf3D7_03_v3	PF3D7_0314900	conserved Plasmodium membrane protein, unknown function	-0.063055	-0.084928	-0.066069	-0.098236	0.116013	0.119987	0.019836	0.034433	-0.025162	0.113065	0.116231	0.203385	0.049765	0.067092	0.001143	0.107685	0.073002	0.045802	0.049557	0.023659	-0.055705	-0.015813	-0.004105
Pf3D7_03_v3	611084	612264	Pf3D7_03_v3	PF3D7_0315000	zinc finger protein, putative	-0.091479	-0.118542	0.010098	-0.061597	0.095004	0.061467	-0.130016	-0.011392	-0.108517	0.121921	-0.147052	0.004285	-0.014879	-0.01955	0.01048	0.027854	-0.039753	-0.026464	0.035036	0.016785	0.028197	-0.004874	0.004674
Pf3D7_03_v3	612489	613672	Pf3D7_03_v3	PF3D7_0315100	eukaryotic translation initiation factor 4E	-0.003784	-0.14268	-0.136818	-0.103623	-0.091537	-0.035066	-0.186448	-0.136923	-0.037649	0.050143	-0.09954	-0.108005	0.007659	0.053666	0.068727	-0.082493	0.083816	-0.02629	0.205064	0.13936	0.181645	-0.035884	0.047962
Pf3D7_03_v3	616222	623066	Pf3D7_03_v3	PF3D7_0315200	circumsporozoite- and TRAP-related protein	-0.015656	-0.011502	-0.010559	-0.002773	0.022436	0.075428	-0.106938	0.082618	0.032492	0.031929	0.035012	0.069915	0.023459	0.023607	0.010651	0.003157	0.076043	0.087159	-0.071268	-0.03324	-0.121452	0.044283	-0.019606
Pf3D7_03_v3	623196	630485	Pf3D7_03_v3	PF3D7_0315300	conserved Plasmodium protein, unknown function	-0.051905	0.016249	-0.017498	0.001505	-0.022903	0.048311	-0.106434	-0.105747	0.088375	-0.044149	-0.034801	-0.069839	0.077878	0.111864	0.018627	0.102158	0.025457	0.034041	0.05366	0.023741	0.0084	0.022119	-0.027194
Pf3D7_03_v3	630486	631631	Pf3D7_03_v3	PF3D7_0315400	conserved Plasmodium protein, unknown function	0.074333	-0.091783	-0.135374	-0.130554	0.025154	0.162117	-0.070257	-0.195786	0.151518	-0.12118	-0.209513	-0.148375	0.043184	0.036659	0.01263	0.062044	0.041505	0.043863	-0.064899	-0.044318	-0.014405	0.067327	-0.037457
Pf3D7_03_v3	632596	633794	Pf3D7_03_v3	PF3D7_0315500	mitochondrial ribosomal protein L29/L47 precursor, putative	0.063092	-0.073423	-0.02918	0.065902	-0.132958	-0.07774	-0.078815	-0.039962	0.112616	0.02891	0.108114	-0.041393	-0.083417	-0.080667	-0.062234	-0.071687	-0.056112	-0.085245	-0.029808	-0.030542	0.10656	0.006579	-0.077406
Pf3D7_03_v3	635336	637712	Pf3D7_03_v3	PF3D7_0315600	zinc finger protein, putative	0.0348	0.046941	0.01641	-0.055184	-0.05799	0.011471	-0.078962	0.012395	0.083926	0.010417	-0.060304	0.045559	-0.127474	-0.095153	-0.100833	-0.09503	-0.033533	-0.066292	-0.134019	-0.047153	-0.0457	-0.048545	-0.011735
Pf3D7_03_v3	638033	641394	Pf3D7_03_v3	PF3D7_0315700	conserved Plasmodium membrane protein, unknown function	0.03035	0.028844	0.043141	0.023618	0.05031	0.063836	-0.00064	0.071954	0.066564	-0.003239	0.146031	0.000306	0.111527	0.131267	0.148341	0.165283	0.238168	0.09756	-0.1659	0.002014	0.005709	0.09699	-7.8e-05
Pf3D7_03_v3	641395	642829	Pf3D7_03_v3	PF3D7_0315800	zinc finger protein, putative	0.048935	-0.00835	0.071247	-0.031607	-0.005175	0.034346	-0.057731	-0.201506	0.008893	0.066154	0.006635	-0.023299	-0.000564	-0.046061	-0.075879	0.15636	0.063911	-0.07706	0.015648	0.044054	-0.105859	0.014616	0.048184
Pf3D7_03_v3	643936	645518	Pf3D7_03_v3	PF3D7_0315900	conserved Plasmodium protein, unknown function	-0.047822	0.145961	0.093551	0.058993	0.02072	-0.017374	-0.167908	0.031696	0.243084	0.14551	-0.037201	-0.020113	0.080356	0.067122	0.017177	0.051652	0.110897	-0.008619	0.006476	-0.06101	-0.02203	0.007501	-0.030834
Pf3D7_03_v3	645671	647094	Pf3D7_03_v3	PF3D7_0316000	microneme associated antigen	0.037859	-0.137331	-0.172904	-0.029671	-0.032571	0.032239	-0.079912	0.080261	-0.063076	0.060873	-0.09514	-0.129497	0.089389	0.113789	0.114017	0.060263	0.014913	0.033586	0.023931	-0.030282	-0.038677	-0.025707	-0.001158
Pf3D7_03_v3	648385	649690	Pf3D7_03_v3	PF3D7_0316100	mitochondrial ribosomal protein L27 precursor, putative	-0.096198	-0.078953	-0.066467	-0.165345	-0.189224	-0.064833	-0.192076	0.112355	-0.175951	-0.001784	0.100148	-0.007711	0.022825	0.044165	0.039508	0.009518	0.0265	-0.03311	0.03057	0.04808	0.041403	-0.049556	0.028596
Pf3D7_03_v3	649691	657497	Pf3D7_03_v3	PF3D7_0316200	conserved Plasmodium protein, unknown function	-0.079075	-0.099308	-0.073907	-0.076352	0.045532	0.014563	-0.032426	0.050614	-0.033322	0.028455	-0.078339	-0.010814	0.070514	0.150678	0.060411	0.049548	0.13299	0.092926	0.012922	-0.044568	0.078233	0.096009	-0.003537
Pf3D7_03_v3	658022	661884	Pf3D7_03_v3	PF3D7_0316300	inorganic pyrophosphatase, inorganic pyrophosphatase, putative	0.01109	0.034671	0.036537	0.043958	-0.012598	-0.077734	-0.071225	0.101507	-0.032455	0.021864	0.018988	0.046643	0.008293	-0.026339	-0.030349	-0.100935	-0.040545	-0.011926	0.015791	0.007804	-0.099255	-0.008978	0.014286
Pf3D7_03_v3	661885	665402	Pf3D7_03_v3	PF3D7_0316400	conserved protein, unknown function	-0.083356	0.022809	0.0135	0.014095	-0.01473	-0.016244	-0.0417	-0.097397	0.007694	-0.002813	0.023112	0.017834	-0.05193	-0.036315	-0.035268	-0.062208	-0.081127	-0.037313	-0.020485	0.000531	-0.104687	0.019043	0.008328
Pf3D7_03_v3	666756	668641	Pf3D7_03_v3	PF3D7_0316500	kinetochore protein NUF2, putative	0.098361	-0.00947	-0.00307	-0.003692	0.001069	-0.025293	-0.049047	0.065099	-0.031969	0.151161	0.039552	-0.091853	0.018531	0.010808	-0.019795	-0.025525	0.099897	0.002325	-0.07079	-0.099321	0.066054	0.054263	-0.017247
Pf3D7_03_v3	669052	671123	Pf3D7_03_v3	PF3D7_0316600	formate-nitrite transporter	0.035341	-0.010953	0.012046	0.043375	0.006094	0.009496	0.009225	-0.024758	-0.032888	-0.02789	-0.040548	-0.074257	0.001419	-0.013598	-0.057518	0.039234	-0.048986	0.066016	-0.017691	0.094779	-0.0313	0.045097	0.014603
Pf3D7_03_v3	674208	675886	Pf3D7_03_v3	PF3D7_0316700	protein YOP1, putative	-0.084481	-0.035816	0.043538	-0.035736	-0.059814	-0.078009	-0.212711	-0.038321	-0.03391	0.025354	-0.073033	-0.047506	0.027869	0.012131	0.0545	-0.028053	-0.001438	-0.010813	-0.085542	0.00185	0.006621	0.014566	-0.012175
Pf3D7_03_v3	677592	678724	Pf3D7_03_v3	PF3D7_0316800	40S ribosomal protein S15A, putative	-0.073842	-0.028893	0.007399	0.106639	-0.043088	-0.119972	-0.062745	-0.141963	-0.093413	-0.06472	-0.067435	-0.092401	0.000288	0.008265	-0.015421	0.038247	0.036139	-0.000799	-0.080092	-0.080207	-0.041461	0.025559	-0.031687
Pf3D7_03_v3	678984	681527	Pf3D7_03_v3	PF3D7_0316900	E3 ubiquitin-protein ligase, putative	-0.000284	-0.129737	-0.052348	0.033086	0.042944	-0.000629	0.040877	-0.058338	0.052921	0.004349	0.022068	-0.078243	0.00531	0.004084	0.020157	0.010891	-0.008858	0.007207	-0.008258	-0.02886	-0.016841	0.002654	0.012216
Pf3D7_03_v3	682545	683935	Pf3D7_03_v3	PF3D7_0317000	proteasome subunit alpha type-3, putative	0.08413	0.089368	0.120865	-0.05084	0.067177	0.058733	-0.046382	-0.112828	-0.01616	-0.094701	-0.156533	-0.089182	0.049744	0.040353	0.044303	-0.001197	0.032661	0.002026	0.040209	0.01392	-0.025438	0.00702	0.005263
Pf3D7_03_v3	686032	689732	Pf3D7_03_v3	PF3D7_0317100	6-cysteine protein	0.012885	-0.03354	0.00844	-0.057584	0.018507	0.07507	0.045982	-0.065578	-0.02911	-0.048176	-0.035596	-0.035795	0.028142	0.016927	0.045107	0.010839	-0.007336	0.016516	0.003655	0.043863	-0.148957	-0.0073	0.029207
Pf3D7_03_v3	689904	695065	Pf3D7_03_v3	PF3D7_0317200	cdc2-related protein kinase 4	-0.010939	-0.023325	-0.074926	-0.034814	0.009705	-0.003997	0.043594	-0.036618	0.00942	0.002209	0.021358	0.058494	0.047871	0.009224	0.052638	0.044703	0.023963	0.029383	0.076328	0.035111	0.075059	0.056296	0.023232
Pf3D7_03_v3	699294	709978	Pf3D7_03_v3	PF3D7_0317300	conserved Plasmodium protein, unknown function	0.015478	0.047282	0.041021	-0.028869	0.025333	0.03893	0.020826	-0.073077	0.009164	0.053801	-0.040401	0.021652	-0.014544	-0.036627	-0.021967	0.047562	-0.049642	-0.003694	-0.012261	0.016474	-0.113959	-0.042956	0.004938
Pf3D7_03_v3	712003	714332	Pf3D7_03_v3	PF3D7_0317400	DNA replication complex GINS protein, putative	-0.01092	-0.042902	0.099441	-0.028534	-0.037097	-0.06323	-0.033319	-0.036199	-0.111782	0.058734	0.000469	-0.052282	0.033154	0.023354	0.002993	0.036014	-0.042003	0.025762	0.024106	0.019595	0.018808	0.038578	-0.030519
Pf3D7_03_v3	716273	722081	Pf3D7_03_v3	PF3D7_0317500	kinesin-5	-0.026585	-0.004902	-0.008067	-0.004853	0.061947	-0.041131	0.040523	-0.127313	-0.047894	-0.133045	0.02186	-0.102238	0.024467	0.02924	0.070755	0.184577	0.088846	0.107181	-0.048868	0.045012	-0.018606	-0.017375	0.00037
Pf3D7_03_v3	724765	726380	Pf3D7_03_v3	PF3D7_0317600	40S ribosomal protein S11, putative	0.107021	-0.020124	0.002178	-0.001336	-0.05834	-0.103694	-0.020153	0.012888	-0.042011	-0.355609	-0.180193	-0.170921	0.010671	0.053089	-0.037847	0.089667	0.049932	0.06645	0.009622	0.021226	0.082478	0.01684	-0.001361
Pf3D7_03_v3	728009	738140	Pf3D7_03_v3	PF3D7_0317700	CPSF (cleavage and polyadenylation specific factor), subunit A, putative	0.021547	0.018012	0.002576	0.028227	0.054384	0.050773	0.036623	-0.010561	-0.055939	0.069718	-0.064449	0.029067	-0.034863	-0.090249	-0.146132	0.03196	-0.005782	0.004259	-0.033059	-0.048466	-0.251522	-0.026786	0.001922
Pf3D7_03_v3	738141	739132	Pf3D7_03_v3	PF3D7_0317800	26S proteasome non-ATPase regulatory subunit 9, putative	-0.035703	-0.111751	0.05151	0.081631	-0.011328	-0.076625	0.018564	-0.097557	-0.077464	-0.012325	0.003155	-0.036644	-0.101249	-0.048833	-0.059156	-0.00831	-0.038848	0.001188	-0.034592	-0.041002	-0.083268	0.007175	0.025955
Pf3D7_03_v3	739178	741962	Pf3D7_03_v3	PF3D7_0317900	conserved protein, unknown function	-0.010084	-0.085342	-0.003101	-0.126011	0.034494	-0.016924	-0.017058	0.009031	-0.068931	-0.050562	-0.051796	-0.155273	0.018354	0.008189	0.0197	0.026618	-0.076048	0.045281	0.036057	0.042219	0.001503	0.037958	0.004188
Pf3D7_03_v3	741963	743049	Pf3D7_03_v3	PF3D7_0318000	conserved Plasmodium protein, unknown function	-0.213327	-0.07857	-0.08113	-0.045821	-0.013927	0.100332	-0.010759	0.017617	-0.053467	-0.129175	-0.102487	-0.082732	-0.033827	-0.037971	-0.029918	-0.030765	-0.065095	0.010127	0.052625	0.008606	-0.007614	0.04649	-0.010359
Pf3D7_03_v3	743679	745303	Pf3D7_03_v3	PF3D7_0318100	stomatin-like protein, putative	0.060285	-0.017859	0.044689	0.081639	0.014085	-0.033849	0.053291	0.101002	0.076656	-0.229116	0.014723	-8.4e-05	-0.004018	-0.028504	0.01449	0.009335	-0.026741	0.071375	0.012606	0.035425	-0.02034	-0.019027	0.019033
Pf3D7_03_v3	748215	756088	Pf3D7_03_v3	PF3D7_0318200	DNA-directed RNA polymerase II subunit RPB1	0.029429	0.068429	0.023372	0.004013	-0.053148	-0.018811	0.037612	-0.017804	-0.004599	0.087193	-0.029388	0.012318	0.037801	0.001824	-0.002671	0.104503	-0.002681	0.043517	-0.010045	-0.008481	-0.038554	-0.000435	0.016836
Pf3D7_03_v3	756241	760542	Pf3D7_03_v3	PF3D7_0318300	conserved Plasmodium protein, unknown function	0.030784	0.04941	-0.047902	0.077576	0.03301	-0.03868	0.065733	-0.165268	-0.0302	-0.037018	-0.176542	-0.183557	-0.002255	-0.012546	-0.03377	0.052013	0.035855	0.001429	-0.07226	-0.053767	-0.033569	0.001329	0.013006
Pf3D7_03_v3	761443	765689	Pf3D7_03_v3	PF3D7_0318400	conserved Plasmodium protein, unknown function	0.054159	0.030541	0.10207	0.051023	-0.047312	0.041208	0.030406	-0.051786	0.157297	0.056571	-0.036894	-0.041646	-0.019809	0.031331	0.007213	0.153867	0.084726	0.08403	0.083046	-0.099172	0.019872	0.119039	-0.010591
Pf3D7_03_v3	767565	782936	Pf3D7_03_v3	PF3D7_0318500	conserved Plasmodium protein, unknown function	-0.038752	-0.064803	-0.031784	-0.042765	-0.01356	-0.014291	0.032194	0.001327	-0.007888	0.059544	-0.035846	0.035446	0.041817	0.002414	-0.004247	0.104333	0.011988	-0.004964	-0.106524	-0.039297	-0.037426	-0.009426	0.011004
Pf3D7_03_v3	782937	786415	Pf3D7_03_v3	PF3D7_0318600	cleavage and polyadenylation specificity factor, putative	-0.024417	-0.036454	-0.057815	-0.024087	0.037068	0.029639	0.09933	-0.121347	0.011154	-0.061608	0.034579	-0.08001	-0.038333	-0.001428	-0.038597	-0.063505	0.041922	-0.003491	0.04347	0.042163	-0.01966	0.036349	0.01084
Pf3D7_03_v3	788203	789062	Pf3D7_03_v3	PF3D7_0318700	conserved Plasmodium protein, unknown function	-0.03655	-0.112586	0.090181	-0.057122	-0.006407	-0.022036	-0.016814	0.068476	-0.056907	-0.049283	-0.019083	0.044533	-0.000948	-0.015233	-0.020627	0.038009	-0.04278	-0.008929	-0.026192	-0.018337	-0.011775	-0.025747	0.056838
Pf3D7_03_v3	789608	791558	Pf3D7_03_v3	PF3D7_0318800	triosephosphate isomerase, putative	-0.036473	-0.025961	-0.055096	-0.085286	-0.038146	-0.065139	-0.062225	0.078033	0.016529	0.04452	0.048231	0.004352	-0.071138	-0.041391	-0.056593	-0.07059	-0.161407	0.023973	0.105874	0.105855	-0.016889	-0.106155	-0.022411
Pf3D7_03_v3	791590	793731	Pf3D7_03_v3	PF3D7_0318900	conserved protein, unknown function	0.031255	0.032918	0.051839	0.01704	-0.00827	-0.06459	0.158544	-0.051706	-0.052289	0.000211	-0.014695	-0.012352	0.054857	0.030788	0.025412	0.030944	0.019899	0.029825	-0.003144	0.016736	-0.005046	0.053731	0.008575
Pf3D7_03_v3	795327	801421	Pf3D7_03_v3	PF3D7_0319000	P-type ATPase, putative	-0.020644	-0.026278	-0.052078	-0.005757	0.061725	0.067188	0.075562	0.011233	-0.021953	0.075932	-0.030649	0.009411	0.114809	0.002787	0.076197	0.059103	-0.068626	0.022116	0.018238	0.015232	0.006876	0.035446	0.003896
Pf3D7_03_v3	802010	802833	Pf3D7_03_v3	PF3D7_0319100	E3 ubiquitin-protein ligase RBX1, putative	0.016672	-0.113962	-0.099477	-0.084947	-0.123741	-0.32822	0.028355	0.018721	-0.04579	0.195062	-0.173616	-0.117202	0.057338	-0.009621	0.040425	0.02043	0.009945	0.035217	0.054511	-0.0183	0.016435	0.025991	-0.025682
Pf3D7_03_v3	803342	806562	Pf3D7_03_v3	PF3D7_0319200	CCR4 domain-containing protein 4, putative	-0.018948	-0.030925	-0.059687	0.054367	0.052924	0.058263	-0.006422	0.095915	0.019186	0.068085	0.008207	0.105797	0.065156	0.018761	0.037529	0.172412	0.000583	0.054362	0.034468	-0.016751	-0.04295	0.042507	-0.016576
Pf3D7_03_v3	807027	808109	Pf3D7_03_v3	PF3D7_0319300	ubiquitin-conjugating enzyme E2, putative	0.067299	0.108077	0.062118	0.113411	0.037169	-0.032601	-0.03806	-0.180518	-0.104079	0.20216	-0.113428	0.015031	0.061996	0.070793	0.126511	-0.100509	0.070285	0.042733	0.111141	0.017041	0.023216	0.030596	0.016236
Pf3D7_03_v3	809831	814422	Pf3D7_03_v3	PF3D7_0319400	kinesin-8, putative	-0.015607	-0.031411	-0.031966	-0.037158	0.013821	0.025765	0.011684	-0.099782	-0.032545	0.097852	0.074769	0.012229	0.044418	0.057313	0.018624	0.014825	0.008353	0.02252	0.01562	-0.025286	-0.02512	-0.006025	0.013166
Pf3D7_03_v3	815319	817105	Pf3D7_03_v3	PF3D7_0319500	RNA-binding protein, putative	-0.005926	0.019544	0.061099	0.044212	-0.117868	0.039936	0.016716	-0.173749	0.08004	0.055091	0.125468	-0.029948	0.106933	0.079753	0.010928	0.098335	0.142575	0.033251	0.105301	0.005357	0.017953	0.049324	0.009822
Pf3D7_03_v3	817663	818945	Pf3D7_03_v3	PF3D7_0319600	elongation factor 1-delta, putative	0.075333	0.076884	0.110628	0.043489	0.002122	-0.14868	-0.030875	-0.149972	-0.16995	-0.090513	-0.017418	-0.207281	0.035327	0.019568	0.092108	-0.005207	0.007388	0.01004	0.044178	-0.065413	-0.09956	0.008851	-0.009447
Pf3D7_03_v3	820458	830939	Pf3D7_03_v3	PF3D7_0319700	ABC transporter I family member 1, putative	-0.057211	-0.023461	-0.020859	-0.021366	0.054887	0.041812	0.060989	0.041131	-0.005515	0.048263	0.018487	0.0768	-0.025244	-0.003952	-0.042507	-0.132185	-0.066846	0.002072	-0.024665	-0.022197	0.045229	0.049655	-0.001212
Pf3D7_03_v3	830940	832759	Pf3D7_03_v3	PF3D7_0319800	conserved Plasmodium protein, unknown function	-0.086892	0.055389	-0.127289	-0.0223	-0.065175	-0.034238	0.004191	-0.107573	-0.158555	0.045782	-0.132432	-0.002403	-0.037339	-0.091638	-0.046153	-0.00937	-0.111384	0.040502	-0.001898	0.016446	-0.081361	-0.04186	0.057014
Pf3D7_03_v3	833583	835027	Pf3D7_03_v3	PF3D7_0319900	conserved protein, unknown function	0.025612	0.024583	-0.113571	0.002476	-0.049421	-0.065185	0.053856	-0.06878	0.033243	-0.101179	-0.033229	-0.022845	0.035089	0.036088	0.056083	0.02727	-0.040563	0.082654	0.058322	-0.017446	0.107171	0.064004	0.022692
Pf3D7_03_v3	837057	838521	Pf3D7_03_v3	PF3D7_0320000	protein phosphatase inhibitor 2	0.076583	0.051527	0.004646	0.016256	-0.038287	0.008451	-0.147125	0.026723	-0.017267	0.005765	0.071185	0.067113	-0.061275	-0.074743	-0.062558	-0.0221	-0.160886	-0.044397	-0.052146	-0.020657	-0.103718	-0.044013	0.013433
Pf3D7_03_v3	840112	842008	Pf3D7_03_v3	PF3D7_0320100	protein transport protein SEC22	-0.120879	-0.066065	-0.119707	-0.07546	-0.130393	-0.129282	-0.077451	-0.057821	-0.088134	0.019862	-0.03895	-0.085007	0.001047	0.007796	0.027025	0.042269	0.030861	0.041943	0.00923	-0.002551	-0.019867	-0.040299	-0.018525
Pf3D7_03_v3	842289	844540	Pf3D7_03_v3	PF3D7_0320200	CPW-WPC family protein	-0.012809	-0.127131	-0.025871	-0.0642	0.182976	-0.031251	0.136731	-0.045187	-0.075568	0.065299	0.045319	-0.066178	0.082717	0.064655	0.060975	0.084336	-0.035058	0.066675	-0.09813	-0.037224	-0.052857	0.061268	-0.017811
Pf3D7_03_v3	845463	847570	Pf3D7_03_v3	PF3D7_0320300	T-complex protein 1 subunit epsilon	0.015646	0.031676	-0.034159	0.041658	-0.07362	0.016671	0.033194	-0.02689	0.097052	-0.023853	0.080151	-0.104297	-0.087639	-0.0605	-0.038298	-0.017838	-0.115494	-0.03905	-0.001443	0.139318	0.00666	-0.069355	-0.003526
Pf3D7_03_v3	847997	857754	Pf3D7_03_v3	PF3D7_0320400	oocyst capsule protein Cap380	0.007243	0.018603	-0.016524	-0.001541	0.03609	0.025999	0.026993	-0.041788	0.067409	-0.012404	0.020942	-0.013251	0.019263	-0.00861	0.031334	-0.050087	-0.022352	0.004824	0.087448	-0.025854	0.009856	0.026814	-0.001034
Pf3D7_03_v3	860563	862352	Pf3D7_03_v3	PF3D7_0320500	nicotinamidase, putative	-0.098526	-0.080981	-0.114942	-0.138038	-0.053918	0.046497	0.026678	-0.314923	-0.268668	-0.154145	-0.176033	-0.08067	-0.080703	-0.106151	-0.070483	-0.071995	-0.197103	-0.073732	-0.042049	-0.0287	0.003116	-0.030031	0.007734
Pf3D7_03_v3	862491	864082	Pf3D7_03_v3	PF3D7_0320600	conserved protein, unknown function	0.103896	0.035405	-0.022829	0.0694	0.004247	-0.026709	-0.189336	-0.060142	0.171802	-0.410717	0.078311	0.023916	0.139687	0.191942	0.044982	0.222404	0.095314	0.089038	-0.025084	-0.075654	-0.092673	-0.001684	-0.02518
Pf3D7_03_v3	864764	866670	Pf3D7_03_v3	PF3D7_0320700	signal peptidase complex subunit 2	-0.046488	-0.037665	-0.005198	-0.022732	0.024812	0.09021	0.152526	-0.084614	-0.031872	0.093222	-0.024767	-0.030527	0.074377	0.032795	0.077107	0.063346	0.18985	0.067957	0.031846	0.010003	-0.015828	-0.027202	-0.016512
Pf3D7_03_v3	870567	872592	Pf3D7_03_v3	PF3D7_0320800	ATP-dependent RNA helicase DDX6	-0.007278	-0.038559	-0.080508	-0.021954	0.054783	-0.022069	0.013822	0.061048	0.001777	-0.084789	-0.018762	-0.002993	0.032886	0.085851	0.03921	0.051024	0.04106	0.028224	0.019544	0.090104	0.00176	-0.015355	-0.02504
Pf3D7_03_v3	874963	876545	Pf3D7_03_v3	PF3D7_0320900	histone H2A.Z	-0.022464	0.020432	-0.124787	-0.033987	-0.062651	-0.144846	0.024617	0.020726	-0.326071	0.06144	0.026261	0.036765	0.058357	0.094163	0.168867	-0.012082	0.131905	0.056284	-0.06872	-0.097706	-0.128054	0.046204	-0.039352
Pf3D7_03_v3	877485	879735	Pf3D7_03_v3	PF3D7_0321000	conserved protein, unknown function	-0.136558	-0.148358	-0.023599	-0.0459	0.02933	-0.013232	0.11168	-0.13399	-0.016596	-0.069018	-0.035986	-0.10813	-0.043526	0.006889	-0.001818	-0.031823	-0.072551	-0.048719	-0.076701	0.064843	-0.076976	-0.009948	0.000808
Pf3D7_03_v3	879736	885743	Pf3D7_03_v3	PF3D7_0321100	conserved Plasmodium protein, unknown function	0.000408	-0.054893	-0.03934	-0.071501	0.031398	0.090045	0.106716	-0.141898	-0.072634	-0.130231	-0.021888	-0.014714	0.078132	0.048073	0.061758	0.158793	0.089695	0.107825	0.075241	-0.023271	-0.03754	-0.032161	0.003777
Pf3D7_03_v3	886712	889226	Pf3D7_03_v3	PF3D7_0321200	UDP-N-acetylglucosamine--dolichyl-phosphate N-acetylglucosaminephosphotransferase, putative	0.061469	-0.016327	0.024373	0.088146	-0.024392	-0.017379	-0.016988	0.045162	0.132789	-0.023317	0.076136	-0.053809	-0.017668	-0.034954	-0.021238	0.00326	0.026482	0.024671	0.005722	-0.032766	0.056302	-0.00889	-0.019843
Pf3D7_03_v3	889764	893014	Pf3D7_03_v3	PF3D7_0321300	conserved Plasmodium protein, unknown function	0.042926	-0.030757	-0.035666	0.038236	0.048358	-0.002777	-0.022683	-0.037435	-0.019529	-0.032714	0.039226	-0.074484	0.045069	0.055178	-0.025533	0.052832	0.108771	0.067403	-0.011411	0.080741	0.002124	0.014779	0.023858
Pf3D7_03_v3	894511	896329	Pf3D7_03_v3	PF3D7_0321400	protein kinase, putative	-0.008893	0.066904	-0.097234	-0.03465	0.043515	0.181202	0.146451	0.02008	0.144608	0.104361	-0.002263	0.026761	0.057229	0.060758	0.070128	0.009837	0.006667	0.068639	0.064376	-0.015783	0.014042	0.039259	0.030846
Pf3D7_03_v3	896330	900020	Pf3D7_03_v3	PF3D7_0321500	peptidase, putative	0.009311	0.010809	-0.036426	0.042259	0.078867	0.120804	0.054307	0.052892	0.100251	0.102494	0.14787	0.045976	0.05567	0.040184	0.04023	0.039512	-0.056247	0.049169	0.042802	0.074657	-0.017595	-0.023579	0.000864
Pf3D7_03_v3	900607	903566	Pf3D7_03_v3	PF3D7_0321600	ATP-dependent RNA helicase DDX42, putative	0.033102	-0.021758	-0.060389	-0.049884	-0.047129	0.042414	-0.03792	-0.13409	0.160981	-0.012776	0.006733	-0.008215	0.012332	0.021647	0.069801	0.074506	-0.06727	0.041065	0.067259	0.039122	0.067203	-0.023054	-0.015397
Pf3D7_03_v3	903567	910368	Pf3D7_03_v3	PF3D7_0321700	conserved Plasmodium protein, unknown function	-0.067048	0.053027	-0.06802	-0.011659	-0.010918	0.051991	0.024973	-0.08719	-0.008966	-0.051671	-0.103273	-0.204808	0.125212	0.162159	0.093025	0.040566	0.029823	0.03428	0.124647	0.044152	0.055223	-0.0283	-7.1e-05
Pf3D7_03_v3	912666	921286	Pf3D7_03_v3	PF3D7_0321800	WD repeat-containing protein, putative	-0.031245	-0.001522	0.015682	-0.035171	-0.017937	-0.012524	-0.011791	-0.093187	0.068989	-0.062421	0.024434	-0.091123	0.029765	0.005784	0.063865	0.057064	0.005613	0.091229	0.083031	0.118576	0.083393	5.8e-05	0.023542
Pf3D7_03_v3	922724	928192	Pf3D7_03_v3	PF3D7_0321900	cyclic amine resistance locus protein	-0.039227	-0.010469	0.000699	-0.019858	0.06219	0.022237	0.028825	0.042457	0.110032	0.03184	0.034092	-0.012945	0.069718	0.077854	0.098275	0.068364	0.111782	0.094646	0.026168	-0.033803	0.14376	-0.011928	0.0021
Pf3D7_03_v3	928394	929409	Pf3D7_03_v3	PF3D7_0322000	peptidyl-prolyl cis-trans isomerase	0.095425	-0.086753	-0.055678	0.003202	-0.122552	-0.210056	-0.008595	0.00934	0.085628	0.002134	-0.157237	-0.024825	0.043818	0.024107	0.058331	-0.008288	-0.012933	0.087047	-0.001718	-0.057975	-0.028349	-0.049239	-0.009846
Pf3D7_03_v3	930390	932665	Pf3D7_03_v3	PF3D7_0322100	mRNA-capping enzyme subunit beta	0.04883	0.001688	0.00105	-0.00525	-0.008693	-0.015863	-0.027174	0.027718	0.031431	-0.01073	-0.001842	-0.027098	0.02478	-0.054533	0.000176	0.028369	0.027611	0.017507	-0.007691	0.000226	0.0459	-0.045729	-0.004757
Pf3D7_03_v3	932938	937256	Pf3D7_03_v3	PF3D7_0322200	conserved Plasmodium protein, unknown function	0.059802	0.082157	0.053572	0.062635	0.004328	0.041678	0.069492	0.051427	0.042251	0.004698	0.120025	0.081986	-0.016771	-0.064005	-0.04787	0.159244	-0.004125	-0.002797	-0.006669	0.000255	-5.8e-05	-0.028047	-0.000329
Pf3D7_03_v3	937962	940423	Pf3D7_03_v3	PF3D7_0322300	diacylglycerol O-acyltransferase	-0.023695	-0.04566	0.00668	-0.002715	-0.009926	-0.048194	0.030323	0.134897	0.047568	0.134235	0.141627	0.024511	0.025108	0.023319	0.051084	0.049127	-0.008251	0.043488	-0.010936	-0.028972	-0.017424	-0.027374	0.033325
Pf3D7_03_v3	942295	945419	Pf3D7_03_v3	PF3D7_0322400	regulator of initiation factor 2 (eIF2)	0.002825	-0.097097	-0.083087	0.034218	-0.079489	-0.022129	-0.04666	0.119949	-0.007676	0.048597	0.069591	0.100095	0.056644	0.030675	0.051935	0.076738	0.057898	0.04704	0.003366	0.027942	0.055	0.042953	-0.016642
Pf3D7_03_v3	945420	947001	Pf3D7_03_v3	PF3D7_0322500	iron-sulfur assembly protein, putative	-0.06506	0.092216	-0.046677	0.138949	0.145661	0.122441	0.052194	0.059517	0.091854	-0.102667	-0.035681	0.115863	0.058817	0.13571	0.064043	0.197963	0.096917	0.124834	0.167939	0.180425	0.104053	-0.014316	-0.039233
Pf3D7_03_v3	948124	952828	Pf3D7_03_v3	PF3D7_0322600	conserved Plasmodium protein, unknown function	-0.020338	-0.032824	-0.002556	-0.027087	-0.057485	-0.02326	0.012316	0.047388	-0.011326	0.218444	0.033203	0.120417	-0.000348	0.044329	0.011122	-0.014793	0.028668	0.023508	-0.04881	-0.072442	0.15756	-0.034734	-0.002587
Pf3D7_03_v3	952829	962617	Pf3D7_03_v3	PF3D7_0322700	conserved Plasmodium protein, unknown function	-0.035669	0.019703	-0.045895	0.026287	0.027991	0.020439	0.011959	0.039932	0.080498	0.099215	-0.005742	-0.040049	0.114984	0.062668	0.035695	0.087656	0.05117	0.019966	0.122854	0.08857	0.009335	-0.009522	0.009465
Pf3D7_03_v3	963851	965378	Pf3D7_03_v3	PF3D7_0322800	conserved Plasmodium protein, unknown function	0.013664	-0.017711	-0.04521	-0.06018	0.02435	-0.049341	0.081854	0.054928	0.083251	-0.00252	0.020393	0.254115	-0.056463	0.084045	-0.046718	-0.049771	0.048793	0.054451	-0.087931	-0.073885	0.030134	0.030197	0.053409
Pf3D7_03_v3	965379	966752	Pf3D7_03_v3	PF3D7_0322900	40S ribosomal protein S3A, putative	0.110175	-0.023122	0.007658	-0.004084	0.060098	-0.024313	0.028279	-0.11115	-0.040759	-0.008407	-0.121416	0.054549	-8e-06	-0.003222	-0.016594	-0.070288	-0.060878	-0.083284	0.020532	0.019621	0.05883	-0.032145	0.001059
Pf3D7_03_v3	970916	976044	Pf3D7_03_v3	PF3D7_0323100	conserved Plasmodium protein, unknown function	-0.011577	0.004066	-0.046588	-0.026438	-0.053168	-0.047852	-0.008568	-0.053991	-0.025117	0.017893	-0.014564	-0.002353	0.030316	-0.046434	-0.005056	-0.030427	0.002654	-0.0005	0.025361	-0.014407	0.002495	-0.055729	-0.015007
Pf3D7_03_v3	976620	978445	Pf3D7_03_v3	PF3D7_0323200	conserved Plasmodium protein, unknown function	-0.056591	-0.102095	-0.097034	-0.017055	-0.077763	0.021135	-0.141516	0.063029	-0.036523	-0.058803	0.238623	0.131005	-0.074738	0.012544	0.115497	-0.044617	0.019887	-0.043656	-0.114784	-0.013502	0.168466	-0.0105	0.056259
Pf3D7_03_v3	978720	980488	Pf3D7_03_v3	PF3D7_0323300	conserved protein, unknown function	0.007615	0.013298	-0.003224	0.006794	0.07757	0.058028	0.079101	0.008294	-0.002651	0.024094	0.064889	0.044739	-0.000411	0.027448	-0.01088	0.050642	-0.104227	0.011723	-0.006231	-0.052035	-0.01049	-0.080681	-0.021691
Pf3D7_03_v3	980489	984216	Pf3D7_03_v3	PF3D7_0323400	Rh5 interacting protein	-0.01506	-0.002835	-0.067439	0.017329	0.032051	0.059113	-0.039681	0.019445	0.073622	0.010407	0.004517	0.017638	0.047679	-0.009624	0.06035	-0.021657	-0.018713	0.030972	-0.05212	-0.077513	-0.014753	0.048904	-0.004707
Pf3D7_03_v3	986015	987860	Pf3D7_03_v3	PF3D7_0323500	survival motor neuron-like protein	0.066118	0.129522	0.052799	0.081341	-0.003887	0.009167	-0.034001	0.058638	0.099824	-0.040935	-0.032037	-0.021663	0.055043	0.006374	0.041623	-0.026782	0.003981	0.026504	0.040857	-0.035488	-0.012689	0.065326	-0.009721
Pf3D7_03_v3	988381	991132	Pf3D7_03_v3	PF3D7_0323600	conserved Plasmodium protein, unknown function	0.002513	0.021935	0.057194	-0.017949	-0.061234	-0.077763	-0.093707	0.080462	0.028485	0.030383	-0.073569	0.060063	0.052015	0.051715	-0.003108	0.010405	0.06064	-0.022539	-0.011826	0.021648	-0.05197	-0.018609	-0.038301
Pf3D7_03_v3	991294	993875	Pf3D7_03_v3	PF3D7_0323700	U4/U6.U5 tri-snRNP-associated protein 1, putative	-0.086252	-0.009894	-0.020465	-0.069667	-0.056703	-0.001859	0.027119	-0.085727	-0.064513	0.171744	0.004566	0.021674	0.058166	0.043192	0.021079	0.001641	-0.000892	-0.027801	-0.181659	-0.123315	-0.045929	0.030541	-0.004951
Pf3D7_03_v3	998399	1001832	Pf3D7_03_v3	PF3D7_0323800	conserved Plasmodium protein, unknown function	-0.004613	0.090002	-0.002473	0.098948	-0.027991	-0.049526	0.041528	-0.053204	-0.161058	0.036876	-0.082867	-0.049048	-0.020287	0.017376	-0.019472	-0.050154	0.051615	-0.065771	-0.155793	-0.151065	-0.181984	-0.038088	-0.015805
Pf3D7_03_v3	1002622	1004517	Pf3D7_03_v3	PF3D7_0323900	erythrocyte membrane protein 1 (PfEMP1), exon 2, pseudogene	-0.03079	0.023159	-0.055388	-0.059249	0.084545	0.140925	0.001481	-0.284305	0.053335	-0.203068	0.061271	-0.09698	0.002344	-0.039234	-0.048958	0.05982	-0.126981	-0.012987	-0.040908	-0.008889	-0.290696	0.105387	0.033708
Pf3D7_03_v3	1018624	1020223	Pf3D7_03_v3	PF3D7_0324500	rifin	-0.01747	0.106235	0.023517	0.027098	0.026869	0.094131	-0.018354	0.179467	0.042835	-0.016524	0.188986	0.126462	0.009235	-0.001891	0.007735	0.054703	-0.062842	0.004325	-0.073339	-0.148379	-0.073515	0.051259	0.03971
Pf3D7_03_v3	1023780	1025661	Pf3D7_03_v3	PF3D7_0324700	erythrocyte membrane protein 1 (PfEMP1), exon 2, pseudogene	-0.007868	0.049645	-0.262559	-0.167954	0.309946	0.268459	0.176546	-0.417332	0.008778	-0.18584	-0.007964	-0.226349	-0.108767	-0.052517	-0.078494	-0.024871	-0.115787	0.009453	-0.185299	-0.182178	-0.129828	-0.035789	0.130022
Pf3D7_03_v3	1027321	1029179	Pf3D7_03_v3	PF3D7_0324800	rifin	-0.02492	-0.076689	0.05158	0.042181	-0.196929	-0.278103	-0.000751	0.313372	0.1904	0.052611	0.234441	0.235717	-0.176432	-0.104088	-0.142005	-0.093077	-0.139527	-0.023508	-0.233709	-0.20145	-0.209691	-0.120428	-0.04577
Pf3D7_03_v3	1030572	1038504	Pf3D7_03_v3	PF3D7_0324900	erythrocyte membrane protein 1, PfEMP1	0.006199	0.036098	0.065475	0.120197	-0.036482	-0.054121	-0.080671	0.110096	0.069607	0.049128	-0.060685	0.063735	-0.182294	-0.114446	-0.034837	-0.435062	-0.077445	-0.112733	-0.049838	0.013791	0.057249	-0.020754	0.002201
Pf3D7_04_v3	28456	37927	Pf3D7_04_v3	PF3D7_0400100	erythrocyte membrane protein 1, PfEMP1	0.019599	-0.114468	-0.16764	0.004676	-0.186	-0.134313	-0.028759	-0.009384	0.090135	0.036244	-0.022787	-0.007277	-0.02321	0.00527	-0.00556	-0.061359	0.00359	0.022166	-0.088373	-0.114812	-0.049448	-0.102999	0.020472
Pf3D7_04_v3	38705	40404	Pf3D7_04_v3	PF3D7_0400200	erythrocyte membrane protein 1 (PfEMP1), exon 2, pseudogene	-0.040384	-0.056651	-0.06468	0.07401	-0.118409	-0.155549	-0.184134	0.215533	0.245241	0.403765	0.329441	0.450041	-0.102942	-0.076819	-0.070775	-0.150526	-0.142825	-0.019522	-0.153463	-0.054457	-0.130979	-0.044877	-0.041032
Pf3D7_04_v3	41782	43624	Pf3D7_04_v3	PF3D7_0400300	rifin	0.083917	-0.024885	0.00381	-0.170445	-0.089696	0.042245	0.005428	-0.150772	-0.133321	-0.073058	-0.039191	-0.104079	-0.013325	-0.0353	0.011314	-0.096418	-0.043863	-0.020014	-0.0708	-0.008937	0.044853	0.013675	-0.021632
Pf3D7_04_v3	45305	57110	Pf3D7_04_v3	PF3D7_0400400	erythrocyte membrane protein 1, PfEMP1	0.007422	0.026161	-0.030271	0.016978	-0.030136	0.018188	-0.077668	-0.112971	-0.061582	0.000721	-0.217716	-0.154755	0.005339	0.032401	0.047113	0.042246	-0.048455	-0.013366	-0.052065	0.000976	0.098544	-0.039621	-0.014881
Pf3D7_04_v3	59386	61175	Pf3D7_04_v3	PF3D7_0400500	rifin	-0.123276	-0.116364	0.089774	-0.089038	0.085767	0.045709	-0.00687	0.189726	-0.128397	0.067246	0.037703	0.162252	-0.013078	-0.084226	0.029227	-0.023103	-0.150289	-0.042545	0.134708	0.188091	0.043451	-0.022672	0.031749
Pf3D7_04_v3	69711	71363	Pf3D7_04_v3	PF3D7_0400900	rifin	-0.222478	-0.069641	-0.125818	-0.214197	-0.022689	-0.055041	-0.093205	-0.181205	-0.118173	0.012809	-0.014007	-0.079578	-0.0596	0.013372	-0.012068	-0.102744	0.019017	-0.032251	-8.1e-05	0.041564	-0.026399	-0.019962	-0.046055
Pf3D7_04_v3	73018	74590	Pf3D7_04_v3	PF3D7_0401000	rifin	0.006396	0.079646	0.028494	-0.045138	-0.032238	0.050844	-0.029886	-0.509216	-0.110669	-0.256024	-0.123973	-0.151217	0.101983	0.02552	-0.009384	-0.000292	0.026259	-0.039063	-0.137304	-0.058184	-0.064936	0.044591	0.002163
Pf3D7_04_v3	78943	80701	Pf3D7_04_v3	PF3D7_0401200	rifin	0.124787	0.042935	-0.035836	-0.03267	0.004669	-0.057734	-0.011794	-0.125489	-0.082939	-0.034965	0.080532	-0.060433	0.022975	0.097327	0.022016	0.003145	0.069652	0.003506	-0.025231	-0.017541	-0.010276	0.054029	-0.033902
Pf3D7_04_v3	81997	83825	Pf3D7_04_v3	PF3D7_0401300	rifin	0.076792	-0.085047	0.070001	0.014024	-0.140466	-0.0289	0.010734	-0.264604	-0.271266	-0.26828	-0.279735	-0.34024	0.094091	0.019688	0.038164	0.164325	0.012618	0.05905	0.065946	0.054527	0.127345	0.016512	0.045307
Pf3D7_04_v3	85147	86858	Pf3D7_04_v3	PF3D7_0401400	rifin	0.08116	0.018092	0.049873	0.066432	-0.107114	-0.02175	0.049481	-0.027823	-0.015321	-0.130377	0.005558	-0.061064	0.084447	-0.028464	0.051119	0.086146	0.034508	0.014052	-0.04862	-0.012645	0.025478	0.038928	0.025361
Pf3D7_04_v3	88903	90434	Pf3D7_04_v3	PF3D7_0401500	stevor, pseudogene	0.038169	-0.06173	-0.053569	-0.050743	-0.114107	-0.153542	-0.073565	0.026487	0.223081	0.028522	0.181827	0.065047	-0.072161	-0.035415	0.035636	-0.232797	-0.078847	-0.080288	-0.000849	-0.010014	0.044736	0.036947	-0.007926
Pf3D7_04_v3	92326	94059	Pf3D7_04_v3	PF3D7_0401600	rifin	-0.080454	-0.114245	-0.174302	-0.171556	-0.146344	-0.178739	-0.120966	0.170598	0.135014	0.019513	0.21331	0.046788	-0.047971	-0.060455	0.033189	-0.095427	0.041708	-0.067329	-0.068095	-0.060666	0.019819	-0.000182	-0.020705
Pf3D7_04_v3	100434	102360	Pf3D7_04_v3	PF3D7_0401700	Plasmodium exported protein, unknown function, pseudogene	-0.064386	-0.161279	-0.002277	0.010582	-0.199153	-0.142542	-0.16358	-0.119666	0.129667	0.059931	0.15009	0.098175	0.058962	0.026554	0.021149	0.080966	-0.027831	-0.022125	0.063007	0.115377	0.137027	-0.001176	-0.0226
Pf3D7_04_v3	103492	105853	Pf3D7_04_v3	PF3D7_0401800	Plasmodium exported protein (PHISTb), unknown function	-0.075414	0.028116	-0.01331	0.014508	-0.105797	-0.030599	-0.219186	0.127624	0.143798	0.095567	0.281307	0.15074	0.189873	0.184561	0.160583	0.148235	0.231228	0.137908	0.138139	0.051959	0.1234	-0.049826	-0.022098
Pf3D7_04_v3	108130	111545	Pf3D7_04_v3	PF3D7_0401900	acyl-CoA synthetase	-0.03707	0.034387	-0.05862	-0.157608	-0.054169	0.003186	-0.166106	0.195656	0.309725	0.200963	0.349111	0.184654	-0.088118	-0.042183	-0.037958	-0.104952	-0.041878	-0.040738	0.015134	0.015735	0.022648	-0.069728	-0.007543
Pf3D7_04_v3	114351	116308	Pf3D7_04_v3	PF3D7_0402000	Plasmodium exported protein (PHISTa), unknown function	-0.020582	0.11934	0.012514	-0.062835	-0.139697	-0.269434	-0.103281	0.292691	0.235222	0.243816	0.295411	0.04093	-0.016096	-0.049169	-0.114955	-0.003471	-0.127488	-0.03656	0.1167	0.074331	0.101002	0.005598	-0.052127
Pf3D7_04_v3	123338	125714	Pf3D7_04_v3	PF3D7_0402100	Plasmodium exported protein (PHISTb), unknown function	-0.050896	0.129066	0.040049	0.071413	-0.052386	-0.14127	-0.147572	0.260093	0.334492	0.374041	0.455861	0.21559	-0.105041	-0.102289	-0.087763	-0.135298	-0.095776	-0.093699	0.053979	0.026507	0.056489	-0.018893	-0.057171
Pf3D7_04_v3	127462	134718	Pf3D7_04_v3	PF3D7_0402200	surface-associated interspersed protein 4.1 (SURFIN 4.1), pseudogene	-0.035333	0.00241	0.009779	-0.051842	-0.108742	-0.077676	-0.22215	0.307144	0.26888	0.25911	0.314904	0.290386	0.012656	0.007226	-0.048597	0.020898	-0.015835	-0.027927	0.063247	0.083576	0.00402	-0.020683	-0.021824
Pf3D7_04_v3	137390	146903	Pf3D7_04_v3	PF3D7_0402300	reticulocyte binding protein homologue 1	-0.064467	-0.015909	-0.045193	-0.15985	-0.195783	-0.074114	-0.169851	0.202574	0.282701	0.29657	0.270292	0.279771	0.032568	0.029746	-0.007427	0.030888	0.040276	-0.026837	0.010475	0.058398	0.081177	0.003073	-0.042853
Pf3D7_04_v3	147240	148630	Pf3D7_04_v3	PF3D7_0402400	Plasmodium exported protein, unknown function	-0.026227	0.097613	0.010729	-0.049216	-0.140346	-0.031695	-0.205731	-0.067371	0.235895	0.231181	0.296371	0.305092	-0.037632	-0.107912	-0.121945	-0.178681	-0.085766	-0.091543	0.064898	0.141253	-0.132925	-0.071056	-0.005226
Pf3D7_04_v3	155627	157234	Pf3D7_04_v3	PF3D7_0402500	rifin, pseudogene	-0.11736	-0.033995	-0.098094	-0.033297	-0.027375	-0.067936	0.034615	0.019921	0.012604	0.123128	0.222241	0.035513	-0.003707	0.00594	-0.025096	-0.003435	-0.058295	-0.027033	-0.031149	-0.071422	-0.041401	0.027194	0.050418
Pf3D7_04_v3	159029	160564	Pf3D7_04_v3	PF3D7_0402600	stevor	0.050971	0.049813	0.070879	0.142714	0.016151	-0.189395	0.083623	0.02448	0.176281	0.122499	0.205213	-0.011305	-0.004642	-0.029365	-0.00089	-0.05958	-0.017665	-0.030469	0.055745	0.021083	0.081983	0.052341	0.09901
Pf3D7_04_v3	162261	163974	Pf3D7_04_v3	PF3D7_0402700	rifin, pseudogene	-0.038429	-0.037191	-0.021782	-0.079023	-0.092973	-0.159803	-0.13162	0.053857	0.295983	0.182924	0.283684	-0.0166	0.035407	0.03687	0.075173	-0.089117	-0.010724	0.046891	0.048603	0.053001	0.143563	0.070628	0.028003
Pf3D7_04_v3	166743	172204	Pf3D7_04_v3	PF3D7_0402800	erythrocyte membrane protein 1 (PfEMP1), pseudogene	-0.088695	-0.022442	-0.059819	-0.052889	0.068763	0.12903	0.087274	0.046485	0.08469	0.039954	0.049735	0.033275	0.01193	0.002983	0.012586	-0.021637	0.041293	0.053536	-0.005392	-0.005795	-0.022764	-0.010593	0.092324
Pf3D7_04_v3	175138	177502	Pf3D7_04_v3	PF3D7_0403100	regulator of chromosome condensation, putative	-0.081024	-0.058052	-0.077152	-0.037999	0.050583	0.025825	0.061874	0.15932	0.171035	0.191467	0.222924	0.156249	-0.092035	-0.128752	0.007607	-0.07789	-0.044699	-0.020083	-0.111646	-0.00194	0.030489	0.129612	0.010038
Pf3D7_04_v3	178268	180315	Pf3D7_04_v3	PF3D7_0403200	pre-mRNA splicing factor, putative	-0.049699	-0.130207	-0.026538	-0.05127	0.073121	-0.005567	0.061131	-0.000996	-0.070751	0.093738	0.074837	0.053943	-0.029949	0.016073	0.021832	-0.001653	-0.03614	-0.010623	0.048398	-0.029594	0.068558	-0.054306	0.040046
Pf3D7_04_v3	182620	194962	Pf3D7_04_v3	PF3D7_0403400	conserved Plasmodium protein, unknown function	-0.049279	-0.01543	-0.034633	-0.045348	0.01294	0.00563	0.008865	0.017523	-0.007569	0.043942	-0.064549	0.066461	0.031916	0.019509	-0.008086	-0.002258	0.023058	-0.015056	-0.078851	-0.04819	-0.023267	0.030119	-0.005876
Pf3D7_04_v3	195293	196995	Pf3D7_04_v3	PF3D7_0403500	ubiquitin specific protease, putative	-0.119626	-0.112884	-0.120255	0.01936	0.060362	0.077171	-0.018736	-0.045728	-0.07854	0.112507	0.099322	0.017303	0.016667	-0.036342	-0.059831	-0.049887	0.060214	0.046954	0.00478	-0.004877	0.033136	-0.00099	-0.044327
Pf3D7_04_v3	197596	201458	Pf3D7_04_v3	PF3D7_0403600	conserved Plasmodium protein, unknown function	-0.065124	-0.020561	-0.010667	-0.028698	0.037748	0.186522	0.093499	-0.02722	0.013161	0.097655	0.049059	-0.021503	0.053789	0.055536	0.061688	-0.02057	0.038643	0.008996	-0.031187	0.067662	0.025307	-0.10637	0.019568
Pf3D7_04_v3	205978	209644	Pf3D7_04_v3	PF3D7_0403700	pre-mRNA-splicing factor CLF1, putative	-0.044215	-0.021379	-0.054602	0.079093	-0.065252	-0.111803	-0.019944	-0.019425	-0.019126	-0.06798	0.165958	-0.043929	0.055449	0.078189	0.123891	0.028141	0.145041	0.030208	0.067958	-0.009979	0.016602	-0.032068	0.002225
Pf3D7_04_v3	211400	214104	Pf3D7_04_v3	PF3D7_0403800	alpha/beta hydrolase, putative	-0.011863	-0.018886	-0.075637	-0.01885	0.119266	0.096149	0.054404	-0.04998	0.0877	0.067426	0.256134	0.034437	0.011386	0.027216	0.077493	0.033913	0.022175	0.037388	-0.002578	0.023127	-0.008848	0.044956	0.016198
Pf3D7_04_v3	218837	223088	Pf3D7_04_v3	PF3D7_0403900	SET domain protein, putative	-0.051221	-0.010649	-0.043888	-0.076207	0.0237	0.060585	0.058956	-0.039561	-0.051418	-0.051133	-0.080579	-0.044044	-0.043361	-0.035466	-0.046033	0.009532	0.027098	-0.037433	-0.038777	0.001049	-0.046877	-0.037349	0.00506
Pf3D7_04_v3	223461	224381	Pf3D7_04_v3	PF3D7_0404000	conserved Plasmodium protein, unknown function	-0.164023	-0.038307	0.004517	-0.00995	-0.019334	0.190209	-0.041455	-0.185001	0.001787	-0.037747	-0.245053	0.121305	0.120178	0.038112	0.023717	0.15832	0.123668	0.122747	0.025617	0.067156	0.090848	0.055123	0.024793
Pf3D7_04_v3	224529	231983	Pf3D7_04_v3	PF3D7_0404100	AP2 domain transcription factor AP2-SP2, putative	-0.046562	-0.01343	0.01135	-0.038287	0.034621	0.044795	0.050791	-0.033845	-0.064263	-0.03359	-0.021827	-0.025401	0.025972	0.047208	-0.030806	0.008282	0.068524	0.017893	-0.026518	-0.01038	0.029461	0.049482	0.009459
Pf3D7_04_v3	232345	233499	Pf3D7_04_v3	PF3D7_0404200	conserved Plasmodium protein, unknown function	0.090547	0.156835	-0.080318	0.122893	-0.021383	-0.008635	-0.264682	0.114997	0.254739	0.109811	-0.066407	-0.063361	-0.121798	-0.05385	-0.090995	-0.076464	-0.028896	-0.09786	0.014563	0.021668	-0.132933	-0.003925	-0.016718
Pf3D7_04_v3	233764	237263	Pf3D7_04_v3	PF3D7_0404300	conserved Plasmodium protein, unknown function	0.065387	0.001984	0.062757	0.00276	-0.042173	0.060448	0.093195	-0.153789	-0.021838	0.003252	-0.019506	-0.020922	0.021095	0.030404	0.012413	0.017708	0.0131	0.044166	-0.011032	-0.024043	-0.083418	-0.050008	0.025298
Pf3D7_04_v3	238110	239749	Pf3D7_04_v3	PF3D7_0404400	6-cysteine protein P36	-0.065279	-0.030779	-0.044227	-0.020885	0.031821	0.019383	-0.047102	0.106496	-0.005589	0.072406	0.072589	0.043246	-0.043316	-0.043375	-0.058054	-0.016031	-0.115384	-0.006686	-0.032289	0.031016	-0.003099	0.033149	-0.001748
Pf3D7_04_v3	240661	242597	Pf3D7_04_v3	PF3D7_0404500	6-cysteine protein P52	0.008268	-0.022634	0.050231	-0.075631	0.017169	-0.041204	-0.046321	-0.047372	0.008052	-0.034025	-0.063299	-0.091542	0.050361	-0.065681	-0.037986	-0.048532	-0.064334	0.002789	-0.052668	-0.056416	-0.076418	-0.028231	-0.001547
Pf3D7_04_v3	247481	260300	Pf3D7_04_v3	PF3D7_0404600	conserved Plasmodium membrane protein, unknown function	-0.015796	-0.050146	-0.047453	0.009674	0.013769	0.006197	0.056517	-0.067969	-0.002957	0.034679	-0.03838	-0.069122	0.086159	0.039022	0.008318	0.053729	-0.019535	0.056421	-0.004394	-0.021151	-0.027135	0.042036	0.037728
Pf3D7_04_v3	260301	263668	Pf3D7_04_v3	PF3D7_0404700	dipeptidyl aminopeptidase 3	-0.059079	-0.044753	-0.104073	-0.002821	-0.000296	0.066924	0.050123	0.051037	-0.038443	-0.077358	-0.038006	-0.034058	0.024152	0.002571	-0.026337	-0.032823	0.026867	0.00102	0.036122	-0.035634	-0.003637	-0.055804	-0.01974
Pf3D7_04_v3	264055	266420	Pf3D7_04_v3	PF3D7_0404800	conserved Plasmodium protein, unknown function	0.042716	0.121488	0.066492	0.032255	0.14468	0.083886	0.075245	-0.091835	-0.008404	-0.039388	0.02589	-0.009495	0.002163	-0.041666	0.025953	0.111023	0.030892	-0.014866	-0.038865	0.020323	-0.173471	0.025914	0.019486
Pf3D7_04_v3	266994	268630	Pf3D7_04_v3	PF3D7_0404900	6-cysteine protein P41	-0.032909	-0.056986	-0.209875	-0.129546	-0.048983	0.064293	-0.063623	-0.137079	-0.080943	-0.253599	-0.134446	0.021684	0.011555	0.013521	0.021082	0.053093	0.020133	-0.002357	-0.029484	0.030043	-0.015207	-0.094458	0.006246
Pf3D7_04_v3	268710	271384	Pf3D7_04_v3	PF3D7_0405000	ATP-dependent RNA helicase DDX51, putative	-0.017222	0.097182	-0.039082	-0.071823	-0.058208	-0.043425	-0.001534	-0.065531	0.125579	-0.01411	-0.082454	-0.087588	-0.023082	0.043961	0.035981	0.037389	0.030432	-0.010274	0.011129	-0.012769	0.006283	-0.041982	-0.019341
Pf3D7_04_v3	272005	277074	Pf3D7_04_v3	PF3D7_0405100	protein transport protein Sec24B, putative	-0.028104	0.093179	0.038083	0.035234	0.061194	0.093118	0.055568	-0.131046	0.057952	-0.012788	0.09598	-0.106053	0.005286	-0.043373	0.018171	0.032473	-0.029372	0.021684	0.03919	-0.019252	-0.033862	-0.032958	0.025099
Pf3D7_04_v3	278822	282193	Pf3D7_04_v3	PF3D7_0405200	ag-1 blood stage membrane protein homologue	-0.102142	-0.147871	-0.047384	-0.044932	0.005083	0.135303	-0.013887	-0.138814	0.128251	-0.152687	-0.134479	-0.003389	-0.012331	0.001737	-0.019799	-0.006768	0.022049	-0.00439	-0.020604	-0.085055	0.040355	-0.042471	0.008131
Pf3D7_04_v3	282194	288547	Pf3D7_04_v3	PF3D7_0405300	liver specific protein 2, putative	-0.026888	0.099529	0.072382	0.018503	-0.01786	0.043745	0.035253	-0.042988	-0.000659	-0.105295	0.012433	0.022847	0.004441	-0.027534	0.030087	0.09832	-0.041512	0.043975	-0.003551	0.041138	0.046815	0.008529	0.019243
Pf3D7_04_v3	291001	301117	Pf3D7_04_v3	PF3D7_0405400	pre-mRNA-processing-splicing factor 8, putative	-0.023435	-0.003775	0.012406	-0.018314	0.014842	0.005199	0.009619	-0.039693	-0.006376	-0.107665	0.022992	-0.05006	-0.017342	0.00312	0.002287	0.024514	-0.012778	0.026345	0.015742	0.051105	0.020637	-0.013693	0.014623
Pf3D7_04_v3	301118	302517	Pf3D7_04_v3	PF3D7_0405500	conserved Plasmodium protein, unknown function	0.039347	0.068648	0.00289	0.085344	-0.009137	0.149304	-0.098661	-0.193253	0.182004	-0.126864	-0.240095	0.059849	-0.031113	-0.066298	-0.004108	0.163218	0.033662	0.091863	0.055395	-0.045279	0.047207	0.048065	-0.011072
Pf3D7_04_v3	303079	305544	Pf3D7_04_v3	PF3D7_0405600	TMEM33 domain-containing protein, putative	-0.004664	-0.108957	-0.01605	-0.049052	0.03853	-0.162536	0.021247	0.012035	-0.040191	-0.079539	-0.005006	0.013673	0.015662	0.032389	0.038244	0.075327	-0.039702	0.00993	0.065071	0.018636	-0.058508	-0.041589	0.005508
Pf3D7_04_v3	305545	313243	Pf3D7_04_v3	PF3D7_0405700	lysine decarboxylase, putative	0.000613	-0.027692	0.025096	0.00396	0.04314	0.05242	0.033389	-0.009813	0.043931	-0.110218	0.04283	-0.01937	0.030565	0.050717	0.039248	0.08257	-0.011882	0.060644	0.072248	0.063776	0.027923	-0.002339	0.014586
Pf3D7_04_v3	316290	319428	Pf3D7_04_v3	PF3D7_0405900	apical sushi protein	-0.018385	-0.083155	0.055615	-0.010436	-0.028005	0.015737	-0.004666	0.020958	0.000575	-0.092799	0.040648	-0.109074	0.041111	0.000989	0.029328	0.041207	-0.055456	0.037719	-0.033616	0.026582	0.009297	-0.050294	-0.007172
Pf3D7_04_v3	320769	322795	Pf3D7_04_v3	PF3D7_0406000	conserved protein, unknown function	-0.09548	-0.076717	0.013641	-0.017155	0.060632	0.02982	-0.03755	-0.090418	-0.046034	-0.095703	0.033359	-0.095977	-0.065895	-0.050874	-0.006621	-0.072151	0.021011	0.010749	0.042727	-0.029265	0.036724	-0.029894	-0.039801
Pf3D7_04_v3	323017	325475	Pf3D7_04_v3	PF3D7_0406100	V-type proton ATPase subunit B	-0.082861	-0.122361	-0.087168	-0.039593	-0.011536	-0.083495	0.029291	-0.157173	-0.05933	-0.140026	-0.045545	-0.087165	-0.008052	-0.002951	0.082945	0.049646	-0.041991	0.068593	0.121105	0.176984	0.093029	-0.009808	0.010676
Pf3D7_04_v3	328966	329939	Pf3D7_04_v3	PF3D7_0406200	sexual stage-specific protein precursor	-0.042236	0.071863	0.045984	-0.107905	-0.044416	-0.090162	-0.095861	-0.121038	-0.14262	-0.097122	-0.068952	0.026843	0.013602	-0.065214	-0.055376	0.102105	-0.046383	-0.000408	0.101673	0.062371	0.124474	-0.095268	-0.039766
Pf3D7_04_v3	331793	334069	Pf3D7_04_v3	PF3D7_0406400	cytosolic glyoxalase II	0.06377	-0.0051	-0.009664	0.00405	0.021217	-0.040193	-0.054234	-0.271173	-0.077237	-0.353072	-0.009014	-0.195783	-0.049885	-0.023822	0.049699	-0.05883	-0.043412	-0.030425	0.004083	0.027525	-0.025895	-0.095868	-0.01171
Pf3D7_04_v3	334070	344304	Pf3D7_04_v3	PF3D7_0406500	NYN domain-containing protein, putative	-0.036065	-0.032827	-0.044271	-0.097513	-0.008788	0.008177	-0.090708	-0.130426	-0.014343	0.028864	-0.020589	-0.023425	-0.007977	0.026147	0.025912	0.035045	-0.001863	0.015994	0.005806	0.021228	0.07544	-0.04726	0.006424
Pf3D7_04_v3	347208	351513	Pf3D7_04_v3	PF3D7_0406700	conserved Plasmodium protein, unknown function	-0.049088	-0.03786	-0.017035	-0.018025	-0.003414	0.086906	0.092449	-0.086812	-0.000733	-0.04125	-0.064121	-0.059341	-0.009996	-0.011755	0.006257	0.050977	0.035003	0.015717	-0.047439	-0.025107	0.008994	-0.015302	0.023637
Pf3D7_04_v3	351514	353233	Pf3D7_04_v3	PF3D7_0406800	ribosomal protein L25, putative	-0.02351	0.077284	0.049551	-0.096032	0.011038	0.020923	-0.103764	-0.026679	0.074238	0.016775	0.114623	0.178806	-0.029001	0.038049	0.040843	0.029345	0.0836	-3.6e-05	-0.089125	-0.053601	0.018474	-0.023913	0.017378
Pf3D7_04_v3	353405	360128	Pf3D7_04_v3	PF3D7_0406900	conserved Plasmodium protein, unknown function	-0.027993	-0.078449	0.026697	-0.016756	-0.025248	-0.003562	0.004411	-0.008189	0.024933	-0.108691	0.022502	-0.007283	0.023743	0.02181	0.009086	0.083701	0.037043	0.020012	-0.029172	0.017479	0.054625	0.03668	-0.00077
Pf3D7_04_v3	360297	362014	Pf3D7_04_v3	PF3D7_0407000	conserved Plasmodium protein, unknown function	0.003556	0.058849	-0.066246	0.009529	-0.016731	-0.034912	0.004235	0.046582	0.019779	-0.118752	-0.141186	0.085248	-0.110217	-0.117251	-0.001751	-0.014455	0.018398	-0.019361	0.050822	0.060746	0.063041	-0.015725	-0.01049
Pf3D7_04_v3	362051	363520	Pf3D7_04_v3	PF3D7_0407100	methyltransferase, putative	-0.037121	-0.063429	0.012336	-0.059719	-0.022727	-0.086833	-0.003831	0.087871	0.051144	-0.003355	-0.104462	0.069493	-0.045303	0.001235	-0.030788	0.046199	0.0436	0.032388	-0.015616	-0.064694	-0.052211	0.050768	0.02815
Pf3D7_04_v3	363521	365183	Pf3D7_04_v3	PF3D7_0407200	peptidyl-tRNA hydrolase 2, putative	0.006465	-0.137249	-0.028989	0.116316	-0.090213	-0.044243	-0.076598	-0.184747	-0.090487	-0.086583	0.083922	-0.296593	0.087355	0.063214	0.069007	0.114038	0.127067	0.0574	0.021212	-0.026075	0.031014	-0.01454	-2.6e-05
Pf3D7_04_v3	366129	367591	Pf3D7_04_v3	PF3D7_0407300	transcription factor, putative	0.101619	-0.184015	0.022411	-0.011907	0.025119	0.089927	0.076962	-0.089883	-0.045985	-0.257202	-0.095105	0.095011	0.072639	0.020336	0.035492	-0.081596	-0.069417	-0.049984	-0.023918	-0.07006	-0.120348	-0.020527	0.01002
Pf3D7_04_v3	369635	371520	Pf3D7_04_v3	PF3D7_0407500	mitochondrial carrier protein, putative	-0.068075	-0.139416	-0.01086	-0.088868	0.025782	-0.00836	0.01274	0.109865	0.069772	0.055762	0.04181	0.166575	0.084755	0.034817	0.013497	0.103666	0.021824	0.065456	-0.04311	-0.09631	-0.004148	0.008632	-0.005744
Pf3D7_04_v3	372789	376927	Pf3D7_04_v3	PF3D7_0407600	conserved Plasmodium protein, unknown function	-0.026749	-0.018103	-0.002616	-0.049539	0.001935	-0.075657	0.024922	-0.134853	-0.100438	0.087652	-0.059981	0.011878	0.073511	0.063232	0.05141	0.00732	0.054304	0.088226	0.011883	0.03253	-0.080548	0.023276	0.021557
Pf3D7_04_v3	377231	383337	Pf3D7_04_v3	PF3D7_0407700	conserved Plasmodium protein, unknown function	-0.027321	-0.018517	-0.011242	-0.032028	0.003597	-0.006902	-0.035253	0.03188	-0.003495	0.05418	-0.019479	0.008025	-0.022264	0.012722	-0.025398	0.030557	0.028845	0.030243	-0.013483	0.004419	-0.032118	-0.053328	-0.002935
Pf3D7_04_v3	384674	391056	Pf3D7_04_v3	PF3D7_0407800	conserved Plasmodium protein, unknown function	-0.053797	-0.013834	0.017446	0.031225	0.036642	0.045468	0.067281	-0.082439	-0.009515	0.014253	0.046097	-0.00338	-0.020532	-0.03589	0.005278	0.018591	-0.002379	0.015981	0.069418	0.047121	-0.00568	-0.063062	0.002555
Pf3D7_04_v3	391097	393600	Pf3D7_04_v3	PF3D7_0407900	AAA family ATPase, putative	-0.100366	-0.022959	-0.065007	-0.075585	-0.044901	-0.019374	-0.052545	-0.086409	-0.106669	-0.04908	0.116923	0.007883	-0.007245	-0.028498	-0.063165	-0.007012	-0.001149	0.025303	-0.003712	0.032348	-0.080987	-0.124912	-0.018813
Pf3D7_04_v3	397078	400943	Pf3D7_04_v3	PF3D7_0408100	conserved Plasmodium protein, unknown function	-0.028702	-0.105784	-0.038361	-0.0424	-0.050641	0.110853	-0.009934	-0.086965	0.05936	-0.091484	0.022375	-0.065063	0.041203	0.026918	0.038923	-0.009897	0.078816	0.022642	-0.001896	0.009654	-0.017361	0.002077	0.011618
Pf3D7_04_v3	401216	403480	Pf3D7_04_v3	PF3D7_0408200	conserved Plasmodium protein, unknown function	-0.026748	-0.020585	-0.126274	-0.095004	-0.141902	-0.039803	-0.017952	0.021345	-0.057135	0.023145	0.029082	-0.005066	-0.026214	-0.025199	-0.108204	-0.035062	-0.026505	0.018629	-0.010977	0.02335	-0.02979	0.000695	-0.008932
Pf3D7_04_v3	403481	405616	Pf3D7_04_v3	PF3D7_0408300	zinc finger Ran-binding domain-containing protein 2, putative	-0.021193	-0.011163	0.056417	-0.04877	-0.046806	-0.108646	-0.059332	-0.321133	-0.074069	-0.202951	-0.239398	-0.077297	0.004172	0.005523	0.015408	-0.054271	-0.056243	0.054853	0.084464	0.086698	-0.058483	0.004921	0.001602
Pf3D7_04_v3	405983	408159	Pf3D7_04_v3	PF3D7_0408400	conserved protein, unknown function	-0.029047	0.03256	0.036537	-0.024698	0.080807	-0.034643	0.090612	-0.180528	-0.096378	-0.256643	-0.002932	0.059882	0.060392	0.060946	0.00959	0.060406	0.07871	0.013084	-0.049998	0.060901	-0.01383	-0.049996	0.020601
Pf3D7_04_v3	408429	410947	Pf3D7_04_v3	PF3D7_0408500	flap endonuclease 1	-0.012185	-0.051647	0.020958	-0.011684	0.046893	-0.038226	0.011741	-0.21273	0.065115	-0.228042	0.073026	-0.041719	0.045607	0.104638	0.019512	0.012382	-0.019354	-0.020642	-0.006666	0.01122	0.103399	-0.039456	0.007217
Pf3D7_04_v3	413153	416607	Pf3D7_04_v3	PF3D7_0408600	sporozoite invasion-associated protein 1	0.028977	-0.01408	-0.01512	-0.024389	0.056329	0.027287	-0.016868	-0.121995	0.006676	-0.213781	-0.073577	-0.086318	-0.059746	-0.003779	-0.025158	-0.03071	-0.113608	-0.005077	-0.020655	-0.028799	-0.059568	-0.069597	0.009208
Pf3D7_04_v3	417122	421074	Pf3D7_04_v3	PF3D7_0408700	perforin-like protein 1	-0.00798	-0.006613	-0.025407	-0.057574	0.006757	0.055366	-0.003113	-0.08036	0.037195	-0.097596	-0.030072	-0.019734	0.058719	0.086213	0.080849	0.073424	0.086148	-0.02137	0.052307	0.050311	0.082813	-0.054449	-0.01225
Pf3D7_04_v3	421761	423208	Pf3D7_04_v3	PF3D7_0408800	conserved Plasmodium protein, unknown function	0.029288	-0.011289	-0.080104	-0.094215	-0.024987	-0.022144	0.016034	-0.075568	-0.164744	-0.131312	-0.045354	0.00803	-0.023241	0.013513	-0.027519	0.088986	-0.024187	-0.070103	-0.125036	-0.061058	-0.099291	0.058131	0.000671
Pf3D7_04_v3	424050	427429	Pf3D7_04_v3	PF3D7_0408900	tRNA N6-adenosine threonylcarbamoyltransferase	-0.003574	-0.102251	-0.06832	-0.017579	-0.01861	0.066083	0.065514	-0.09238	-0.02664	-0.136209	-0.012213	-0.057088	0.017802	0.036738	0.003046	-0.00866	0.041015	0.034265	0.053818	-0.01776	-0.05364	0.010211	-0.001003
Pf3D7_04_v3	427430	435617	Pf3D7_04_v3	PF3D7_0409000	conserved Plasmodium protein, unknown function	-0.00097	-0.110139	-0.090704	-0.063372	0.015055	-0.010735	0.029075	0.076224	-0.063718	0.08098	0.073119	0.051868	0.043828	0.058076	0.032811	0.03054	0.070415	0.029238	0.028422	-0.034774	0.03998	-0.009654	0.002297
Pf3D7_04_v3	435967	438231	Pf3D7_04_v3	PF3D7_0409100	U4/U6 small nuclear ribonucleoprotein PRP31, putative	-0.064374	-0.109806	0.029598	-0.071316	-0.07664	-0.020069	-0.012615	-0.079522	-0.052811	-0.173658	-0.097891	-0.004267	0.000847	-0.040963	-0.026125	0.002021	-0.061574	-0.034436	-0.005061	-0.016664	-0.01263	-0.015431	0.001585
Pf3D7_04_v3	438637	440585	Pf3D7_04_v3	PF3D7_0409200	protein SOF1, putative	-0.045224	0.025106	-0.062093	-0.056366	0.010714	0.009122	0.079354	0.013044	0.020702	-0.117435	-0.070732	-0.13565	0.047729	0.014	0.022127	0.066467	0.0046	-0.004015	0.044335	0.08138	0.0708	-0.00432	0.012965
Pf3D7_04_v3	440718	444492	Pf3D7_04_v3	PF3D7_0409300	methyltransferase, putative	0.005527	0.029126	0.024315	-0.033159	-0.037078	0.008273	0.038191	0.058182	-0.093303	0.022829	0.054642	-0.126754	-0.0472	-0.053992	-0.003983	-0.084764	-0.054745	-0.054822	-0.019217	-0.017156	-0.038761	-0.038047	-0.008206
Pf3D7_04_v3	445750	448268	Pf3D7_04_v3	PF3D7_0409400	chaperone protein DnaJ	-0.008146	0.087906	0.061126	-0.02873	0.046282	-0.032189	0.065477	0.034523	0.112627	-0.024248	0.069912	-0.093534	-0.081103	-0.106139	-0.055472	-0.078221	-0.173227	-0.045894	0.001796	-0.057892	0.002779	0.023789	0.028676
Pf3D7_04_v3	448939	450883	Pf3D7_04_v3	PF3D7_0409500	NAD(P)-binding protein, putative	-0.028371	-0.080767	-0.128296	-0.084944	-0.00322	0.062991	0.001418	0.116513	-0.116239	-0.055406	0.038294	-0.042284	0.029588	-0.003537	0.100284	-0.014711	0.053503	0.006087	0.044956	-0.048123	-0.016826	-0.113737	-0.028719
Pf3D7_04_v3	451884	455821	Pf3D7_04_v3	PF3D7_0409600	replication protein A1, large subunit	0.017584	0.024784	-0.033164	-0.001854	0.050075	0.026815	-0.012777	0.020786	-0.034421	0.063128	0.128757	0.0555	-0.066334	-0.029019	0.023975	-0.053635	0.032228	-0.034629	0.041987	0.062787	0.008416	-0.037983	-0.011809
Pf3D7_04_v3	456672	458270	Pf3D7_04_v3	PF3D7_0409700	peptide chain release factor 2	-0.097796	-0.108532	0.06587	0.13345	0.017557	-0.279113	0.029162	0.147489	0.030035	-0.00705	0.104435	-0.045388	0.017008	-0.02654	0.097197	-0.026507	0.040743	0.038965	0.061817	0.005701	0.204494	-0.088824	-0.028651
Pf3D7_04_v3	459460	461687	Pf3D7_04_v3	PF3D7_0409800	zinc finger protein, putative	-0.052506	-0.002144	-0.005849	-0.004888	0.095934	0.065141	-0.00205	-0.063615	-0.010545	0.03103	-0.017361	-0.097453	-0.058995	-0.029315	0.072144	-0.050617	-0.026239	-0.012865	0.104847	0.09212	0.12442	0.042587	-0.018641
Pf3D7_04_v3	461741	464207	Pf3D7_04_v3	PF3D7_0409900	actin-like protein, putative	0.027465	-0.005165	-0.030083	0.055375	0.00077	0.00373	-0.047212	-0.134521	-0.082006	-0.018962	0.009782	0.13517	-0.030989	-0.076974	-0.049445	-0.131702	-0.032213	-0.023597	0.025089	0.017015	0.000852	0.062486	0.018848
Pf3D7_04_v3	464482	467589	Pf3D7_04_v3	PF3D7_0410000	erythrocyte vesicle protein 1	-0.048338	0.025481	-0.02236	-0.014975	0.089303	0.053721	0.031854	-0.088174	-0.07411	0.013547	-0.131186	-0.08917	-0.003948	-0.022905	-0.029304	-0.066463	-0.065497	-0.050401	0.154868	0.114543	0.066631	0.084004	0.008258
Pf3D7_04_v3	470278	473846	Pf3D7_04_v3	PF3D7_0410300	protein phosphatase PPM1, putative	0.061801	0.014642	-0.009073	0.004741	-0.067391	0.003302	-0.073357	-0.00405	-0.08002	0.019694	-0.000485	0.038522	-0.046783	-0.006658	0.013678	-0.128814	-0.043702	-0.031547	0.012498	0.021528	0.079072	-0.00387	-0.008142
Pf3D7_04_v3	474292	475751	Pf3D7_04_v3	PF3D7_0410400	exosome complex component RRP4	0.024769	0.041064	-0.073474	-0.003337	0.053777	0.11621	0.042533	-0.054156	-0.001369	0.051498	0.039778	-0.145237	-0.072283	0.012293	0.032271	-0.061427	0.009962	-0.010465	-0.091135	-0.061107	-0.053763	-0.004422	0.010545
Pf3D7_04_v3	475752	476835	Pf3D7_04_v3	PF3D7_0410500	conserved Plasmodium protein, unknown function	-0.019443	0.013164	0.103498	-0.004485	0.008497	-0.03868	0.028701	-0.199658	-0.184144	-0.042633	-0.03552	-0.055391	-0.055305	-0.020765	0.015327	-0.026796	0.035942	-0.084872	0.130502	0.156695	0.018237	0.000556	-0.026951
Pf3D7_04_v3	478778	480718	Pf3D7_04_v3	PF3D7_0410600	conserved protein, unknown function	0.019004	0.17417	0.098888	0.0516	0.01925	0.007198	-0.031005	0.158013	0.015423	0.073245	0.091981	-0.016106	0.027371	0.013559	-0.010656	0.041977	-0.018391	-0.053391	0.004731	0.097731	0.012461	0.026054	-0.01753
Pf3D7_04_v3	480927	484141	Pf3D7_04_v3	PF3D7_0410700	ribosome biogenesis GTPase A, putative	0.057836	0.078186	0.016252	0.057164	-0.002063	0.000529	0.075393	0.092019	0.019293	0.045309	0.01176	-0.062792	-0.149604	-0.057136	-0.029033	-0.093374	-0.056033	-0.060331	-0.032356	0.009993	0.024105	-0.040948	-0.00046
Pf3D7_04_v3	485582	489978	Pf3D7_04_v3	PF3D7_0410800	conserved Plasmodium protein, unknown function	-0.052532	-0.060416	-0.031111	-0.039089	0.049752	0.070099	0.005656	-0.021405	-0.028518	0.084312	-0.053228	-0.18234	-0.026908	0.000905	0.008223	-0.049379	0.093195	-0.003567	0.092796	0.09172	0.089336	0.002816	-0.008314
Pf3D7_04_v3	490192	493625	Pf3D7_04_v3	PF3D7_0410900	conserved Plasmodium protein, unknown function	0.029159	0.032088	-0.01265	-0.023586	0.053005	0.085482	0.063965	-0.021401	0.02348	0.14585	0.137965	0.001591	0.056411	-0.000653	0.018231	0.032385	0.043196	-0.021859	0.05393	0.058629	0.033161	-0.042656	-0.017123
Pf3D7_04_v3	498918	504130	Pf3D7_04_v3	PF3D7_0411000	conserved Plasmodium protein, unknown function	-0.084519	-0.053295	-0.023541	-0.039561	-0.027183	0.031523	-0.001878	-0.029402	-0.065625	0.050877	-0.032237	0.029384	0.008567	-0.002864	0.014206	-0.054226	0.032905	0.001122	0.068969	0.106211	-0.009219	0.014026	-0.009163
Pf3D7_04_v3	504228	505345	Pf3D7_04_v3	PF3D7_0411100	mediator of RNA polymerase II transcription subunit 8, putative	-0.002516	-0.097756	0.060699	-0.028574	-0.002661	-0.064074	-0.047339	0.032604	-0.129294	0.027855	-0.066877	0.143251	-0.06465	-0.036687	-0.08419	-0.085575	-0.064746	0.018268	-0.0388	-0.074148	-0.151332	0.015517	-0.009473
Pf3D7_04_v3	505683	509920	Pf3D7_04_v3	PF3D7_0411200	PP-loop family protein, putative	-0.0417	0.041084	-0.028486	-0.078111	0.020684	-0.0429	0.056652	0.003754	-0.106847	0.097737	0.022672	0.061351	-0.006169	0.015546	-0.001549	0.12035	0.005595	0.031619	-0.006002	-0.072675	-0.125007	-0.007666	-0.009017
Pf3D7_04_v3	510130	512798	Pf3D7_04_v3	PF3D7_0411300	conserved Plasmodium protein, unknown function	0.01423	0.088373	0.016028	-0.008699	-0.042397	0.04241	-0.064602	-0.030857	-0.040548	0.057618	-0.029967	0.030949	-0.058785	-0.139486	-0.047117	-0.121338	-0.049648	-0.057141	-0.048783	-0.093206	0.0828	0.015283	-0.012633
Pf3D7_04_v3	512904	517318	Pf3D7_04_v3	PF3D7_0411400	DEAD box ATP-dependent RNA helicase, putative	-0.101594	-0.053902	-0.069778	0.031905	-0.040118	-0.017545	-0.093522	-0.021916	0.055492	-0.067632	-0.021259	-0.024012	0.088309	0.10086	0.0514	0.052806	0.092987	0.111304	0.017371	-0.087159	-0.110861	-0.028145	0.010064
Pf3D7_04_v3	519582	525868	Pf3D7_04_v3	PF3D7_0411800	conserved Plasmodium protein, unknown function	0.075895	0.018023	0.028196	0.021624	0.005499	0.046271	0.023833	0.045825	0.036564	0.082105	0.073866	0.042956	-0.023991	0.005657	-0.025502	0.015781	0.036707	-0.009262	0.034985	0.064025	-0.07992	0.021832	-0.010659
Pf3D7_04_v3	527942	534735	Pf3D7_04_v3	PF3D7_0411900	DNA polymerase alpha catalytic subunit A	-0.033676	-0.027253	-0.011056	-0.024362	0.000538	0.022914	-0.104568	-0.004074	-0.030297	0.058923	-0.030677	0.084713	0.028492	0.056701	0.032779	0.027856	0.129517	0.02329	0.025134	0.00969	-0.004614	0.030875	0.003044
Pf3D7_04_v3	536524	539360	Pf3D7_04_v3	PF3D7_0412000	LITAF-like zinc finger protein, putative	-0.026197	0.00152	-0.106539	-0.014786	0.038245	0.07066	0.017154	-0.215893	-0.050577	-0.016031	-0.065482	-0.115674	-0.081054	-0.081338	-0.045098	-0.116595	-0.062214	0.004085	0.048542	0.038768	0.115175	-0.017264	0.042084
Pf3D7_04_v3	539938	541448	Pf3D7_04_v3	PF3D7_0412100	30S ribosomal protein S12, mitochondrial, putative	-0.028033	0.081753	-0.026989	-0.060969	-0.013466	-0.026159	-0.00934	-0.104377	-0.108432	0.064027	-0.071285	0.027596	-0.074796	-0.032018	-0.047146	-0.061296	-0.033961	-0.060979	0.04849	0.025203	0.020437	0.014324	0.000808
Pf3D7_04_v3	541561	543059	Pf3D7_04_v3	PF3D7_0412200	conserved Plasmodium protein, unknown function	0.076099	0.004135	0.051638	0.059591	0.061549	0.234717	-0.02359	0.022326	0.107823	-0.003571	0.122497	-0.203698	-0.137067	-0.059939	-0.089571	-0.133934	-0.028097	-0.029081	0.099154	0.031356	-0.108379	0.047775	0.027267
Pf3D7_04_v3	543375	545497	Pf3D7_04_v3	PF3D7_0412300	phosphopantothenoylcysteine synthetase, putative	0.020784	0.211773	-0.035983	0.057107	0.056405	-0.161223	0.029673	-0.048995	0.015679	0.007799	0.030557	-0.101808	-0.046796	0.013796	-0.039484	-0.131635	0.067951	0.016304	0.048161	0.097319	-0.043142	0.005873	-0.010879
Pf3D7_04_v3	545737	554060	Pf3D7_04_v3	PF3D7_0412400	erythrocyte membrane protein 1, PfEMP1	0.004887	0.108561	0.086311	0.068827	-0.047182	-0.052022	-0.092187	0.071557	0.035632	0.174755	0.067532	0.080504	0.017007	0.055927	-0.003333	0.085829	-0.048455	0.112514	0.172249	0.194517	0.112229	-0.054768	-0.010293
Pf3D7_04_v3	559137	560888	Pf3D7_04_v3	PF3D7_0412600	rifin, pseudogene	0.07517	0.011907	-0.022445	-0.240408	0.034557	-0.101571	-0.048779	-0.256093	-0.248744	-0.124148	-0.134316	-0.137307	0.073837	-0.002364	0.089501	-0.081553	0.072054	0.019199	0.063709	0.02998	0.030709	0.168748	0.068159
Pf3D7_04_v3	561417	569592	Pf3D7_04_v3	PF3D7_0412700	erythrocyte membrane protein 1, PfEMP1	-0.03883	-0.042392	-0.066597	-0.015566	-0.109651	-0.079326	-0.068026	-0.092637	0.087647	0.059629	0.005976	-0.049515	0.04819	0.098326	0.036062	0.023308	0.066452	0.105537	0.116627	0.15202	0.104087	-0.041463	0.020014
Pf3D7_04_v3	591699	600099	Pf3D7_04_v3	PF3D7_0413100	erythrocyte membrane protein 1, PfEMP1	0.045954	-0.028278	-0.111624	-0.102966	-0.12934	-0.215958	0.003258	-0.171347	0.120427	0.0615	0.026445	-0.137044	0.166655	0.162854	0.086307	0.060403	0.050316	0.20304	0.22701	0.237119	0.051604	-0.010653	0.062484
Pf3D7_04_v3	602916	604706	Pf3D7_04_v3	PF3D7_0413200	rifin	-0.009102	-0.049054	0.063097	0.047424	-0.123278	-0.010344	-0.052145	-0.377759	-0.058089	-0.214984	0.100956	-0.111442	0.095077	0.074434	0.013028	0.146077	-0.009026	0.056663	0.086454	0.097487	0.007172	-0.021172	-0.034909
Pf3D7_04_v3	608905	610683	Pf3D7_04_v3	PF3D7_0413300	rifin	-0.001597	0.042706	-0.035551	-0.053142	0.023993	0.009378	-0.06037	-0.19011	-0.056572	-0.167499	0.080023	-0.077972	0.037386	0.070817	0.01684	0.090465	0.047126	0.047569	0.051358	0.042173	-0.001968	0.065762	0.010557
Pf3D7_04_v3	612548	614319	Pf3D7_04_v3	PF3D7_0413400	erythrocyte membrane protein 1 (PfEMP1), exon 1, pseudogene	0.00803	-0.018218	-0.043813	-0.053687	-0.045985	-0.039342	-0.098852	-0.108787	0.055435	0.103238	-0.005563	-0.013584	0.023967	0.005083	0.020902	0.035951	-0.019271	0.009025	0.042187	0.034201	0.077855	0.071886	-0.008394
Pf3D7_04_v3	615106	616493	Pf3D7_04_v3	PF3D7_0413500	phosphoglucomutase-2	-0.065152	-0.065488	-0.160436	-0.014236	0.051285	0.091063	-0.005681	-0.246093	-0.064844	-0.120429	-0.049424	0.002325	0.048357	0.025809	0.104357	-0.02924	-0.023826	0.033189	-0.008933	0.023911	0.06757	-0.087879	-0.001248
Pf3D7_04_v3	616664	618600	Pf3D7_04_v3	PF3D7_0413600	26S protease regulatory subunit 6B, putative	-0.130109	0.035264	-0.106654	-0.123199	-0.05237	0.021033	-0.094585	-0.021378	-0.051625	0.038744	0.001665	-0.143456	0.026227	-0.005434	0.003949	-0.040997	-0.109793	0.0471	0.078266	0.05357	0.022051	-0.03852	-0.046598
Pf3D7_04_v3	619536	621052	Pf3D7_04_v3	PF3D7_0413700	lysine decarboxylase-like protein, putative	-0.022692	0.027761	0.081766	0.077306	-0.045699	-0.049669	-0.03888	-0.178474	0.084935	-0.040783	0.27458	0.125484	0.010975	-0.02539	-0.103525	-0.046957	0.001597	-0.061752	0.00961	-0.085094	0.070797	-0.019349	-0.051595
Pf3D7_04_v3	621844	623052	Pf3D7_04_v3	PF3D7_0413800	50S ribosomal protein L10, putative	-0.119641	-0.057703	-0.042383	-0.080704	-0.09438	-0.038443	-0.128275	-0.123342	-0.137353	-0.192033	-0.244232	0.090819	-0.054036	0.016312	0.006985	0.067778	0.098926	-0.057673	0.029779	0.01342	-0.066671	0.039147	-0.002575
Pf3D7_04_v3	623053	626476	Pf3D7_04_v3	PF3D7_0413900	ubiquitin carboxyl-terminal hydrolase 13, putative	-0.049173	-0.06708	-0.051878	-0.01308	-0.013108	0.126171	-0.082239	0.213725	-0.055569	0.014365	0.088121	0.089483	0.015884	-0.028814	-0.080429	0.060112	0.016783	0.017248	-0.010442	-0.020212	-0.017746	0.024385	-0.021263
Pf3D7_04_v3	626641	633376	Pf3D7_04_v3	PF3D7_0414000	structural maintenance of chromosomes protein 3, putative	-0.051626	-0.001059	0.011886	-0.093509	0.004419	0.136706	-0.054246	-0.08482	0.005165	0.079496	-0.037341	-0.085677	-0.008069	0.010932	-0.007096	0.004146	0.033777	-0.037889	0.055602	0.029449	0.052405	-0.026002	-0.009375
Pf3D7_04_v3	633779	639155	Pf3D7_04_v3	PF3D7_0414100	conserved Plasmodium membrane protein, unknown function	-0.047301	-0.065012	-0.107589	-0.013563	0.02153	0.192868	-0.145931	-0.019496	-0.038297	0.132927	0.064998	-0.072805	0.079733	0.116134	0.002821	0.093057	-0.027137	0.041185	0.027202	-0.050438	-0.108204	0.014959	-0.027163
Pf3D7_04_v3	647139	648638	Pf3D7_04_v3	PF3D7_0414200	calmodulin-like protein	0.065607	-0.025682	0.074266	-0.025871	-0.042641	0.053223	-0.163096	0.159448	-0.02496	0.257333	0.067869	0.0037	-0.045446	0.063012	0.058088	-0.022082	-0.095405	0.034252	0.06288	-0.048197	-0.177327	-0.052093	0.001901
Pf3D7_04_v3	652100	653804	Pf3D7_04_v3	PF3D7_0414400	conserved Plasmodium protein, unknown function	0.035724	-0.079758	-0.216621	-0.102579	0.044546	-0.046445	-0.266998	-0.041739	-0.093398	-0.026609	-0.118173	-0.280118	0.028955	0.06015	-0.017879	0.166233	0.162076	0.078952	-0.089164	-0.070397	-0.017836	0.127693	-0.025982
Pf3D7_04_v3	654775	657564	Pf3D7_04_v3	PF3D7_0414500	RNA-binding protein, putative	-0.019887	-0.01134	0.003781	-0.131665	-0.023814	0.026729	-0.095649	-0.04685	-0.071317	-0.086476	-0.00828	0.005163	0.026623	0.054114	-0.007835	0.032076	0.012055	0.015367	-0.005555	-0.111439	-0.006817	0.046028	-0.00787
Pf3D7_04_v3	658370	659788	Pf3D7_04_v3	PF3D7_0414600	acylated pleckstrin-homology domain-containing protein, putative	-0.001631	-0.017787	0.010435	-0.083292	-0.11655	0.094799	-0.178842	-0.10621	-0.121773	-0.09585	-0.165068	-0.033629	0.008864	0.011253	-0.003021	-0.009835	0.007329	-0.004644	-0.054576	-0.047033	-0.073702	-0.092191	-0.000561
Pf3D7_04_v3	660374	662769	Pf3D7_04_v3	PF3D7_0414700	GTP-binding protein, putative	-0.075212	-0.075482	-0.077962	0.051657	-0.025481	0.040499	-0.0855	0.121859	0.160389	-0.043076	0.066445	0.052476	-0.035702	-0.031072	-0.02378	-0.031566	-0.034934	-0.023821	-0.091541	-0.133985	-0.067591	-0.082617	-0.002065
Pf3D7_04_v3	663166	664265	Pf3D7_04_v3	PF3D7_0414800	conserved Plasmodium protein, unknown function	-0.037501	0.03188	-0.119933	-0.020108	-0.077603	-0.063624	-0.212209	-0.084183	-0.113941	-0.050332	-0.009515	-0.147708	0.073699	0.091109	0.091335	-0.095496	0.05431	0.000151	-0.052821	0.017902	0.096173	0.057248	-0.001609
Pf3D7_04_v3	665723	668362	Pf3D7_04_v3	PF3D7_0414900	armadillo-domain containing rhoptry protein	0.069124	0.023591	0.099829	0.020134	-0.108783	0.040522	-0.107963	-0.097141	-0.138657	-0.128283	-0.051992	-0.124488	0.056125	0.113521	0.05575	0.088163	0.011426	0.066995	-0.032743	-0.000357	-0.01562	0.025986	-0.065398
Pf3D7_04_v3	668363	669967	Pf3D7_04_v3	PF3D7_0415000	arsenical pump-driving ATPase, putative	-0.083834	-0.025393	0.004755	-0.040679	0.032866	-0.024127	-0.063947	-0.143135	-0.044547	0.066516	0.109524	-0.027623	-0.055001	0.016905	-0.034402	-0.077523	-0.019461	-0.089567	0.002238	0.022859	0.073042	0.03229	-0.017695
Pf3D7_04_v3	670633	672312	Pf3D7_04_v3	PF3D7_0415100	conserved protein, unknown function	-0.146154	-0.133989	-0.02115	-0.022057	-0.106982	0.067591	-0.175593	-0.021224	-0.153213	0.000118	-0.21299	0.116106	0.011845	0.025593	-0.081109	0.08164	0.05921	0.109956	0.084002	0.091469	-0.012565	0.003652	-0.016684
Pf3D7_04_v3	672313	679388	Pf3D7_04_v3	PF3D7_0415200	conserved Plasmodium protein, unknown function	-0.041535	-0.021423	-0.052492	-0.080816	-0.060827	0.024133	-0.104019	0.048134	0.002556	-0.001115	-0.011396	0.02743	0.080795	0.106427	0.046408	0.124876	0.10697	0.046258	0.060889	-0.005102	-0.004444	0.002677	-0.021527
Pf3D7_04_v3	681560	686191	Pf3D7_04_v3	PF3D7_0415300	cdc2-related protein kinase 3	-0.049353	-0.074713	-0.060967	-0.039752	-0.000387	-0.005299	-0.068506	-0.04255	-0.015437	0.046674	-0.028413	-0.00766	0.011099	-0.019819	-0.025694	0.120273	-0.106047	-0.013898	0.025948	0.03134	-0.018863	0.015842	-0.016101
Pf3D7_04_v3	686192	687290	Pf3D7_04_v3	PF3D7_0415400	coatomer subunit zeta, putative	-0.094204	-0.059598	0.007162	0.107019	0.055138	-0.088392	-0.039408	-0.08642	-0.220185	0.066025	-0.155476	-0.164744	0.057914	0.080904	0.111377	0.122369	-0.041551	0.03274	0.090015	0.151569	0.10133	-0.122239	-0.060505
Pf3D7_04_v3	687942	689303	Pf3D7_04_v3	PF3D7_0415500	nuclear cap-binding protein subunit 2, putative	-0.022406	0.114916	0.071143	0.00239	-0.011135	-0.023664	-0.154733	-0.140954	0.228147	0.011839	-0.083728	-0.006055	-0.016864	0.008874	0.072802	-0.044022	0.023383	0.042299	-0.071927	-0.030864	0.021718	0.081251	-0.053789
Pf3D7_04_v3	689390	690579	Pf3D7_04_v3	PF3D7_0415600	GTP:AMP phosphotransferase	0.00635	0.133218	0.027148	-0.068828	0.202236	0.06529	-0.073732	0.071822	0.139143	0.013389	0.328993	-0.031399	0.113735	0.105602	0.045526	0.095857	-0.037247	0.079798	0.098624	-0.012647	-0.023593	0.008338	-0.00053
Pf3D7_04_v3	690881	692766	Pf3D7_04_v3	PF3D7_0415700	conserved Plasmodium protein, unknown function	-0.13216	-0.257784	-0.053373	-0.033126	-0.037588	0.069282	-0.07719	-0.00815	0.114216	0.22081	0.22213	0.024902	-0.022833	-0.027563	-0.025967	-0.052673	0.087713	-0.040742	0.023724	0.018376	-0.074901	0.010646	-0.06123
Pf3D7_04_v3	693656	696783	Pf3D7_04_v3	PF3D7_0415800	RING zinc finger protein, putative	-0.015978	-0.020454	-0.004182	-0.005961	-0.025507	-0.081561	-0.067948	-0.140505	0.017833	-0.050507	-0.044117	-0.037988	0.067295	0.073372	0.02172	-0.005946	0.044034	0.01105	0.062488	0.004595	-0.015017	-0.015414	-0.046605
Pf3D7_04_v3	697668	699018	Pf3D7_04_v3	PF3D7_0415900	60S ribosomal protein L15, putative	-0.107386	-0.024687	-0.052644	-0.018816	-0.038542	-0.120297	-0.134331	-0.107449	-0.136628	-0.057697	-0.1234	-0.052362	0.02108	-0.003799	-0.10664	0.081598	-0.043265	-0.049403	0.032483	0.060435	-0.027887	-0.075876	0.016779
Pf3D7_04_v3	701276	704412	Pf3D7_04_v3	PF3D7_0416000	RNA-binding protein, putative	-0.045597	0.006359	0.033914	-0.083815	0.006106	0.099559	-0.108001	-0.01768	0.039684	0.075159	0.167454	-0.114516	0.007976	0.027086	-0.006458	-0.047257	-0.01188	-0.042649	0.031902	0.016139	0.072241	0.05033	-0.020815
Pf3D7_04_v3	706279	709234	Pf3D7_04_v3	PF3D7_0416100	glutamyl-tRNA(Gln) amidotransferase subunit A	-0.115555	-0.04974	-0.049298	-0.033513	-0.016543	0.008692	-0.131544	0.024596	-0.040763	-0.022455	-0.149363	0.024343	0.031046	0.054924	0.015951	-0.011678	0.009203	0.000704	0.109812	0.089112	0.033213	0.051081	0.023466
Pf3D7_04_v3	709235	710333	Pf3D7_04_v3	PF3D7_0416200	conserved protein, unknown function	-0.207383	-0.050579	-0.232594	-0.19376	-0.001197	-0.134605	-0.012682	-0.054353	0.041075	-0.162785	-0.056499	-0.13511	-0.061013	0.089732	-0.065457	0.039531	0.107738	-0.022476	-0.034618	0.067729	0.27129	0.041214	0.02902
Pf3D7_04_v3	710842	715739	Pf3D7_04_v3	PF3D7_0416300	DNA helicase MCM9, putative	-0.02127	0.009479	0.042666	0.008354	0.045875	0.023459	-0.001138	0.087274	0.06695	0.076937	0.044087	0.053535	0.0016	0.017107	0.032666	0.044269	0.019221	0.005486	0.007882	0.054699	0.020511	0.02943	0.000504
Pf3D7_04_v3	717952	722863	Pf3D7_04_v3	PF3D7_0416400	histone acetyltransferase, putative	-0.105077	-0.022267	-0.045924	-0.049926	0.010588	0.044127	-0.003056	0.025151	0.021784	0.11985	-0.139723	-0.053729	0.025327	0.014219	0.02843	0.054663	0.063334	0.038729	0.045815	0.03291	-5e-05	-0.021735	0.000227
Pf3D7_04_v3	722864	724492	Pf3D7_04_v3	PF3D7_0416500	repressor of RNA polymerase III transcription MAF1	-0.09107	-0.115479	0.010591	0.010114	0.035442	0.044663	-0.122481	0.124757	-0.139339	0.272588	-0.171538	0.213445	-0.012333	0.045893	-0.022904	-0.084671	0.050995	0.074655	0.040811	0.044256	0.156738	-0.038811	-0.008101
Pf3D7_04_v3	726015	727378	Pf3D7_04_v3	PF3D7_0416600	prohibitin-like protein PHBL, putative	-0.218144	0.006696	0.013308	-0.026052	-0.047212	-0.012193	0.050778	-0.014095	0.051481	0.02085	0.148779	-0.03664	-0.038615	0.009229	-0.050269	-0.093405	0.009111	-0.074171	-0.075842	-0.091347	-0.001545	-0.010513	-0.015513
Pf3D7_04_v3	727460	728229	Pf3D7_04_v3	PF3D7_0416700	CDGSH iron-sulfur domain-containing protein, putative	0.093929	-0.031168	0.086908	-0.068566	-0.115922	-0.271278	-0.024716	-0.014636	-0.164672	-0.072424	-0.087894	-0.254473	0.018404	-0.015832	-0.059811	-0.040236	-0.130906	0.055264	0.169763	0.073426	0.064271	-0.001914	-0.042043
Pf3D7_04_v3	729712	731473	Pf3D7_04_v3	PF3D7_0416800	small GTP-binding protein sar1	-0.042813	-0.08214	-0.022238	-0.095963	0.017923	0.049834	0.038331	-0.141325	-0.197772	-0.273918	-0.096055	-0.005936	0.023811	0.05408	0.045361	0.059183	-0.043439	0.009103	0.0051	0.096557	-0.03124	-0.074859	0.015518
Pf3D7_04_v3	732202	740122	Pf3D7_04_v3	PF3D7_0416900	conserved Plasmodium protein, unknown function	-0.037121	-0.03633	-0.015175	-0.08769	0.060854	0.032635	0.043868	0.022433	0.042213	-0.07811	0.039534	0.004533	0.024946	0.046753	0.034436	0.019458	0.017736	0.041564	0.003547	0.05679	-0.019936	-0.019778	0.014382
Pf3D7_04_v3	741899	743341	Pf3D7_04_v3	PF3D7_0417000	conserved Plasmodium protein, unknown function	-0.097785	0.116544	0.00389	-0.062965	0.055618	-0.013859	0.044929	-0.119957	0.009707	-0.310425	0.075184	-0.039478	-0.012524	-0.020832	0.012662	0.033789	0.019344	-0.034615	0.038892	-0.085858	0.070404	0.023744	0.009162
Pf3D7_04_v3	743361	745887	Pf3D7_04_v3	PF3D7_0417100	mRNA-binding protein PUF2	0.016973	-0.090564	-0.0365	-0.041929	0.058639	0.032034	0.03255	-0.072734	-0.020039	-0.106442	-0.046624	-0.047046	0.087313	0.054466	0.027427	0.076387	0.077488	0.066419	-0.032877	0.015195	-0.022577	-0.02617	-0.002396
Pf3D7_04_v3	747838	750164	Pf3D7_04_v3	PF3D7_0417200	bifunctional dihydrofolate reductase-thymidylate synthase	-0.038154	-0.018105	-0.009231	0.030394	-0.094815	-0.061452	-0.110673	-0.119244	-0.044744	-0.108776	-0.077098	-0.124789	0.008793	0.00511	0.01487	0.049257	-0.035764	0.011844	0.008316	-0.017025	0.001553	-0.02337	0.008881
Pf3D7_04_v3	750610	753962	Pf3D7_04_v3	PF3D7_0417300	LETM1-like protein, putative	-0.00103	-0.012093	0.01386	0.015577	-0.034153	-0.039815	-0.001352	-0.014201	0.094586	-0.062005	0.04236	-0.087369	0.124319	0.035827	0.036595	0.108992	-0.041322	0.076243	-0.014913	0.06129	-0.003531	0.016012	0.037753
Pf3D7_04_v3	756044	776853	Pf3D7_04_v3	PF3D7_0417400	conserved Plasmodium protein, unknown function	-0.054508	-0.032668	-0.053734	-0.055447	-0.01075	0.013806	-0.028436	-0.063585	-0.010601	-0.065919	-0.079583	-0.019912	0.079025	0.06782	0.044092	0.065506	-0.011104	0.021078	-0.025706	0.002023	-0.055552	0.037257	-0.003644
Pf3D7_04_v3	776950	779674	Pf3D7_04_v3	PF3D7_0417500	memo-like protein	-0.009674	-0.156801	0.009263	-0.041237	-0.107432	-0.154137	-0.072502	0.036012	0.023674	-0.077015	0.04547	0.062669	0.158023	0.134699	0.096423	0.177464	0.088057	0.109752	0.006251	-0.041629	-0.04069	-0.041774	0.004413
Pf3D7_04_v3	780000	783496	Pf3D7_04_v3	PF3D7_0417600	conserved Plasmodium protein, unknown function	-0.048608	-0.014354	-0.108121	-0.131389	0.019414	-0.069997	0.081475	-0.012896	-0.199058	-0.102084	-0.045812	-0.024841	0.084959	0.137604	0.07727	0.065493	0.134359	0.056708	0.091648	0.079072	-0.02722	-0.064494	0.006564
Pf3D7_04_v3	783944	786680	Pf3D7_04_v3	PF3D7_0417700	conserved Plasmodium protein, unknown function	-0.041201	0.075369	-0.049471	0.038108	-0.043408	0.041743	0.065641	0.019195	-0.122738	0.076364	-0.162845	0.170491	0.027723	0.093497	-0.017495	0.113026	-0.034268	0.014095	0.057503	0.041256	-0.006781	-0.021983	-0.023473
Pf3D7_04_v3	786993	789592	Pf3D7_04_v3	PF3D7_0417800	cdc2-related protein kinase 1	-0.094464	-0.032927	-0.003571	-0.099998	0.077355	0.111796	0.0498	0.118764	0.071022	0.087496	0.037123	0.014297	0.038143	0.005671	0.019132	0.103933	0.005549	0.013915	0.089261	0.060268	0.089601	-0.084067	0.012831
Pf3D7_04_v3	790474	793235	Pf3D7_04_v3	PF3D7_0417900	conserved Plasmodium protein, unknown function	0.027195	0.060633	0.065379	-0.036748	-0.061933	0.040404	0.098869	0.079152	0.064317	0.042207	-0.055407	0.17935	0.095628	0.078734	0.04991	0.107322	0.073202	0.023757	-0.018713	-0.012442	-0.084861	0.01737	0.019403
Pf3D7_04_v3	793577	810320	Pf3D7_04_v3	PF3D7_0418000	conserved Plasmodium protein, unknown function	-0.028105	-0.00389	-0.01128	-0.005886	-0.039625	-0.032701	0.021072	-0.005564	0.003421	0.002741	-0.099209	-0.013139	0.064596	0.049526	0.020216	0.084889	0.035321	-0.000884	0.005842	-0.000656	-0.044525	0.009238	0.018487
Pf3D7_04_v3	810745	814892	Pf3D7_04_v3	PF3D7_0418100	protein SOC1, putative	-0.116891	-0.012544	-0.025597	-0.078288	0.024918	0.046937	-0.015092	-0.064566	-0.186805	-0.041774	-0.055101	-0.171903	0.096133	0.040642	0.061066	0.041379	-0.030287	0.065978	0.009009	0.02163	0.002954	0.035367	0.011185
Pf3D7_04_v3	817150	818939	Pf3D7_04_v3	PF3D7_0418200	eukaryotic translation initiation factor 3 subunit M, putative	-0.006476	-0.040069	0.007603	0.012326	-0.075085	-0.145923	0.055097	-0.166353	0.162285	-0.216042	-0.045708	-0.257874	0.109018	0.078017	0.04563	0.093707	0.010219	0.097694	0.100908	0.006364	-0.077048	-0.002215	0.022543
Pf3D7_04_v3	819112	822590	Pf3D7_04_v3	PF3D7_0418300	conserved Plasmodium protein, unknown function	0.013853	0.053013	0.008726	0.026277	-0.011079	-0.01342	0.051427	-0.109734	-0.039406	-0.055196	0.076965	-0.063596	0.042855	0.061519	0.03762	0.072449	-0.059245	0.013076	0.034157	0.033693	-0.066629	-0.037605	0.012187
Pf3D7_04_v3	829713	830791	Pf3D7_04_v3	PF3D7_0418400	conserved Plasmodium protein, unknown function	0.030547	-0.077483	0.149015	0.194	0.060637	-0.085269	-0.087006	0.132548	-0.151201	-0.113611	0.07564	0.114835	0.14926	0.197438	0.227117	0.168574	0.20644	0.201767	0.134257	0.062233	-0.059448	0.016888	0.051841
Pf3D7_04_v3	830792	832678	Pf3D7_04_v3	PF3D7_0418500	trafficking protein particle complex subunit 3, putative	-0.01248	-0.072733	0.012179	-0.000122	-0.072957	0.123681	0.025616	0.060748	0.022154	-0.138905	-0.042268	0.066512	-0.05658	0.055364	0.004748	0.161243	-0.010325	0.05024	0.001156	-0.02362	0.069196	0.020888	0.001737
Pf3D7_04_v3	834144	840679	Pf3D7_04_v3	PF3D7_0418600	regulator of chromosome condensation, putative	-0.023243	0.000926	-0.037567	0.018301	-0.053854	-0.042131	-0.033019	-0.011941	0.06484	-0.0076	-0.00164	0.052034	0.003295	0.01242	-0.016259	0.023349	0.016765	0.000809	-0.043884	-0.054197	-0.008522	0.03939	-0.011661
Pf3D7_04_v3	840946	843155	Pf3D7_04_v3	PF3D7_0418700	RNA-binding protein NOB1, putative	0.007311	-0.023909	-0.013779	-0.076306	0.058441	0.015755	0.053077	-0.03136	0.024072	0.000661	-0.144356	-0.161263	-0.054233	-0.042199	-0.054061	-0.085197	-0.01703	-0.014744	0.02721	0.00686	-0.083621	0.031278	0.032812
Pf3D7_04_v3	843312	845419	Pf3D7_04_v3	PF3D7_0418800	MOLO1 domain-containing protein, putative	0.022527	0.095209	0.086377	-0.043129	0.092378	-0.019847	0.073487	-0.084942	0.088299	0.063178	0.031462	0.013379	-0.046272	0.000558	-0.010849	0.019914	0.023166	0.055256	0.030622	-0.006859	0.026202	0.020497	0.000462
Pf3D7_04_v3	846981	849309	Pf3D7_04_v3	PF3D7_0418900	conserved protein, unknown function	0.014661	0.034669	-0.004825	-0.022439	0.014471	-0.041869	-0.018254	-0.06733	0.030447	0.031217	0.160935	0.035828	0.028797	0.069062	0.040098	0.068002	0.138507	0.071348	0.0227	0.027772	0.025196	0.020579	0.02323
Pf3D7_04_v3	849543	852376	Pf3D7_04_v3	PF3D7_0419000	conserved Plasmodium protein, unknown function	0.05141	0.091457	0.170777	0.118907	0.04543	0.001505	0.077504	-0.030602	-0.013857	0.017149	-0.134495	-0.05627	0.005743	-0.041962	0.013631	0.08494	0.015644	-0.012679	-0.049753	0.013836	0.008791	0.051466	0.0037
Pf3D7_04_v3	852377	853816	Pf3D7_04_v3	PF3D7_0419100	conserved Plasmodium protein, unknown function	-0.153564	0.064499	0.016858	-0.086487	0.026132	-0.095247	0.008083	-0.038078	0.055324	0.028635	-0.143367	-0.015917	-0.072464	0.010704	-0.058157	0.106861	0.068704	-0.041004	-0.011679	0.018644	-0.031408	0.042506	-0.034907
Pf3D7_04_v3	855648	857299	Pf3D7_04_v3	PF3D7_0419300	conserved Plasmodium protein, unknown function	0.001031	-0.047988	0.007689	0.046266	0.107025	0.001217	0.017347	0.206822	0.101699	0.1828	0.186471	0.01421	0.048523	0.093527	0.091738	0.109681	0.052129	0.053313	0.060614	0.098175	0.063263	0.004314	0.009536
Pf3D7_04_v3	857748	866207	Pf3D7_04_v3	PF3D7_0419400	conserved Plasmodium protein, unknown function	0.051394	-0.05836	0.002757	0.045929	0.033718	0.044708	0.06066	-0.04487	-0.040401	0.057813	0.003707	-0.004174	0.079277	0.086499	0.013492	0.092681	0.033304	0.070785	0.056651	0.036613	-0.010118	0.023378	-0.01003
Pf3D7_04_v3	866251	868361	Pf3D7_04_v3	PF3D7_0419500	conserved Plasmodium membrane protein, unknown function	-0.05143	-0.070007	0.063753	-0.005707	0.199799	0.165208	0.128932	0.011656	-0.026154	-0.107126	-0.134524	-0.370598	0.072582	0.124762	0.049693	0.094421	0.094906	0.02	0.058154	0.049896	-0.153652	-0.04277	0.004713
Pf3D7_04_v3	870487	872123	Pf3D7_04_v3	PF3D7_0419600	ran-specific GTPase-activating protein 1, putative	-0.155583	-0.264508	0.022117	-0.01457	0.123295	0.067444	0.032713	-0.03673	-0.23521	-0.142406	-0.082941	-0.006889	0.155694	0.153067	0.11793	0.110152	0.094349	0.104295	0.04318	0.083111	0.083199	0.013746	0.016713
Pf3D7_04_v3	872888	874365	Pf3D7_04_v3	PF3D7_0419700	apical merozoite protein	0.035437	-0.037656	-0.073075	-0.126055	0.001593	0.009179	0.010589	-0.107551	-0.06632	-0.076657	0.053166	0.010079	0.107179	0.081312	0.074187	0.209095	0.069766	0.012856	-0.057008	-0.13676	-0.247985	0.082929	-0.053679
Pf3D7_04_v3	874561	875771	Pf3D7_04_v3	PF3D7_0419800	60S ribosomal protein L7ae/L30e, putative	-0.154406	0.00853	-0.112962	-0.122942	0.108882	0.095365	0.015671	0.05295	-0.29464	0.115147	-0.045551	-0.135166	-0.025824	-0.01722	-0.071678	-0.084088	-0.0756	-0.155916	0.003093	-0.036376	-0.086822	-0.061555	0.019105
Pf3D7_04_v3	877772	894116	Pf3D7_04_v3	PF3D7_0419900	phosphatidylinositol 4-kinase, putative	0.013079	-0.002958	0.03245	0.03391	0.026622	-0.02997	0.060579	-0.058338	-0.070415	-0.059566	-0.079475	-0.056621	0.046944	0.055774	0.011078	0.030709	0.07885	0.033569	-0.004132	0.035424	0.034907	0.016693	0.02044
Pf3D7_04_v3	894362	904974	Pf3D7_04_v3	PF3D7_0420000	zinc finger protein, putative	-0.042256	-0.024351	-0.000384	-0.040113	-0.027309	-0.009878	0.034291	-0.17392	-0.076375	-0.095054	-0.112085	-0.084124	0.00927	-0.002056	0.024392	-0.059836	0.048896	0.000437	-0.026915	0.028818	-0.017153	0.0277	0.028181
Pf3D7_04_v3	906806	909051	Pf3D7_04_v3	PF3D7_0420100	serine/threonine protein kinase RIO2	-0.08162	-0.053877	-0.099827	-0.048117	0.00598	-0.040236	0.068697	0.037762	-0.001767	0.010619	-0.007555	0.142982	0.001132	0.029666	-0.002265	-0.067955	0.056653	-0.012545	0.02144	0.014723	-0.046853	0.02022	-0.001475
Pf3D7_04_v3	909937	912221	Pf3D7_04_v3	PF3D7_0420200	holo-[acyl-carrier-protein] synthase, putative	-0.017176	0.004234	0.079137	-0.000426	0.018646	-0.005699	0.003672	-0.093228	-0.049374	-0.154944	0.097153	-0.036276	0.010027	-0.000254	0.037728	0.114701	0.075555	-0.017821	-0.000568	0.059757	0.060068	0.05984	0.015712
Pf3D7_04_v3	917740	928661	Pf3D7_04_v3	PF3D7_0420300	AP2 domain transcription factor, putative	-0.021135	0.014971	-0.012786	-0.021736	-0.041994	0.019398	0.011703	-0.082161	-0.017927	0.009142	0.009067	-0.046932	0.008568	0.001805	0.026447	0.00984	-0.010486	0.021069	0.116658	0.078231	0.032867	0.01119	0.020825
Pf3D7_04_v3	929090	930272	Pf3D7_04_v3	PF3D7_0420400	ribosome-recycling factor	0.125462	-0.108057	0.039662	-0.015462	-0.050668	-0.117389	-0.073881	-0.089339	0.161565	0.16528	-0.106325	-0.003659	0.006969	0.070445	0.101337	-0.016475	0.077548	-0.041674	0.087888	0.003369	0.25428	0.154542	-0.05934
Pf3D7_04_v3	930273	931858	Pf3D7_04_v3	PF3D7_0420500	conserved Plasmodium protein, unknown function	-0.055612	-0.01339	-0.023132	-0.062186	-0.091367	-0.086132	-0.11539	-0.170395	0.075054	-0.177386	-0.149847	-0.043423	-0.068094	0.023935	0.085716	-0.054893	0.062307	-0.033358	-0.030701	0.01881	0.15797	-0.003504	0.004004
Pf3D7_04_v3	932213	934494	Pf3D7_04_v3	PF3D7_0420600	conserved Plasmodium protein, unknown function	-0.057622	0.010922	0.017439	0.0693	0.045888	0.224248	0.114668	-0.109085	0.045616	-0.095308	-0.182993	-0.181135	0.01572	0.035187	0.137545	-0.020418	0.06951	-0.023526	0.115311	0.10582	0.035075	0.010732	0.00179
Pf3D7_04_v3	934781	942125	Pf3D7_04_v3	PF3D7_0420700	erythrocyte membrane protein 1, PfEMP1	0.019564	0.026947	-0.011753	-0.050243	0.002512	0.113852	0.041508	-0.162124	-0.00409	0.028021	-0.118136	-0.090642	0.012425	0.036115	0.003161	0.034171	0.081043	0.039591	0.091358	0.113889	0.026603	-0.034375	-0.014175
Pf3D7_04_v3	957817	965861	Pf3D7_04_v3	PF3D7_0421100	erythrocyte membrane protein 1, PfEMP1	0.0365	-0.013288	0.021288	0.029092	-0.166281	-0.132122	-0.174816	-0.065703	0.029611	-0.030831	-0.112932	-0.035819	0.39491	-0.054504	0.92788	-0.300186	0.371962	-0.068346	0.371534	0.262459	0.407756	-0.07413	0.014857
Pf3D7_04_v3	966837	968523	Pf3D7_04_v3	PF3D7_0421200	rifin	-0.241757	-0.193354	-0.154986	-0.076152	-0.088287	-0.129482	-0.045266	-0.124538	-0.016167	0.17391	0.148409	-0.116063	0.007722	-0.039675	-0.045487	0.020597	-0.21933	0.163002	0.062446	0.15777	-0.194439	-0.102571	0.13703
Pf3D7_04_v3	968781	976841	Pf3D7_04_v3	PF3D7_0421300	erythrocyte membrane protein 1, PfEMP1	0.033264	0.105086	-0.00756	0.01113	0.023168	0.024511	-0.022783	0.025453	0.204245	0.19429	0.022448	0.111522	0.009703	-0.06623	0.003143	-0.012642	-0.342716	0.128416	0.042878	0.118139	-0.228932	-0.121	-0.003115
Pf3D7_04_v3	981573	983240	Pf3D7_04_v3	PF3D7_0421500	rifin, pseudogene	-0.000779	0.084433	-0.052617	-0.049876	-0.009785	-0.089648	-0.068476	-0.053871	-0.01326	0.090563	0.061711	-0.092726	-0.040888	-0.079428	-0.078505	-0.060158	-0.265223	0.146427	0.074046	0.168121	-0.086794	-0.124541	0.012859
Pf3D7_04_v3	985885	987644	Pf3D7_04_v3	PF3D7_0421600	erythrocyte membrane protein 1 (PfEMP1)-like pseudogene	-0.094509	0.024923	0.040294	-0.001885	0.050206	-0.023268	0.04245	0.024122	-0.186044	0.213792	-0.149929	0.072431	0.051791	0.118911	0.065239	0.090499	0.164574	0.081632	0.027917	0.081894	-0.032589	0.129419	0.022319
Pf3D7_04_v3	987645	994610	Pf3D7_04_v3	PF3D7_0421700	conserved Plasmodium protein, unknown function	0.011546	-0.083244	0.022565	0.029427	0.075253	0.148154	0.059806	0.010677	-0.05309	0.086563	0.025271	-0.014952	-0.012721	-0.037668	0.001212	-0.051593	0.028732	0.02983	0.032016	0.034878	0.048126	-0.011288	-0.062054
Pf3D7_04_v3	998397	1000435	Pf3D7_04_v3	PF3D7_0422000	steroid dehydrogenase, putative	0.087462	-0.117096	0.05009	-0.023606	-0.00895	-0.074571	0.073635	-0.047242	-0.028058	0.043418	-0.023785	-0.037623	0.036296	-0.00219	-0.017559	0.031676	-0.005258	-0.009722	-0.027294	0.103951	-0.069105	0.074663	0.005033
Pf3D7_04_v3	1001363	1003020	Pf3D7_04_v3	PF3D7_0422100	transmembrane emp24 domain-containing protein, putative	-0.097098	-0.023049	-0.073439	-0.010398	-0.110203	-0.047071	0.097078	-0.115209	0.120519	0.080074	-0.134948	-0.088989	0.00447	-0.010966	-0.036749	0.070062	0.091788	0.008074	-0.100243	-0.048791	-0.122342	0.060322	0.030514
Pf3D7_04_v3	1004212	1017497	Pf3D7_04_v3	PF3D7_0422200	erythrocyte membrane-associated antigen	-0.041871	-0.083868	-0.055097	0.027098	0.015873	0.011803	-0.000385	-0.022511	-0.086892	0.043682	0.031738	0.073839	0.026133	0.048925	0.097314	-0.012318	0.099929	-0.015064	0.024316	0.042185	0.086275	0.048853	0.018741
Pf3D7_04_v3	1022237	1024416	Pf3D7_04_v3	PF3D7_0422300	alpha tubulin 2	-0.019634	0.021325	-0.033252	-0.096455	0.071209	-0.011499	0.028878	-0.146747	-0.137146	0.019519	0.050416	0.014949	0.015763	0.013727	0.000562	-0.010083	0.022275	0.024128	-0.048828	-0.042887	0.011872	0.028852	0.004853
Pf3D7_04_v3	1026398	1027649	Pf3D7_04_v3	PF3D7_0422400	40S ribosomal protein S19	0.052379	0.048218	0.092048	0.129609	-0.019307	0.03416	0.137061	-0.08423	-0.108741	-0.259863	-0.098403	-0.050657	0.111701	0.109627	0.039427	0.186755	0.098932	0.034389	0.070154	0.026817	0.096446	0.000912	0.030828
Pf3D7_04_v3	1029079	1038203	Pf3D7_04_v3	PF3D7_0422500	pre-mRNA-splicing helicase BRR2, putative	0.00233	-0.009484	-0.005061	0.018435	-0.005728	0.065447	-0.019082	0.097542	0.03671	0.160069	0.116773	0.13144	-0.118111	-0.16867	-0.079851	-0.211955	-0.144514	-0.044293	-0.029824	-0.033717	-0.086539	0.039388	-0.014607
Pf3D7_04_v3	1040220	1041892	Pf3D7_04_v3	PF3D7_0422700	eukaryotic initiation factor 4A-III, putative	0.105395	0.005053	0.001698	0.00891	0.009405	-0.05556	0.043868	0.135854	0.104004	0.114641	0.1536	0.222471	-0.016306	0.024245	0.005406	-0.029489	-0.0354	-0.023076	-0.029654	-0.045557	-0.013596	0.008408	-0.000472
Pf3D7_04_v3	1042314	1045138	Pf3D7_04_v3	PF3D7_0422800	serpentine receptor, putative	0.07316	0.013823	0.004253	-0.071543	0.075334	0.041856	-0.013515	-0.104641	0.084802	0.020982	0.065741	0.110045	0.04804	0.058199	0.084526	0.037701	0.073488	0.066857	0.052186	0.140798	0.051675	-0.014028	-0.018087
Pf3D7_04_v3	1045139	1046946	Pf3D7_04_v3	PF3D7_0422900	methyltransferase, putative	-0.139264	-0.064995	-0.039377	-0.016748	-0.035251	-0.010375	-0.033402	-0.011361	-0.076503	-0.04628	-0.071221	0.007812	-0.029379	0.026106	0.070787	0.024735	0.117728	0.055212	0.018448	0.053469	0.149628	0.010889	-0.017487
Pf3D7_04_v3	1047446	1048728	Pf3D7_04_v3	PF3D7_0423000	conserved Plasmodium protein, unknown function	0.141851	0.058364	-0.034235	-0.046317	-0.102316	0.088915	-0.004876	-0.253296	-0.019694	-0.119856	-0.103902	-0.107661	0.076833	0.051233	0.08267	0.028821	0.091726	0.019961	-0.051085	0.103813	0.033716	0.044342	-0.007774
Pf3D7_04_v3	1049020	1050144	Pf3D7_04_v3	PF3D7_0423100	AP-4 complex subunit sigma, putative	-0.014263	0.092706	0.019445	-0.041772	0.156984	0.061621	-0.056283	-0.093094	0.11322	-0.149915	0.011337	0.006106	-0.039228	-0.0033	-0.006335	-0.139048	-0.064249	-0.029033	0.095336	0.155973	-0.064309	0.079347	-0.06756
Pf3D7_04_v3	1051326	1053256	Pf3D7_04_v3	PF3D7_0423300	conserved Plasmodium protein, unknown function	0.048424	0.037477	0.087248	0.023639	0.004476	0.050909	0.06616	-0.013813	0.081573	-0.136848	0.330596	0.050243	-0.004454	-0.0441	0.052766	0.069245	0.016873	0.049992	-0.038019	0.041334	-0.016989	0.126008	0.021634
Pf3D7_04_v3	1055415	1056568	Pf3D7_04_v3	PF3D7_0423400	apical asparagine-rich protein AARP	-0.135671	-0.116952	-0.044685	-0.028943	0.002939	-0.082189	0.016003	0.05905	-0.047094	0.057985	0.050023	0.074257	-0.151532	-0.090418	-0.048004	-0.046056	0.004543	-0.068521	-0.012733	0.027316	0.090343	-0.028287	-0.01546
Pf3D7_04_v3	1058747	1060801	Pf3D7_04_v3	PF3D7_0423500	glideosome associated protein with multiple membrane spans 2	0.009219	-0.022184	-0.015669	-0.006113	-0.022813	0.129856	-0.013113	0.011226	-0.028315	0.093764	0.106794	0.016194	-0.059023	-0.012846	-0.02467	0.015023	-0.044434	0.031557	0.143256	0.064749	-0.082282	0.020231	-0.027284
Pf3D7_04_v3	1061540	1066878	Pf3D7_04_v3	PF3D7_0423600	conserved Plasmodium protein, unknown function	-0.046058	-0.051323	-0.07787	-0.106617	0.070365	0.12361	0.016136	0.047229	0.051402	-0.035527	0.071462	-0.056803	0.032061	0.097788	0.031312	0.057265	0.079922	-0.017071	-0.057522	0.010159	0.036084	-0.025918	0.010868
Pf3D7_04_v3	1071185	1072095	Pf3D7_04_v3	PF3D7_0423700	early transcribed membrane protein 4	0.134536	0.142494	0.157639	0.042055	0.01915	0.052058	-0.076698	-0.034032	0.107225	0.234864	-0.012503	0.086667	-0.051448	-0.078398	-0.100283	-0.023728	-0.034242	-0.03343	-0.011627	0.028774	0.045306	0.050701	-0.036221
Pf3D7_04_v3	1076097	1077730	Pf3D7_04_v3	PF3D7_0423800	cysteine-rich protective antigen	0.004013	0.11281	-0.115651	-0.089506	0.049128	0.064762	-0.019171	-0.039575	0.017389	0.120754	0.170779	-0.07914	-0.136679	-0.105336	-0.221356	-0.179148	-0.282965	-0.109245	0.052174	0.011617	0.11491	0.174478	-0.019723
Pf3D7_04_v3	1077731	1078738	Pf3D7_04_v3	PF3D7_0423900	probable protein, unknown function	0.062402	0.097941	-0.026873	0.056165	0.004635	0.123994	-0.059366	-0.269502	-0.11395	0.014747	-0.216851	-0.223496	-0.111314	-0.093278	-0.033199	-0.008371	-0.07029	-0.009807	0.044189	-0.070412	0.05862	0.024045	-0.027248
Pf3D7_04_v3	1080709	1082276	Pf3D7_04_v3	PF3D7_0424000	Plasmodium exported protein (PHISTc), unknown function	0.025549	-0.021765	-0.041508	-0.000974	-0.060251	-0.156646	-0.127087	0.035634	-0.000867	0.025343	0.038993	0.068239	0.04149	0.091127	-0.068812	-0.066406	-0.050171	-0.001819	0.135203	-0.035668	-0.06863	0.023192	-0.013226
Pf3D7_04_v3	1082277	1084400	Pf3D7_04_v3	PF3D7_0424100	reticulocyte binding protein homologue 5	0.033683	0.052614	-0.004431	0.16701	0.024252	0.039451	0.04476	-0.020278	0.049818	0.309478	0.309284	0.011252	-0.096122	-0.098072	-0.086742	-0.091982	-0.078619	-0.150332	-0.105457	-0.044017	0.014426	-0.062568	0.008188
Pf3D7_04_v3	1085729	1091527	Pf3D7_04_v3	PF3D7_0424200	reticulocyte binding protein homologue 4	-0.043879	0.012502	0.047081	0.015836	-0.030867	0.012563	-0.010343	-0.100164	-0.034587	0.090212	-0.052837	0.027588	-0.069112	-0.010784	0.00908	-0.078476	-0.054983	-0.056536	-0.00236	0.029391	0.045198	0.015567	-0.0057
Pf3D7_04_v3	1092888	1098085	Pf3D7_04_v3	PF3D7_0424300	erythrocyte binding antigen-165, pseudogene	0.031421	0.063013	0.04257	0.085752	0.032027	0.097964	0.011514	0.084574	0.062523	-0.018531	0.116965	0.116738	-0.049999	-0.004968	0.001288	0.05751	-0.022152	-0.016371	0.032844	0.062843	0.026379	0.024686	-0.011625
Pf3D7_04_v3	1099561	1107361	Pf3D7_04_v3	PF3D7_0424400	surface-associated interspersed protein 4.2 (SURFIN 4.2)	0.057332	0.066955	0.023859	0.061725	-0.02333	0.024407	-0.012774	-0.005827	-0.035697	-0.052805	-0.011927	0.002335	-0.042482	-0.007053	-0.039711	-0.004248	0.007085	-0.006352	0.030471	0.032057	-0.006115	0.057875	-0.012369
Pf3D7_04_v3	1109810	1112543	Pf3D7_04_v3	PF3D7_0424500	serine/threonine protein kinase, FIKK family	-0.0337	0.209265	0.100913	0.077065	0.031886	-0.041162	0.06105	-0.019593	0.198023	-0.114434	0.093795	0.047943	-0.07265	-0.000755	0.00742	-0.02078	0.087875	0.019289	0.02048	0.109233	0.025482	0.015027	0.024317
Pf3D7_04_v3	1113095	1114736	Pf3D7_04_v3	PF3D7_0424600	Plasmodium exported protein (PHISTb), unknown function	0.030362	0.002559	0.006544	-0.095912	-0.060525	-0.066738	0.020497	-0.018024	-0.135813	0.057795	0.070123	-0.013703	-0.060898	-0.016328	-0.025951	-0.078985	-0.023911	-0.085914	-0.054349	0.0316	0.094283	0.106481	0.015686
Pf3D7_04_v3	1118180	1122664	Pf3D7_04_v3	PF3D7_0424700	serine/threonine protein kinase, FIKK family	0.00226	-0.04208	-0.003125	0.028542	0.110183	0.136145	0.026373	0.024657	-0.076477	-0.003878	-0.078116	-0.0225	0.145294	0.206222	0.211575	-0.005756	0.163661	0.109401	0.074874	0.086898	0.044515	0.03016	0.009651
Pf3D7_04_v3	1123736	1125254	Pf3D7_04_v3	PF3D7_0424800	Plasmodium exported protein (PHISTb), unknown function	0.017264	0.043199	0.056529	-0.097434	-0.03112	0.006393	-0.078048	0.105847	0.062666	0.042847	-0.031912	-0.073549	0.018908	0.009432	0.045279	0.09438	0.018418	0.033547	0.019239	-0.067811	0.033911	0.033466	-0.017617
Pf3D7_04_v3	1127529	1129052	Pf3D7_04_v3	PF3D7_0424900	Plasmodium exported protein (PHISTa), unknown function	0.004219	0.032518	0.008238	0.049715	0.085598	-0.111572	-0.024956	0.104355	-0.044865	0.008206	-0.250787	0.281024	0.01799	-0.020014	-0.034533	-0.209072	-0.022685	-0.02822	0.002749	-0.071765	-0.028582	0.029745	0.041065
Pf3D7_04_v3	1129410	1131143	Pf3D7_04_v3	PF3D7_0425000	Plasmodium exported protein, unknown function, pseudogene	-0.0454	0.059626	-0.087999	0.069637	0.027852	-0.016307	-0.053295	0.085533	0.079391	0.062811	-0.201465	-0.132207	-0.110306	-0.047975	-0.109331	-0.130645	-0.151868	-0.107342	-0.128042	-0.083973	-0.014034	0.095244	0.008101
Pf3D7_04_v3	1136336	1137635	Pf3D7_04_v3	PF3D7_0425200	Plasmodium exported protein (hyp15), unknown function	-0.122817	0.091413	-0.039341	0.022943	0.125928	-0.102504	-0.050911	-0.008477	-0.154247	-0.022593	-0.012713	-0.170621	0.033191	0.028725	-0.003968	-0.028371	-0.062152	-0.043215	-0.060522	-0.027297	-0.217241	0.085925	-0.036053
Pf3D7_04_v3	1140972	1142346	Pf3D7_04_v3	PF3D7_0425300	Plasmodium exported protein (PHISTa), unknown function, pseudogene	-0.093548	0.059364	-0.09351	0.10624	0.001088	-0.12886	-0.003577	0.154361	0.074335	-0.011929	0.029379	0.059284	-0.049757	-0.091356	-0.122032	-0.108294	-0.15355	-0.001316	-0.142635	-0.202478	-0.21887	0.002493	0.018324
Pf3D7_04_v3	1143742	1145074	Pf3D7_04_v3	PF3D7_0425400	Plasmodium exported protein (PHISTa), unknown function	0.022309	-0.103253	-0.100576	-0.022475	0.147007	0.089082	0.055654	-0.053699	-0.038316	0.129705	-0.440063	0.097267	-0.104636	-0.137915	-0.022875	-0.17442	-0.071493	0.022351	-0.194387	-0.12824	-0.254399	0.075719	0.04716
Pf3D7_04_v3	1156173	1168071	Pf3D7_04_v3	PF3D7_0425800	erythrocyte membrane protein 1, PfEMP1	-0.000513	-0.007127	-0.090488	-0.002365	-0.055842	0.031315	-0.029209	-0.137804	-0.055159	-0.120543	-0.212366	-0.044632	-0.023381	-0.022654	0.073427	-0.127927	-0.07198	0.005412	-0.147617	-0.158405	0.001821	-0.078577	-0.017657
Pf3D7_04_v3	1172803	1180476	Pf3D7_04_v3	PF3D7_0426000	erythrocyte membrane protein 1, PfEMP1	-0.01404	0.069228	0.015408	0.076812	-0.090605	-0.10092	-0.15128	0.171596	0.104165	0.234444	-0.041954	-0.013845	-0.041436	-0.021707	-0.044713	-0.118295	-0.04585	-0.051007	-0.092679	-0.192982	-0.048639	-0.002344	-0.090702
Pf3D7_05_v3	20679	28706	Pf3D7_05_v3	PF3D7_0500100	erythrocyte membrane protein 1, PfEMP1	-0.074124	-0.119334	-0.090165	-0.009812	-0.132515	-0.047047	-0.187036	-0.060354	-0.025587	0.019424	-0.089908	0.054705	-0.067647	-0.015094	-0.064759	-0.016752	-0.066126	-0.002428	-0.132398	-0.144019	-0.143305	-0.047765	0.009819
Pf3D7_05_v3	32806	34628	Pf3D7_05_v3	PF3D7_0500400	rifin	0.22182	-0.135154	-0.011057	0.028025	-0.071112	-0.001807	-0.037955	-0.213917	-0.248079	-0.306162	-0.25381	-0.349263	0.237396	0.158357	0.072835	0.095112	0.084958	0.047251	-0.151105	-0.10881	-0.317379	0.179247	-0.097457
Pf3D7_05_v3	36214	37814	Pf3D7_05_v3	PF3D7_0500500	rifin	0.021084	0.054311	0.135399	-0.058318	0.056739	-0.033501	0.090213	-0.067151	0.092276	-0.24713	-0.099498	-0.03798	0.08398	0.097673	0.031955	0.197551	-0.012479	0.020183	-0.104456	-0.126955	-0.255953	0.045568	-0.029069
Pf3D7_05_v3	39193	40738	Pf3D7_05_v3	PF3D7_0500600	stevor, pseudogene	-0.02603	-0.101431	-0.045964	-0.118177	-0.017263	-0.071493	0.024629	-0.022085	-0.095511	0.06691	-0.232138	-0.008116	-0.01057	0.039438	-0.020157	-0.001265	-0.052433	0.070164	-0.091207	-0.148442	-0.116498	-0.028463	0.003371
Pf3D7_05_v3	43077	48011	Pf3D7_05_v3	PF3D7_0500800	mature parasite-infected erythrocyte surface antigen	-0.060382	0.072084	0.006002	-0.015889	0.092013	0.217413	0.007687	-0.075927	0.001919	-0.00931	-0.114037	-0.00402	-0.0117	-0.040301	-0.07835	0.06328	-0.135044	-0.033855	-0.176627	-0.222114	-0.124236	0.013019	-0.009417
Pf3D7_05_v3	50172	52760	Pf3D7_05_v3	PF3D7_0500900	serine/threonine protein kinase, FIKK family	-0.009108	0.004282	0.007878	-0.044486	0.02356	0.050816	-0.001527	0.096366	-0.161227	-0.022119	-0.138435	-0.139196	-0.027931	-0.052234	-0.077578	-0.079815	-0.089085	-0.045379	-0.150712	-0.276775	-0.163827	-0.096915	-0.023293
Pf3D7_05_v3	55591	57122	Pf3D7_05_v3	PF3D7_0501000	Plasmodium exported protein, unknown function	-0.074386	-0.078725	-0.057061	-0.103237	0.115913	-0.004453	0.090941	-0.03224	0.020758	0.026154	-0.13209	0.011582	-0.046048	-0.075767	-0.043734	-0.052169	0.062743	-0.080727	-0.246674	-0.202176	-0.109688	0.04724	-0.005332
Pf3D7_05_v3	57787	59976	Pf3D7_05_v3	PF3D7_0501100	heat shock protein 40, type II	-0.018176	-0.028426	0.058585	0.088404	0.05116	0.05649	-0.026827	0.008414	-0.058887	0.083176	0.020048	-0.146541	-0.088287	-0.099211	-0.08137	-0.137441	-0.106598	-0.0762	-0.29665	-0.323778	-0.16635	0.041537	-0.037379
Pf3D7_05_v3	63815	65739	Pf3D7_05_v3	PF3D7_0501200	parasite-infected erythrocyte surface protein	0.024586	-0.020951	0.091373	0.03283	0.106177	0.035879	0.032752	0.100506	0.100245	0.151453	0.063004	-0.090568	-0.044569	-0.034853	-0.033203	-0.034832	-0.054847	-0.041267	-0.202472	-0.199461	-0.119771	-0.022169	0.006169
Pf3D7_05_v3	68680	70363	Pf3D7_05_v3	PF3D7_0501300	skeleton-binding protein 1	0.116471	-0.037227	0.03296	0.024553	-0.071107	-0.166464	-0.120455	0.029661	-0.095987	0.081993	0.088962	-0.064223	-0.174869	-0.168434	-0.192297	-0.268142	-0.112885	-0.162453	-0.260113	-0.283137	-0.173509	-0.052442	-0.004412
Pf3D7_05_v3	74259	80092	Pf3D7_05_v3	PF3D7_0501400	interspersed repeat antigen	-0.009371	-0.043153	-0.046455	-0.019449	0.087656	0.175438	0.038157	-0.005477	-0.00074	0.033292	0.023126	0.058338	-0.108246	-0.080891	0.042452	-0.254875	-0.165039	-0.035364	-0.080319	-0.17433	-0.082599	-0.017598	0.06789
Pf3D7_05_v3	80884	82586	Pf3D7_05_v3	PF3D7_0501500	rhoptry-associated protein 3	0.142051	0.010878	0.001221	0.106076	-0.106004	0.023885	-0.005986	-0.123282	0.085041	-0.191079	0.111797	-0.005812	-0.062463	-0.046353	-0.02585	-0.069659	-0.02246	-0.130571	-0.150279	-0.168354	-0.01762	0.012173	-0.055231
Pf3D7_05_v3	83791	85487	Pf3D7_05_v3	PF3D7_0501600	rhoptry-associated protein 2	-0.004776	-0.116106	-0.00273	0.032744	0.074626	0.111908	-0.004406	0.038118	0.139584	-0.045625	0.092549	0.205629	-0.052769	-0.089373	0.097583	-0.166674	-0.057365	0.001197	-0.023487	-0.014204	0.027675	0.085873	-0.036145
Pf3D7_05_v3	86570	89451	Pf3D7_05_v3	PF3D7_0501700	anaphase-promoting complex subunit 3, putative	-0.117588	0.014472	-0.062875	-0.095486	0.002281	-0.005584	-0.02089	0.059669	0.108622	0.172087	0.110386	-0.016019	0.153382	0.114054	0.033801	0.081328	0.016653	0.057522	-0.005791	-0.049038	-0.005807	0.021694	-0.016164
Pf3D7_05_v3	91111	94841	Pf3D7_05_v3	PF3D7_0501800	chromatin assembly factor 1 subunit A	-0.027456	0.014896	-0.040811	0.015154	0.048426	0.115741	0.013645	0.100219	0.008727	0.118107	-0.049471	0.046859	0.244039	0.287462	0.303419	0.072491	0.222282	0.289392	0.164956	0.125666	0.007706	-0.098203	-0.001779
Pf3D7_05_v3	94911	96883	Pf3D7_05_v3	PF3D7_0501900	conserved protein, unknown function	0.122684	0.069048	0.018238	-0.042694	-0.021515	-0.010463	0.09454	-0.08296	0.054631	-0.078637	0.070812	0.018392	-0.178363	-0.104691	-0.081144	-0.138639	-0.063928	-0.098244	-0.065403	-0.087645	0.033571	0.051841	-0.007376
Pf3D7_05_v3	97407	102044	Pf3D7_05_v3	PF3D7_0502000	vacuolar protein sorting-associated protein 11, putative	-0.09571	0.007302	0.012259	-0.002401	0.047608	0.048824	0.028729	0.128661	0.103683	0.047051	0.117571	0.128849	-0.072284	-0.054415	-0.070784	-0.124351	-0.035998	-0.048812	0.028419	-0.07381	0.068908	-0.079316	-0.04365
Pf3D7_05_v3	102045	103147	Pf3D7_05_v3	PF3D7_0502100	HCNGP-like protein	-0.027267	0.027473	-0.102411	0.027898	0.071884	0.173439	0.18099	-0.139914	0.127446	-0.193846	0.019543	-0.052395	-0.051037	-0.085641	0.012279	0.045741	-0.022019	-0.025045	0.067483	0.068502	0.127245	-0.030011	-0.01749
Pf3D7_05_v3	104006	105987	Pf3D7_05_v3	PF3D7_0502200	protein Mpv17, putative	-0.068921	-0.096152	-0.0719	0.077484	0.024948	0.140789	-0.057786	0.021261	0.017591	0.165723	0.135184	0.195662	-0.046461	-0.111612	0.010088	-0.096956	-0.111736	-0.062408	0.016864	0.052825	0.036951	-0.085782	-0.058887
Pf3D7_05_v3	106825	108188	Pf3D7_05_v3	PF3D7_0502300	conserved Plasmodium protein, unknown function	-0.042576	-0.004474	0.091226	0.030637	-0.035974	-0.069909	-0.06336	-0.041536	-0.212735	-0.206541	-0.148616	-0.004144	0.043878	0.050485	0.056649	0.027065	-0.008621	0.065538	0.118952	0.076164	0.119735	0.040434	0.037307
Pf3D7_05_v3	109648	111941	Pf3D7_05_v3	PF3D7_0502400	merozoite surface protein 8	-0.030968	0.028277	0.091921	-0.01162	0.011587	-0.113871	-0.08394	0.016264	0.110405	0.118002	0.045161	0.02611	-0.072087	-0.015869	-0.051036	-0.028511	0.105358	-0.072772	0.059837	0.01946	0.123042	0.069618	0.007172
Pf3D7_05_v3	113899	116183	Pf3D7_05_v3	PF3D7_0502500	conserved Plasmodium protein, unknown function	-0.006581	-0.123774	-0.04225	0.025547	-0.00582	0.011141	0.033616	0.202065	0.063918	0.102907	0.004399	0.058398	-0.085818	0.008034	0.028541	-0.070487	0.045159	-0.024803	0.064659	-0.056036	0.119907	-0.283944	-0.013351
Pf3D7_05_v3	116201	120038	Pf3D7_05_v3	PF3D7_0502600	conserved Plasmodium protein, unknown function	-0.073767	0.13067	0.026791	-0.027251	0.054081	0.005845	0.066107	0.113579	0.037002	0.044323	0.0729	0.002115	-0.021608	-0.056785	-0.06122	-0.077652	-0.01868	-0.163514	-0.055014	-0.013517	-0.109269	-0.026824	-0.004048
Pf3D7_05_v3	120039	121705	Pf3D7_05_v3	PF3D7_0502700	conserved protein, unknown function	-0.053209	-0.068111	0.0018	-0.138886	-0.041533	0.068691	-0.006219	0.124936	-0.145697	0.102875	-0.003344	0.047497	0.057087	0.070565	0.018241	0.074074	0.151981	0.103366	-0.101116	0.033006	0.005528	-0.095898	-0.005171
Pf3D7_05_v3	123098	124154	Pf3D7_05_v3	PF3D7_0502900	Tim10/DDP family zinc finger protein, putative	0.129158	-0.067143	-0.099547	0.026584	-0.053679	0.016849	-0.067714	-0.081114	0.071453	0.204325	0.100542	-0.254035	-0.069462	-0.017892	-0.038483	-0.029103	-0.03304	-0.046696	0.030461	0.02015	0.064157	0.043946	0.041979
Pf3D7_05_v3	124866	126764	Pf3D7_05_v3	PF3D7_0503000	50S ribosomal protein L28, apicoplast, putative	-0.042854	-0.081251	-0.084049	-0.052313	-0.100699	-0.035588	-0.012229	0.120641	-0.023327	0.154325	-0.120924	0.009171	0.0746	0.114627	0.108954	0.053044	0.106256	0.00956	0.102161	0.132294	0.002312	-0.076898	-0.008276
Pf3D7_05_v3	126814	128927	Pf3D7_05_v3	PF3D7_0503100	4-diphosphocytidyl-2-C-methyl-D-erythritol kinase, putative	0.046215	-0.025755	0.042667	0.109103	-0.021198	0.05807	0.123924	-0.055003	0.039383	0.086634	-0.003207	0.074169	0.024306	0.015726	-0.019377	0.044225	0.012696	-0.016853	-0.031603	0.006793	0.061675	-0.009083	0.001247
Pf3D7_05_v3	130203	133642	Pf3D7_05_v3	PF3D7_0503200	conserved Plasmodium protein, unknown function	-0.000823	0.062125	0.024328	0.018246	0.085193	0.142731	0.096963	0.011869	-0.034176	0.116178	0.045688	-0.06076	0.019781	0.026913	-0.007202	-0.032786	0.050604	-0.036371	0.038544	-0.004456	-0.059441	0.109547	-0.018618
Pf3D7_05_v3	134754	136180	Pf3D7_05_v3	PF3D7_0503300	serine/arginine-rich splicing factor 12	0.071634	0.086555	-0.082156	-0.126399	0.076852	0.01578	0.151542	0.042937	-0.04056	0.048614	0.103247	-0.142555	-0.058166	-0.154741	-0.067011	-0.150039	-0.044576	0.070006	0.14634	0.091556	-0.129547	-0.004781	0.057144
Pf3D7_05_v3	140460	141721	Pf3D7_05_v3	PF3D7_0503400	actin-depolymerizing factor 1	0.034966	0.114558	-0.04513	-0.115697	-0.107031	-0.032667	0.009159	-0.067949	-0.023191	0.03503	-0.203382	0.077354	0.103071	0.074836	0.077234	0.116991	0.010445	0.016167	-0.057731	0.016986	-0.097557	0.098191	-0.037028
Pf3D7_05_v3	142621	145673	Pf3D7_05_v3	PF3D7_0503500	protein kinase, putative	0.059568	-0.007293	0.033677	0.005147	0.207268	0.163529	0.056806	0.085814	0.020614	0.129245	0.156318	0.159102	0.049187	0.097849	-0.016175	0.104282	0.068795	0.049211	-0.030338	-0.017532	0.111654	0.031211	0.009122
Pf3D7_05_v3	146389	150381	Pf3D7_05_v3	PF3D7_0503600	myosin B	0.067825	0.044327	0.067493	0.00901	0.10625	0.10684	0.023999	-0.051767	0.047129	0.114077	-0.02419	0.103229	-0.012497	0.0202	0.007747	-0.014877	-0.023899	-0.024829	-0.022717	0.047799	0.088702	-0.049883	-0.029786
Pf3D7_05_v3	151172	152634	Pf3D7_05_v3	PF3D7_0503800	60S ribosomal protein L31	-0.02277	0.090575	-0.011723	0.134556	0.017379	0.017324	0.035964	-0.01604	0.089702	0.041498	-0.13928	-0.080205	0.006478	0.005687	-0.013801	-0.017182	-0.058128	0.001313	0.023172	0.018065	0.067342	-0.063575	-0.004429
Pf3D7_05_v3	153639	156307	Pf3D7_05_v3	PF3D7_0503900	conserved Plasmodium protein, unknown function	-0.11435	-0.089728	-0.062677	-0.028788	0.039822	-0.033979	-0.014799	-0.007154	0.126934	0.073165	0.181553	0.046127	-0.001787	-0.065048	-0.057139	-0.041904	0.010665	-0.022618	-0.057633	0.083504	0.001536	-0.006912	-0.007542
Pf3D7_05_v3	157375	165218	Pf3D7_05_v3	PF3D7_0504000	cation transporting P-ATPase	-0.032614	-0.026933	0.00387	-0.009337	0.029038	0.057976	0.035596	-0.058265	0.042369	0.073334	-0.069988	-0.016146	-0.027487	-0.029317	-0.029427	0.064759	0.059872	0.040174	-0.018102	0.016289	-0.018101	-0.030044	0.008969
Pf3D7_05_v3	165400	166892	Pf3D7_05_v3	PF3D7_0504100	AN1-type zinc finger protein, putative	0.070965	-0.025784	-0.128048	-0.049499	0.046103	-0.072156	0.08888	0.059526	0.132438	-0.072379	-0.13922	0.083728	-0.066061	-0.057878	-0.081221	-0.05283	-0.084812	-0.000806	-0.000605	-0.024003	0.015087	-0.09582	-0.003516
Pf3D7_05_v3	167399	169525	Pf3D7_05_v3	PF3D7_0504200	ATP-dependent RNA helicase DDX27, putative	-0.057758	-0.099061	-0.079479	-0.0433	-0.004481	0.019509	0.031516	-0.065169	-0.042315	-0.032498	-0.008688	0.06895	0.053064	0.02709	0.058596	0.018851	0.065226	0.043072	0.099074	0.180015	-0.052793	-0.013274	0.014131
Pf3D7_05_v3	169526	170840	Pf3D7_05_v3	PF3D7_0504300	conserved Plasmodium protein, unknown function	0.043788	0.025608	-0.135053	-0.005058	0.044723	0.007351	0.056899	0.121682	0.250461	0.137315	0.128828	0.184542	0.039572	0.09136	0.108643	-0.021801	0.074483	0.06198	-0.020821	0.091693	-0.045718	-0.081845	0.049922
Pf3D7_05_v3	171900	174667	Pf3D7_05_v3	PF3D7_0504400	ATP-dependent helicase, putative	-0.019489	0.020108	-0.056277	0.01874	0.049042	0.124315	0.04439	0.089084	0.009763	0.09294	0.090184	0.015479	0.026675	0.021483	0.03026	0.01146	0.011892	0.037605	-0.003237	0.03291	-0.027374	-0.041814	0.023536
Pf3D7_05_v3	174739	176683	Pf3D7_05_v3	PF3D7_0504500	MOLO1 domain-containing protein, putative	0.113201	0.031028	-0.006633	-0.09386	-0.041138	-0.035798	0.019855	0.077648	-0.100284	0.029089	0.088684	0.120802	0.098304	0.065667	-0.002097	0.261409	0.00154	0.109464	-0.001258	0.057702	-0.076759	-0.041704	-0.040251
Pf3D7_05_v3	177160	178805	Pf3D7_05_v3	PF3D7_0504600	2-oxoisovalerate dehydrogenase subunit beta, mitochondrial, putative	-0.128201	0.003394	0.017679	-0.028976	-0.023416	-0.036044	0.001079	0.077175	-0.158206	-0.013395	-0.083689	-0.025532	0.060499	0.025235	0.0122	0.111648	0.088062	0.034148	0.033448	0.00654	0.021194	-0.064416	-0.008912
Pf3D7_05_v3	180171	187641	Pf3D7_05_v3	PF3D7_0504700	centrosomal protein CEP120, putative	0.010235	-0.048988	0.007976	0.017314	-0.041351	0.106394	-0.030921	-0.001237	-0.141797	0.107119	-0.069489	-0.085318	0.029197	0.025755	0.039449	0.173507	-0.016413	0.012712	-0.018386	0.122053	0.00065	-0.073937	0.007194
Pf3D7_05_v3	187642	204982	Pf3D7_05_v3	PF3D7_0504800	conserved Plasmodium protein, unknown function	-0.058519	-0.03275	-0.001891	-0.026063	-0.035908	0.002318	0.001448	0.021778	-0.053031	0.046043	-0.049871	-0.005773	-0.047266	-0.047333	-0.017217	0.036529	0.005757	-0.016874	0.024717	0.038593	0.056636	-0.019044	-0.028748
Pf3D7_05_v3	206200	208625	Pf3D7_05_v3	PF3D7_0504900	conserved protein, unknown function	-0.008609	0.035983	0.037476	-0.002371	-0.027267	0.038133	-0.0988	0.082884	-0.027734	0.060102	0.153301	0.080556	0.001428	0.075081	0.005634	0.058168	0.085929	-0.013773	-0.076776	-0.023893	-0.118601	0.097275	-0.005335
Pf3D7_05_v3	208812	218439	Pf3D7_05_v3	PF3D7_0505000	MMS19-like protein, putative	-0.039104	-0.095368	-0.065696	-0.009345	-0.028776	-0.093308	0.009051	-0.094362	-0.086536	-0.094296	-0.049097	-0.015481	0.044078	0.011704	0.018335	-0.013665	-0.035398	0.020307	0.045608	0.079315	-0.005023	0.032937	-0.000508
Pf3D7_05_v3	220589	229503	Pf3D7_05_v3	PF3D7_0505100	trafficking protein particle complex subunit 8, putative	-0.051531	-0.040628	-0.016284	-0.04834	-0.008867	-0.004989	0.009389	-0.015258	-0.002701	-0.049611	-0.016149	-0.083208	0.06576	0.091134	0.074595	0.175775	-0.052159	0.098271	0.076927	0.055272	-0.034164	-0.027064	0.00441
Pf3D7_05_v3	230445	232642	Pf3D7_05_v3	PF3D7_0505200	actin-like protein, putative	0.129441	0.040161	-0.012353	0.007771	-0.029887	-0.105327	-0.026697	-0.064965	-0.212551	-0.305986	-0.101911	-0.122634	0.039809	0.043638	0.003543	0.081537	-0.036771	0.037568	0.021295	0.024251	-0.013897	0.019483	-0.015542
Pf3D7_05_v3	233565	235896	Pf3D7_05_v3	PF3D7_0505300	UDP-N-acetylglucosamine transporter, putative	-0.031484	-0.102766	-0.147938	-0.025353	-0.110197	-0.096885	0.04114	0.013782	0.2586	-0.206762	-0.048771	-0.108579	0.104822	-0.001558	-0.03129	0.124776	-0.042112	0.042034	-0.007227	-0.104219	-0.060444	-0.009456	-0.019971
Pf3D7_05_v3	235897	238615	Pf3D7_05_v3	PF3D7_0505400	conserved protein, unknown function	0.003932	0.05378	0.079607	0.000818	0.0569	0.058291	-0.020133	-0.050478	-0.005668	-0.05606	0.044664	-0.002155	0.053668	0.05736	0.023576	0.099334	0.04043	0.037845	0.007858	0.013023	0.062173	0.032972	0.020167
Pf3D7_05_v3	239206	244130	Pf3D7_05_v3	PF3D7_0505500	DNA mismatch repair protein MSH6, putative	-0.018873	-0.004658	-0.022826	0.014625	-0.00791	0.025456	0.009838	-0.076145	-0.011279	-0.102408	0.009268	-0.110276	-0.001986	-0.003114	-0.003035	-0.028496	0.033079	0.023796	0.014531	0.017004	-0.007067	-0.032476	-0.009473
Pf3D7_05_v3	245683	247184	Pf3D7_05_v3	PF3D7_0505600	conserved protein, unknown function	0.040031	-0.024847	-0.164059	-0.067755	0.013397	-0.030175	0.05859	-0.015664	-0.033877	-0.111006	-0.041779	-0.204675	-0.023103	0.008709	-0.013912	0.063877	-0.034828	0.007873	-0.01128	-0.034332	-0.036803	-0.047629	0.010187
Pf3D7_05_v3	247551	250825	Pf3D7_05_v3	PF3D7_0505700	conserved Plasmodium membrane protein, unknown function	-0.058358	-0.005016	-0.078498	-0.055675	-0.075332	-0.050274	0.001465	-0.145325	-0.004275	-0.032373	-0.064626	-0.119485	-0.011779	-0.017847	-0.06139	0.221671	0.079338	0.05619	0.026129	0.003289	-0.081129	-0.032086	0.016566
Pf3D7_05_v3	251797	252856	Pf3D7_05_v3	PF3D7_0505800	small ubiquitin-related modifier	0.05496	0.106122	0.004097	0.028499	0.12827	-0.013271	0.152672	-0.120084	-0.10132	0.029101	-0.158241	-0.07066	-0.009253	-0.005619	-0.008925	0.02658	-0.088912	0.020084	0.018663	0.063323	0.009355	-0.01188	0.021014
Pf3D7_05_v3	254223	255767	Pf3D7_05_v3	PF3D7_0505900	mediator of RNA polymerase II transcription subunit 11, putative	-0.005291	0.139753	-0.068433	-0.126678	0.008242	-0.070431	-0.039974	-0.081075	0.022176	0.047845	-0.239522	0.001628	0.019736	-0.027487	-0.047005	0.04465	-0.038572	0.017748	0.008595	0.040443	-0.00863	0.007717	-0.00859
Pf3D7_05_v3	255975	257563	Pf3D7_05_v3	PF3D7_0506000	conserved Plasmodium protein, unknown function	-0.011467	-0.002554	0.016175	-0.157433	0.064146	0.012086	-0.069059	0.070029	-0.171444	-0.154605	-0.254104	-0.109715	0.096727	0.064092	0.057216	0.025658	-0.035176	0.057483	0.019535	0.015256	-0.072546	-0.054803	0.011225
Pf3D7_05_v3	257564	259081	Pf3D7_05_v3	PF3D7_0506100	60S ribosomal subunit protein L24, putative	-0.001453	0.040978	0.08492	-0.069896	0.051751	-0.126067	0.104632	-0.052258	-0.015476	0.031783	-0.181888	-0.044081	0.014629	-0.003121	0.017719	0.026169	-0.068387	0.042227	-0.042958	0.038966	-0.005529	0.031576	-0.002253
Pf3D7_05_v3	259514	260854	Pf3D7_05_v3	PF3D7_0506200	TATA-box-binding protein	-0.012884	-0.061258	0.048794	0.014857	-0.21158	-0.044106	-0.091945	0.078092	0.026987	0.063898	0.066888	0.019225	0.005415	-0.014648	-0.053799	0.049003	-0.078984	0.068723	0.121162	0.069539	0.194053	-0.114797	-0.011782
Pf3D7_05_v3	260855	262428	Pf3D7_05_v3	PF3D7_0506300	conserved protein, unknown function	-0.136847	-0.289423	-0.144989	-0.106587	-0.10218	-0.031702	0.002976	-0.011827	0.019375	-0.079291	-0.008656	0.003301	-0.045464	-0.06989	0.021125	-0.128801	-0.05648	0.002415	0.001886	0.085972	0.02291	-0.03416	-0.014078
Pf3D7_05_v3	262429	264175	Pf3D7_05_v3	PF3D7_0506400	conserved Plasmodium protein, unknown function	0.027247	-0.032052	-0.057492	0.013638	0.029837	0.131909	-0.039636	0.096743	0.071656	0.141647	0.039596	-0.093631	0.133473	0.212211	0.090234	0.060913	0.193155	0.123861	0.018125	-0.038822	0.134375	0.0759	0.010992
Pf3D7_05_v3	265345	278559	Pf3D7_05_v3	PF3D7_0506500	conserved Plasmodium protein, unknown function	-0.046179	0.029772	0.016558	-0.048302	0.002868	0.026154	0.009357	-0.131742	-0.081803	-0.040589	-0.035408	-0.030347	0.037377	0.027621	0.042831	-0.143984	0.040166	-0.01837	0.103292	0.110244	0.088098	0.003045	0.026206
Pf3D7_05_v3	278560	279745	Pf3D7_05_v3	PF3D7_0506600	histone deacetylase, putative, pseudogene	-0.015568	0.09381	0.01952	-0.188225	-0.052194	-0.159692	-0.113101	-0.110419	0.186509	0.128016	0.015758	-0.151396	-0.063376	-0.029039	-0.037534	-0.030906	0.054868	-0.039368	-0.067474	0.033082	0.018601	0.057492	-0.018487
Pf3D7_05_v3	280636	283595	Pf3D7_05_v3	PF3D7_0506700	GTPase-activating protein, putative	-0.07264	-0.064682	-0.011288	-0.058045	-0.058148	-0.040757	-0.04091	-0.142977	-0.166146	-0.243822	0.034197	-0.040479	0.067963	0.044991	0.0403	0.004387	0.09621	0.083787	0.026318	0.022114	0.031843	0.011262	-0.019163
Pf3D7_05_v3	284441	288273	Pf3D7_05_v3	PF3D7_0506800	transcription factor 25, putative	-0.071395	0.030294	-0.005214	-0.04332	-0.010084	0.049554	-0.021463	-0.014368	-0.067418	-0.085504	-0.094415	0.127957	-0.066225	-0.016399	0.027583	-0.027245	-0.008328	-0.029792	0.100527	-0.028636	0.151231	0.02213	-0.024014
Pf3D7_05_v3	288526	291305	Pf3D7_05_v3	PF3D7_0506900	rhomboid protease ROM4	-0.122135	-0.06736	-0.009991	-0.045936	0.054458	0.041765	-0.016868	-0.090096	-0.073371	-0.124969	0.026876	-0.055616	0.011903	0.031815	0.034642	0.036042	0.034575	0.019698	0.031794	0.032561	-0.007551	0.015958	0.009368
Pf3D7_05_v3	294418	296153	Pf3D7_05_v3	PF3D7_0507100	60S ribosomal protein L4	-0.037523	-0.038652	-0.030663	0.007085	-0.11522	-0.124578	-0.082445	0.031527	-0.053222	-0.069983	0.011927	-0.031344	-0.083918	0.024439	-0.094816	0.020963	-0.014664	-0.046113	-0.065717	-0.062273	0.060184	0.025788	-0.039445
Pf3D7_05_v3	298177	300986	Pf3D7_05_v3	PF3D7_0507200	subtilisin-like protease 3	0.05407	0.022836	0.089137	0.085515	-0.001233	-0.058456	-0.062461	-0.047377	0.026006	0.012931	0.063457	-0.080427	0.10943	0.089399	0.115137	0.010006	0.083824	0.055013	0.023446	0.000902	-0.000504	0.051472	-0.005918
Pf3D7_05_v3	301680	304861	Pf3D7_05_v3	PF3D7_0507300	subtilisin-like ookinete protein SOPT	-0.048441	0.021075	0.023302	-0.055273	0.052047	0.058064	0.069106	-0.009387	-0.007934	-0.077084	-0.018202	-0.014826	-0.000666	-0.004017	-0.031519	-0.031443	-0.01081	0.049353	0.015129	0.031143	-0.082433	-0.045273	-0.000178
Pf3D7_05_v3	305711	306672	Pf3D7_05_v3	PF3D7_0507400	conserved Plasmodium protein, unknown function	0.109013	0.051931	0.044751	0.111634	0.028984	0.000167	0.039943	-0.157453	0.16074	0.078897	0.200746	0.08478	0.052385	0.060153	0.048395	0.047764	0.03554	0.031369	0.064389	0.087006	0.054966	-1.4e-05	-0.003605
Pf3D7_05_v3	307240	309806	Pf3D7_05_v3	PF3D7_0507500	subtilisin-like protease 1	-0.032178	-0.008091	-0.015898	-0.007737	0.005616	0.044263	0.041399	-0.020542	-0.018722	0.066305	-0.03751	-0.0355	0.028974	-0.046014	-0.063991	0.106844	-0.057944	-0.053744	0.054279	0.070804	0.03364	-0.00553	-0.017375
Pf3D7_05_v3	312949	315407	Pf3D7_05_v3	PF3D7_0507600	protein CAF40, putative	-0.024174	0.015328	0.009507	-0.015084	-0.007587	-0.038586	0.036675	0.035461	-0.001625	-0.050112	0.090201	-0.024475	0.045359	0.012515	0.017307	0.056302	0.006614	0.01453	0.020588	0.047616	0.025681	0.066268	0.00966
Pf3D7_05_v3	316516	318611	Pf3D7_05_v3	PF3D7_0507700	nuclear protein localization protein 4, putative	-0.069276	-0.033055	-0.074849	-0.110272	0.137923	0.090295	0.067967	0.023518	0.068274	0.117311	-0.021865	0.03489	-0.041391	0.000939	-0.04574	0.078956	-0.003202	-0.03352	0.072399	0.004563	0.108282	-0.038492	0.000145
Pf3D7_05_v3	321989	327072	Pf3D7_05_v3	PF3D7_0507800	conserved protein, unknown function	-0.043512	-0.009475	-0.020794	-0.043438	0.113487	0.022884	0.047043	-0.057903	0.085896	0.016374	-0.021119	-0.065453	0.147103	0.154435	0.027464	0.303943	0.174279	0.098466	-0.086852	-0.098169	-0.173449	0.082179	-0.006464
Pf3D7_05_v3	328492	329965	Pf3D7_05_v3	PF3D7_0508000	6-cysteine protein	0.102921	0.06705	0.038331	0.017755	0.048389	0.066096	0.069259	-0.024338	-0.081932	-0.135822	0.026148	-0.020761	-0.024367	-0.034024	-0.069439	-0.080082	-0.037747	-0.041906	0.010878	0.008798	-0.007885	-0.05184	0.025871
Pf3D7_05_v3	331430	336954	Pf3D7_05_v3	PF3D7_0508100	SET domain protein, putative	-0.053767	-0.044255	-0.013297	-0.026571	0.027701	0.022776	0.020365	0.074866	0.008254	-0.008937	-0.013749	-0.098717	-0.053613	-0.05363	-0.034243	-0.063123	-0.031596	-0.022523	0.076118	0.093108	0.021317	-0.034536	0.007354
Pf3D7_05_v3	337176	339275	Pf3D7_05_v3	PF3D7_0508200	longevity-assurance (LAG1) protein, putative	0.034054	-0.002569	0.000734	-0.017561	-0.075432	0.025945	-0.029422	0.098799	-0.003571	0.006215	-0.019665	0.120357	-0.083099	-0.039317	-0.022323	-0.007571	-0.112607	-0.091009	0.001915	0.03217	0.068168	-0.103208	-0.008643
Pf3D7_05_v3	341955	343483	Pf3D7_05_v3	PF3D7_0508300	triose phosphate transporter	0.03835	-0.046902	0.030423	0.04405	0.173516	0.002545	0.03377	-0.183482	0.063709	0.055302	0.045141	-0.114543	0.003431	0.006515	0.031561	-0.003806	-0.005277	-0.00298	0.013195	0.001788	0.089276	-0.006491	0.028013
Pf3D7_05_v3	344681	346981	Pf3D7_05_v3	PF3D7_0508400	conserved protein, unknown function	-0.114477	0.03939	-0.041587	-0.095344	0.027178	0.015253	0.092038	-0.145301	0.020852	-0.106614	-0.012147	0.036254	-0.076983	-0.094197	-0.071545	-0.108781	-0.070632	-0.012661	-0.011915	-0.044605	0.043543	0.027092	0.001827
Pf3D7_05_v3	346982	355289	Pf3D7_05_v3	PF3D7_0508500	guanidine nucleotide exchange factor	-0.02278	0.016202	-0.025495	0.020423	-0.048229	0.023352	-0.050965	0.026722	-0.036327	0.047225	0.004199	-0.003047	0.012594	0.052059	0.046317	0.073554	0.062707	0.058939	-0.023544	-0.010535	0.008867	0.027373	-0.006664
Pf3D7_05_v3	355972	357260	Pf3D7_05_v3	PF3D7_0508600	conserved protein, unknown function	-0.013962	-0.101916	-0.084335	-0.113862	-0.039882	0.021046	0.079226	-0.192065	0.001146	-0.049739	-0.094373	-0.010015	-0.001168	0.045339	0.012851	-0.012006	-0.005369	0.043157	-0.039249	-0.108646	-0.106899	0.066908	0.000351
Pf3D7_05_v3	358011	362983	Pf3D7_05_v3	PF3D7_0508700	pre-mRNA-processing ATP-dependent RNA helicase PRP5, putative	-0.056899	-0.058703	-0.033817	-0.057065	0.015809	-0.045876	-0.001175	-0.047001	-0.074191	-0.025545	-0.031964	-0.072086	0.0055	0.007094	-0.071204	-0.061065	-0.122182	0.016117	-0.048336	-0.012014	-0.091036	-0.036635	-0.010935
Pf3D7_05_v3	363338	364692	Pf3D7_05_v3	PF3D7_0508800	single-stranded DNA-binding protein	0.000956	0.016474	-0.000742	-0.028981	-0.074232	-0.014213	-0.070595	-0.173559	-0.181953	-0.138658	-0.156037	-0.012013	-0.038418	-0.011651	0.002309	-0.04078	-0.011003	-0.001755	-0.008822	-0.025156	0.023799	0.01037	0.006701
Pf3D7_05_v3	366772	376640	Pf3D7_05_v3	PF3D7_0508900	conserved Plasmodium protein, unknown function	0.042106	0.055258	0.065473	0.014456	-0.011976	0.003096	-0.004994	0.021291	0.009935	0.039888	-0.018777	0.143913	0.026855	0.066747	0.01015	0.111482	0.054291	0.020815	-0.003663	-0.019795	0.020797	0.000735	0.016681
Pf3D7_05_v3	376641	378702	Pf3D7_05_v3	PF3D7_0509000	alpha-soluble NSF attachment protein, putative	0.022084	0.013064	0.070245	-0.053767	0.019851	-0.011631	0.025982	0.093938	0.21072	0.002154	-0.124122	0.055562	-0.030909	0.061075	0.010255	-0.029987	0.048901	-0.049493	0.034734	-0.049586	0.142413	0.04525	-0.001167
Pf3D7_05_v3	380827	386453	Pf3D7_05_v3	PF3D7_0509100	structural maintenance of chromosomes protein 4, putative	-0.023225	0.036214	0.016756	-0.003909	-0.044474	-0.008982	-0.0236	-0.004092	-0.021164	0.020602	-0.08441	-0.044931	0.028949	0.052388	0.04901	0.074981	-0.019275	0.02481	-0.0227	0.007664	-0.070724	-0.053591	0.023517
Pf3D7_05_v3	386706	388600	Pf3D7_05_v3	PF3D7_0509200	leucine-rich repeat protein	-0.213991	-0.241049	-0.193003	-0.158403	0.005686	0.184496	0.07948	0.190693	0.036494	0.051523	-0.157743	0.097796	0.02271	-0.032066	-0.024406	0.004901	-0.067524	0.007736	0.041628	-0.000698	-0.044822	-0.055378	-0.030088
Pf3D7_05_v3	388601	389441	Pf3D7_05_v3	PF3D7_0509300	conserved Plasmodium protein, unknown function	0.077527	0.10093	0.152581	0.087029	-0.11659	-0.188791	-0.14864	-0.063448	-0.114082	0.036364	-0.112529	0.192772	0.090049	0.077437	0.055012	0.132629	0.048957	0.059956	0.127775	0.077326	0.00965	0.002664	0.027669
Pf3D7_05_v3	389664	399247	Pf3D7_05_v3	PF3D7_0509400	RNA polymerase I	-0.047571	0.026269	-0.052749	-0.046833	-0.009267	-0.080315	-0.035952	-0.05885	-0.0031	0.061315	-0.026909	-0.027655	0.023967	0.018252	-0.031137	-0.015291	0.101745	0.058251	-0.001414	0.10479	-0.002216	0.004197	-0.003766
Pf3D7_05_v3	401187	403021	Pf3D7_05_v3	PF3D7_0509500	ERCC4 domain-containing protein, putative	-0.056964	-0.141118	-0.08926	-0.019114	-0.137324	0.023289	-0.060122	0.125232	0.067373	-0.013683	0.11188	0.182408	-0.007478	0.02374	0.021306	0.057458	-0.035797	0.023107	0.06127	0.004767	0.063963	-0.027971	0.004633
Pf3D7_05_v3	403092	405801	Pf3D7_05_v3	PF3D7_0509600	asparagine--tRNA ligase	-0.032669	1.2e-05	0.028544	-0.035839	-0.075355	0.01102	-0.097279	0.032574	-0.007263	-0.041949	0.074403	0.151966	0.074981	0.142511	0.167935	0.048795	0.187265	0.073555	-0.070117	-0.026703	0.020761	0.075956	0.026728
Pf3D7_05_v3	405802	408147	Pf3D7_05_v3	PF3D7_0509700	conserved Plasmodium protein, unknown function	0.106274	0.097019	0.122388	-0.064219	0.022823	0.069663	-0.087087	0.045609	0.047155	0.085872	-0.040301	0.023865	-0.143199	-0.083519	0.003932	-0.146067	-0.04868	-0.10671	-0.150708	-0.217697	-0.020469	-0.059639	-0.013259
Pf3D7_05_v3	410018	415558	Pf3D7_05_v3	PF3D7_0509800	phosphatidylinositol 4-kinase	-0.038798	0.010737	-0.054307	-0.06028	0.004447	0.043269	-0.014743	0.064891	-0.026951	0.131292	-0.078556	0.096986	0.050429	0.057187	0.002994	-0.014849	0.047678	0.027493	0.026718	0.030749	-0.060435	-0.01206	0.008812
Pf3D7_05_v3	416115	417559	Pf3D7_05_v3	PF3D7_0509900	conserved protein, unknown function	-0.092802	-0.008793	0.053682	0.010953	0.001785	-0.092427	-0.061387	0.239875	0.067745	0.264569	0.065377	0.296708	0.046569	0.128629	0.05177	0.041821	0.121242	-0.02543	0.033423	0.026908	0.094281	0.037762	-0.001943
Pf3D7_05_v3	417886	421675	Pf3D7_05_v3	PF3D7_0510000	conserved Plasmodium protein, unknown function	0.006504	-0.009037	0.027595	-0.007611	0.032086	-0.022808	0.00546	0.105874	0.014541	0.129816	-0.078285	0.100209	-0.091905	-0.007397	-0.084354	-0.029289	-0.030132	0.006135	0.028328	0.032188	0.045107	-0.012405	0.005961
Pf3D7_05_v3	422496	430603	Pf3D7_05_v3	PF3D7_0510100	conserved protein, unknown function	-0.036471	0.014861	-0.023717	-0.013085	0.050837	0.086048	-0.066127	0.009753	-0.044523	0.07271	-0.06678	0.063197	0.019479	0.040291	-0.090605	-0.054974	0.026304	-0.069487	-0.028036	-0.035922	0.061609	0.014921	-0.001967
Pf3D7_05_v3	437245	439988	Pf3D7_05_v3	PF3D7_0510200	peptidyl-prolyl cis-trans isomerase	-0.006688	-0.002435	-0.009519	-0.038264	-0.023935	0.119994	-0.034384	-0.014001	-0.037305	0.001942	-0.145391	-0.014456	0.035354	-0.007612	-0.001589	0.00603	-0.022514	-0.006927	0.039088	-0.025552	0.060763	-0.048341	0.007924
Pf3D7_05_v3	440529	442129	Pf3D7_05_v3	PF3D7_0510300	stripes inner membrane complex protein, putative	-0.052598	0.051691	-0.017391	0.011281	0.037111	0.037536	0.011927	-0.108902	-0.092496	-0.028582	-0.08509	-0.01873	0.009831	-0.019139	-0.101271	0.033701	0.024741	0.042688	-0.032971	-0.027385	-0.116692	0.025485	0.053763
Pf3D7_05_v3	444010	445781	Pf3D7_05_v3	PF3D7_0510400	PDCD2 domain-containing protein, putative	-0.112395	-0.101218	0.026669	0.070795	-0.011845	0.054369	-0.119771	0.002432	0.064867	-0.124585	-0.244252	0.083208	0.00794	0.03874	-0.061147	0.075869	0.097348	0.028135	-0.037201	-0.043801	0.00888	-0.006082	-0.013923
Pf3D7_05_v3	445782	448752	Pf3D7_05_v3	PF3D7_0510500	topoisomerase I	-0.049232	-0.080167	-0.055783	-0.12349	0.030588	0.076274	-0.052892	-0.136168	-0.046061	0.047452	-0.065866	-0.069274	0.037607	0.054928	0.015747	-0.024663	0.070991	0.077004	0.036854	0.010824	0.003284	-0.006238	0.010429
Pf3D7_05_v3	459051	460594	Pf3D7_05_v3	PF3D7_0510700	conserved Plasmodium protein, unknown function	-0.014047	-3.9e-05	0.11044	0.068214	0.111194	0.038657	-0.099517	-0.064559	-0.079798	-0.265865	0.060356	-0.176305	0.034952	0.069678	-0.100789	0.039961	0.018789	-0.009461	0.086215	0.013196	0.023264	0.015124	0.022343
Pf3D7_05_v3	460767	464649	Pf3D7_05_v3	PF3D7_0510800	WD repeat-containing protein, putative	0.042274	0.037071	0.044185	0.017648	-0.047895	-0.010117	-0.164541	-0.036942	0.122445	0.141154	0.101186	-0.108163	0.000196	-0.015104	-0.025226	0.038628	-0.040347	0.121426	-0.016652	0.108963	-0.088522	-0.075559	0.015802
Pf3D7_05_v3	467335	468350	Pf3D7_05_v3	PF3D7_0511000	translationally-controlled tumor protein homolog	0.303595	-0.102186	0.030596	0.130658	0.155448	-0.143101	-0.051629	-0.097641	0.030671	-0.172608	-0.103704	-0.119192	0.045075	0.029613	0.000185	-0.013739	-0.020858	0.01991	0.038547	-0.007627	-0.082113	-0.041665	-0.041508
Pf3D7_05_v3	469026	470092	Pf3D7_05_v3	PF3D7_0511100	conserved Plasmodium protein, unknown function	0.079722	0.058862	0.109786	0.00147	-0.032735	0.024538	0.054733	-0.090432	-0.018998	-0.058963	0.256364	-0.011894	-0.070566	-0.050621	-0.063799	0.004433	-0.113626	-0.046047	0.053064	-0.020336	-0.110321	-0.028296	-0.010838
Pf3D7_05_v3	470805	474272	Pf3D7_05_v3	PF3D7_0511200	stearoyl-CoA desaturase	-0.066967	-0.050466	-0.013413	-0.016951	0.061423	0.115444	-0.003126	0.010944	-0.066305	-0.055711	-0.005164	-0.05655	-0.024436	-0.06326	-0.028649	0.059396	-0.206664	-0.055954	-0.11667	-0.15195	0.009309	0.003747	-0.033481
Pf3D7_05_v3	474273	479132	Pf3D7_05_v3	PF3D7_0511300	MORN repeat protein, putative	-0.031879	-0.00721	-0.025161	0.016536	0.028431	0.076284	-0.062053	-0.08825	0.12668	-0.153973	-0.040077	-0.210979	0.027218	-0.005355	-0.046328	0.058054	-0.083895	-0.029979	0.007679	-0.008838	0.015145	-0.011271	-0.004095
Pf3D7_05_v3	481173	482818	Pf3D7_05_v3	PF3D7_0511400	conserved Plasmodium protein, unknown function	0.202183	0.096401	0.069747	0.064692	0.084653	-0.110433	-0.07875	-0.079357	-0.349637	-0.243745	0.075799	-0.121025	0.028566	0.000998	-0.008162	0.098306	-0.116922	0.082789	0.11071	0.043342	-0.027781	0.035331	0.046568
Pf3D7_05_v3	486352	517023	Pf3D7_05_v3	PF3D7_0511500	RNA pseudouridylate synthase, putative	-0.014362	-0.032784	0.008833	-0.009466	-0.048757	-0.051725	-0.044504	-0.050613	-0.008905	0.022816	-0.066345	-0.14012	0.173083	0.108343	0.130163	0.166941	0.001017	0.095389	-0.037053	0.013554	-0.036811	0.092349	0.02359
Pf3D7_05_v3	517024	518135	Pf3D7_05_v3	PF3D7_0511600	apical rhoptry neck protein	-0.029064	0.279116	0.178133	0.010582	-0.150324	-0.154635	-0.015488	0.061553	0.054596	0.004592	-0.18068	-0.331188	0.011047	0.050107	0.019436	0.109439	-0.063572	0.01223	0.117711	0.002219	0.111145	-0.021034	-0.000123
Pf3D7_05_v3	518879	520328	Pf3D7_05_v3	PF3D7_0511700	EKC/KEOPS complex subunit CGI121	0.08418	0.165414	0.075994	0.097332	0.153406	0.072156	0.000571	0.149602	-0.080707	0.20679	0.108905	-0.097344	0.032063	0.036742	-0.01385	0.058574	-0.073701	-0.001726	0.077984	-0.028842	-0.007279	-0.022863	0.027954
Pf3D7_05_v3	520470	522943	Pf3D7_05_v3	PF3D7_0511800	inositol-3-phosphate synthase	-0.082471	0.026599	-0.176346	-0.022014	0.007579	-0.035375	-0.000707	0.058916	-0.00103	0.104717	-0.134221	-0.064801	0.134046	0.102159	0.067729	0.112662	-0.05581	0.062332	0.086787	0.055233	0.085545	0.01917	0.015897
Pf3D7_05_v3	524776	527428	Pf3D7_05_v3	PF3D7_0511900	conserved Plasmodium protein, unknown function	-0.023844	-0.179323	0.13433	0.007034	-0.045133	-0.23952	-0.113941	0.056227	-0.17471	-0.039147	-0.073685	-0.005381	0.07825	0.0855	0.046178	0.079105	0.006827	0.050842	0.039361	0.024559	-0.006434	0.017179	-0.025326
Pf3D7_05_v3	527429	528756	Pf3D7_05_v3	PF3D7_0512000	prefoldin subunit 6, putative	-0.040631	0.108353	-0.109126	-0.07594	0.134286	-0.001443	0.040114	0.002471	-0.117791	-0.091303	-0.044541	0.02928	-0.085421	-0.057229	-0.142022	-0.095394	-0.12523	-0.107299	-0.010675	0.059695	0.002785	-0.023793	0.006276
Pf3D7_05_v3	528757	529659	Pf3D7_05_v3	PF3D7_0512100	conserved protein, unknown function	-0.082808	0.125689	-0.034069	0.039308	0.079369	-0.021588	0.181217	-0.145617	0.088651	-0.040842	-0.089837	-0.109487	0.116063	0.084283	0.101518	0.089202	0.184719	0.07594	-0.04309	0.016219	0.106868	-0.049366	0.060935
Pf3D7_05_v3	529684	532151	Pf3D7_05_v3	PF3D7_0512200	glutathione synthetase	-0.022622	0.048166	0.057485	-0.014313	-0.014677	0.050926	-0.020785	-0.011341	0.074897	0.059303	-0.066224	-0.014363	0.01827	-0.015694	-0.023961	0.042616	0.012291	-0.012081	0.074163	0.01743	-0.06701	0.002946	-0.025693
Pf3D7_05_v3	533306	534588	Pf3D7_05_v3	PF3D7_0512300	CDK-activating kinase assembly factor MAT1	0.031471	0.057449	0.052207	0.019046	-0.019207	-0.0339	0.099475	0.021661	-0.168866	0.022806	-0.020333	0.001874	0.043686	0.049495	-0.019914	-0.025721	0.035755	-0.062991	0.04043	0.004731	-0.040661	0.02736	0.002645
Pf3D7_05_v3	536023	537227	Pf3D7_05_v3	PF3D7_0512400	conserved Plasmodium protein, unknown function	0.090741	0.01949	0.019864	0.034362	-0.079941	-0.033833	-0.062997	0.080487	0.119881	0.419587	0.012456	0.278547	0.068151	0.040295	0.028757	0.133106	0.033352	0.124104	0.081715	0.133733	0.06148	-0.005554	-0.030666
Pf3D7_05_v3	539481	542843	Pf3D7_05_v3	PF3D7_0512500	conserved Plasmodium protein, unknown function	-0.002404	0.035373	0.018422	-0.034086	0.041155	0.040243	0.002149	0.050779	0.03511	0.080538	0.173496	0.009661	-0.0661	-0.218869	-0.224904	-0.005815	-0.122926	-0.082314	-0.039837	0.054925	-0.330517	0.090647	-0.026437
Pf3D7_05_v3	544290	546243	Pf3D7_05_v3	PF3D7_0512600	ras-related protein Rab-1B	0.003842	0.001745	-0.044051	0.010738	-0.027867	0.018387	-0.043015	-0.042225	-0.042168	0.08165	0.038278	-0.08162	-0.03655	-0.021571	-0.071948	-0.035055	0.048231	-0.081508	-0.015422	0.029294	0.060159	0.048904	-0.033376
Pf3D7_05_v3	546484	547829	Pf3D7_05_v3	PF3D7_0512700	orotate phosphoribosyltransferase	-0.139112	0.022191	0.00768	-0.094195	-0.031358	0.034307	0.035889	0.016544	-0.04668	-0.144487	-0.09373	-0.174081	-0.055549	-0.036819	-0.154399	-0.149284	-0.137806	-0.105169	0.043355	-0.002731	-0.021218	-0.007969	0.035729
Pf3D7_05_v3	548156	553590	Pf3D7_05_v3	PF3D7_0512800	conserved Plasmodium protein, unknown function	0.062182	0.034857	0.090797	0.004132	0.004003	-0.033923	-0.01022	-0.000944	-0.031679	0.037899	-0.0711	0.095583	0.0245	0.063019	0.069121	0.036177	-0.00914	-0.026734	0.095888	0.076305	0.058968	-0.033565	0.002465
Pf3D7_05_v3	553740	555025	Pf3D7_05_v3	PF3D7_0512900	AKAP-like protein	-0.126471	-0.005741	0.139444	-0.017644	-0.058303	0.065823	-0.031363	-0.039745	0.112642	-0.011782	-0.002065	-0.059288	0.06758	0.135837	-0.01527	0.117408	0.039279	0.024911	0.064778	0.096542	0.033572	0.06227	-0.042475
Pf3D7_05_v3	555026	556323	Pf3D7_05_v3	PF3D7_0513000	conserved protein, unknown function	0.014904	-0.114028	-0.006141	-0.042961	-0.026765	-0.028861	-0.065169	-0.175785	-0.150539	0.042367	-0.243206	-0.24427	0.125205	0.121106	0.091671	0.030386	0.085805	0.036692	0.035655	-0.031259	0.017445	-0.031639	-0.03978
Pf3D7_05_v3	556789	558262	Pf3D7_05_v3	PF3D7_0513100	conserved protein, unknown function	0.116652	0.242553	0.051998	0.073234	-0.091828	0.007555	-0.074599	0.116991	0.071682	0.269082	0.127222	0.007457	-0.003326	-0.034533	-0.07607	-0.062966	-0.199185	-0.065123	0.08516	-0.036911	0.113406	0.070949	-0.022581
Pf3D7_05_v3	559263	568634	Pf3D7_05_v3	PF3D7_0513200	conserved Plasmodium protein, unknown function	-0.114274	-0.041754	-0.068147	-0.04847	-0.043023	0.106231	-0.011721	-0.007076	-0.087489	-0.047944	0.012904	-0.092968	-0.000297	0.047216	0.000607	0.062868	0.013988	0.026798	0.056193	0.035569	0.001402	0.027141	-0.009303
Pf3D7_05_v3	568932	570169	Pf3D7_05_v3	PF3D7_0513300	purine nucleoside phosphorylase	0.082958	0.031124	0.043193	0.053167	0.037307	-0.042208	-0.072852	0.04947	0.18964	-0.044227	-0.151506	0.026716	0.057405	-0.000532	-0.053177	0.067522	-0.01604	-0.029079	0.009563	0.065445	-0.038532	-0.02487	-0.022576
Pf3D7_05_v3	570808	572911	Pf3D7_05_v3	PF3D7_0513400	GTP-binding protein, putative	0.052146	0.051118	-0.003529	0.056746	0.009585	-0.009349	0.055355	-0.08966	0.052344	-0.131171	-0.003027	0.037784	0.028447	-0.011798	0.026249	-0.133518	0.143805	-0.058703	0.15302	0.070798	-0.051194	-0.099267	-0.018484
Pf3D7_05_v3	573338	574498	Pf3D7_05_v3	PF3D7_0513500	mitochondrial import inner membrane translocase subunit TIM16, putative	0.064984	-0.098336	-0.132407	-0.06513	0.083991	0.311107	0.172861	0.05617	-0.075399	-0.135517	0.156782	-0.147711	0.002318	0.041357	0.026328	0.024756	0.056476	-0.031567	0.058063	-0.040403	0.102626	0.125712	-0.012441
Pf3D7_05_v3	574691	578755	Pf3D7_05_v3	PF3D7_0513600	deoxyribodipyrimidine photo-lyase, putative	-0.047457	-0.048254	-0.025816	-0.037749	-0.032207	-0.028934	0.07003	0.041578	0.019194	0.051141	0.040824	0.051202	0.008418	0.036863	-0.028196	0.050416	-0.012898	-0.037253	-0.045329	-0.059269	-0.06764	-0.003674	0.004194
Pf3D7_05_v3	580977	584374	Pf3D7_05_v3	PF3D7_0513700	secreted ookinete protein, putative	-0.062433	-0.03553	-0.034038	-0.040066	0.088101	0.12702	0.034515	-0.025923	0.004335	0.03645	0.034337	-0.015995	0.056475	0.070372	-0.022458	0.07569	0.0323	-0.005713	0.123577	0.095323	-0.047964	0.056986	0.009072
Pf3D7_05_v3	585107	586230	Pf3D7_05_v3	PF3D7_0513800	ras-related protein Rab-1A	-0.026219	0.066673	0.10784	-0.012565	-0.127671	-0.17038	-0.080067	0.17371	0.079833	0.226594	0.03954	0.040332	-0.01211	-0.004897	-0.024035	-0.099663	0.052892	0.045854	8e-05	-0.005114	-0.031027	0.014272	0.003211
Pf3D7_05_v3	587502	588799	Pf3D7_05_v3	PF3D7_0513900	conserved protein, unknown function	-0.002197	-0.009999	-0.099409	-0.084501	-0.025782	-0.134144	0.014262	-0.048786	-0.084576	0.009453	-0.367434	-0.06414	0.039826	0.050323	0.024596	-0.02917	0.044025	0.056952	0.000229	-0.014923	-0.022401	0.055645	-0.012282
Pf3D7_05_v3	588800	591019	Pf3D7_05_v3	PF3D7_0514000	tubulin--tyrosine ligase, putative	-0.009789	0.067992	0.058745	0.020892	-0.038964	0.054954	-0.074389	0.00871	0.15463	0.165041	0.028907	0.12154	0.050277	0.067628	0.012794	0.087949	0.074269	0.008026	0.045046	0.010524	0.044161	0.025274	-0.023873
Pf3D7_05_v3	591088	595913	Pf3D7_05_v3	PF3D7_0514100	ATP-dependent DNA helicase UvrD	-0.002017	-0.061507	-0.005788	-0.036744	0.100531	0.155688	-0.000546	0.014003	-0.063841	0.001238	0.056447	0.029483	-0.032717	-0.020386	-0.056872	-0.081464	0.061401	-0.074928	0.058253	0.112175	0.093294	-0.038952	-0.018985
Pf3D7_05_v3	596568	599671	Pf3D7_05_v3	PF3D7_0514200	conserved Plasmodium protein, unknown function	-0.032511	0.089488	0.031453	-0.005991	-0.105841	-0.02138	-0.006085	0.092574	0.034	0.131499	0.041958	0.000611	0.063318	0.047235	0.025046	0.095636	0.10006	0.041918	0.01465	-0.025695	0.062464	-0.090654	0.009875
Pf3D7_05_v3	599797	603683	Pf3D7_05_v3	PF3D7_0514300	aspartate--tRNA ligase, putative	-0.005094	-0.039123	0.032068	0.02387	-0.001287	0.122972	0.009017	-0.003093	0.037614	0.014412	0.068779	0.034325	0.031636	0.025494	0.011937	0.042703	0.12387	0.059278	-0.072527	0.082893	-0.041103	-0.01859	0.022788
Pf3D7_05_v3	604777	606580	Pf3D7_05_v3	PF3D7_0514500	conserved Plasmodium membrane protein, unknown function	0.009009	-0.014267	-0.115898	-0.051728	0.029594	0.032748	0.03821	0.054023	0.113595	0.060434	0.079716	-0.028088	0.01884	0.047377	0.042293	-0.025556	0.059635	0.034826	-0.05715	0.01516	0.046357	0.004923	0.008137
Pf3D7_05_v3	606855	608701	Pf3D7_05_v3	PF3D7_0514600	ribose-5-phosphate isomerase, putative	-0.024429	-0.000965	-0.047983	-0.017253	-0.098275	-0.032927	-0.064153	-0.080509	-0.157223	-0.011498	-0.113076	-0.239669	-0.032578	-0.013066	0.015558	0.004471	-0.009426	-0.028749	-0.016915	0.019358	0.004052	-0.052388	-0.011785
Pf3D7_05_v3	609839	615021	Pf3D7_05_v3	PF3D7_0514700	MORN repeat protein, putative	-0.080717	-0.111812	-0.120216	-0.081224	0.036723	0.008491	0.08336	-0.019708	-0.06313	-0.04624	0.018328	-0.028082	-0.034785	-0.013486	0.021603	-0.094526	0.069057	0.019136	-0.010378	0.010502	0.015531	0.009865	0.041759
Pf3D7_05_v3	615032	618243	Pf3D7_05_v3	PF3D7_0514800	inositol polyphosphate multikinase, putative	-0.020885	-0.08098	-0.026802	-0.004404	0.041954	-0.00586	0.072845	-0.032711	0.108853	-0.069331	-0.04745	0.017973	-0.026342	-0.069777	0.021928	0.005166	0.043809	-0.083225	-0.095047	-0.074465	0.023659	0.011076	0.024347
Pf3D7_05_v3	618379	620195	Pf3D7_05_v3	PF3D7_0514900	conserved Plasmodium protein, unknown function	-0.058866	-0.047839	0.013988	0.038312	0.036728	0.008794	0.009877	-0.185495	0.055332	-0.179684	-0.297668	-0.121853	0.03577	0.003768	0.022241	0.025238	-0.050754	0.016077	-0.093038	-0.033668	0.035876	0.006917	-0.003026
Pf3D7_05_v3	620560	623606	Pf3D7_05_v3	PF3D7_0515000	pre-mRNA-splicing factor CWC2, putative	0.000389	-0.010251	0.003101	0.025413	-0.062036	-0.080502	-0.032638	-0.158488	0.076492	-0.052086	0.032176	-0.077608	0.083991	0.089763	0.069627	0.055908	0.116974	0.056542	-0.066975	-0.055426	-0.078252	0.006146	-0.021009
Pf3D7_05_v3	624469	626731	Pf3D7_05_v3	PF3D7_0515100	rhomboid protease ROM9	-0.095944	-0.028574	0.04353	0.012846	-0.040543	-0.129287	-0.011242	0.014407	0.002214	-0.055235	0.010174	0.038173	-0.008647	0.00689	0.031582	-0.107542	0.060992	0.047308	0.024723	0.069858	-0.124492	0.029726	-0.011285
Pf3D7_05_v3	627048	628211	Pf3D7_05_v3	PF3D7_0515200	conserved Plasmodium protein, unknown function	0.07077	0.057637	0.084354	-0.014209	0.156701	-0.013422	0.152938	0.139956	-0.081026	-0.059461	0.000873	-0.141116	-0.005961	0.016337	0.001915	-0.020373	0.053692	-0.030656	0.070682	-0.02475	0.100997	-0.008255	0.034267
Pf3D7_05_v3	628731	635632	Pf3D7_05_v3	PF3D7_0515300	phosphatidylinositol 3-kinase	0.014674	-0.042838	-0.028869	-0.017728	0.026934	0.096469	0.039466	-0.178082	-0.062811	-0.018243	-0.092188	-0.077643	-0.058683	-0.032078	0.085976	-0.189165	-0.041755	-0.068922	-0.011099	0.053864	0.073753	-0.077444	0.00355
Pf3D7_05_v3	637104	640631	Pf3D7_05_v3	PF3D7_0515400	conserved protein, unknown function	-0.052245	-0.035987	-0.020938	-0.058851	0.003009	0.00342	0.037157	-0.04822	-0.006508	-0.014459	-0.054109	-0.041558	0.12672	0.114121	0.120646	0.194628	0.139279	0.042363	0.020809	-0.0021	-0.067671	0.011154	-0.004097
Pf3D7_05_v3	640887	644935	Pf3D7_05_v3	PF3D7_0515500	amino acid transporter, putative	0.027264	-0.029615	0.074289	0.027836	-0.015842	0.012298	-0.017084	0.023322	0.080593	0.113742	0.07474	-0.043932	-0.055991	-0.037539	-0.054986	-0.113673	0.054783	0.018967	-0.082898	-0.083247	-0.010541	-0.076046	-0.044782
Pf3D7_05_v3	646409	652356	Pf3D7_05_v3	PF3D7_0515600	conserved Plasmodium protein, unknown function	-0.004179	0.006204	-0.030281	-0.061845	-0.025902	0.05742	-0.001738	-0.021481	0.043954	0.025325	0.029548	-0.019476	-0.020931	0.003736	0.019341	0.002637	0.047904	-0.036901	0.011425	0.018239	0.033757	0.052541	-0.010597
Pf3D7_05_v3	653716	655586	Pf3D7_05_v3	PF3D7_0515700	glideosome-associated protein 40, putative	-0.059254	0.028092	0.046083	0.054354	-0.025613	0.029669	0.005054	0.07453	0.02067	0.165774	0.072189	0.022308	0.034707	0.039709	0.084282	0.013446	0.144693	0.049486	-0.016059	-0.077456	0.030717	0.010182	-0.007983
Pf3D7_05_v3	658173	658927	Pf3D7_05_v3	PF3D7_0515800	BolA-like protein, putative	0.201128	0.058127	0.126741	0.155029	-0.010715	-0.072762	0.069942	-0.046239	-0.168439	0.197801	-0.034902	0.029384	-0.029525	-0.018114	0.0068	0.021172	-0.015342	-0.047604	-0.02768	-0.034765	0.005491	0.060126	-0.040757
Pf3D7_05_v3	659900	661386	Pf3D7_05_v3	PF3D7_0515900	NLI interacting factor-like phosphatase, putative	0.045574	0.060371	-0.117267	-0.081276	0.043119	0.008686	-0.073901	0.193361	0.189148	0.067664	0.238566	0.099672	0.000794	-0.013789	0.026853	-0.001733	0.076164	0.015839	-0.00362	0.017733	0.032668	0.041408	-0.044163
Pf3D7_05_v3	663301	667167	Pf3D7_05_v3	PF3D7_0516000	RAP protein, putative	0.038092	0.021039	0.034078	0.032101	0.060215	0.037064	0.08344	0.053972	-0.051149	0.050855	-0.006073	0.032637	-0.055258	-0.027593	-0.08363	-0.042118	-0.045225	-0.014601	0.03564	0.040422	-0.026218	-0.025147	-0.015753
Pf3D7_05_v3	667236	675111	Pf3D7_05_v3	PF3D7_0516100	cation-transporting ATPase 1	0.013114	-0.041136	-0.028872	-0.01083	0.022878	0.073371	0.039391	0.115617	-0.010672	0.101733	0.01388	0.069629	0.002441	-0.047808	0.01505	-0.096026	0.000111	-0.033014	0.094935	0.071257	0.031938	0.052255	-0.029773
Pf3D7_05_v3	675559	676864	Pf3D7_05_v3	PF3D7_0516200	40S ribosomal protein S11	0.042183	-0.034398	0.014615	0.019639	-0.024821	-0.092942	-0.137916	0.025329	-0.02686	0.046722	0.045857	0.244202	-0.026807	-0.101536	0.001628	-0.047574	0.015322	-0.094479	-0.146355	-0.037429	-0.142654	0.076016	-0.044762
Pf3D7_05_v3	678660	681192	Pf3D7_05_v3	PF3D7_0516300	tRNA pseudouridine synthase, putative	0.023305	0.003318	-0.074799	-0.057549	0.02295	0.055993	0.001102	-0.031483	-0.014791	-0.029901	-0.050926	-0.002007	0.026915	0.052445	0.020955	-0.04578	0.02489	-0.057791	-0.012221	0.028274	0.04993	0.030974	-0.012957
Pf3D7_05_v3	681193	682687	Pf3D7_05_v3	PF3D7_0516400	phosducin-like protein 1, putative	-0.033765	0.038093	-0.003943	0.049388	0.126457	0.150697	0.054084	-0.020939	-0.053113	-0.049497	-0.099603	0.014632	0.006429	0.006319	0.038147	0.045876	0.003216	-0.013545	-0.007148	-0.032278	0.007959	0.034971	-0.016795
Pf3D7_05_v3	683458	686109	Pf3D7_05_v3	PF3D7_0516500	major facilitator superfamily domain-containing protein, putative	-0.055215	0.085773	-0.046864	0.009165	-0.067082	0.068515	-0.035662	0.018949	-0.027373	-0.109528	0.051418	-0.023439	0.02277	0.039599	-0.01002	-0.019602	-0.067817	0.018396	-0.041388	-0.095584	0.007269	0.116329	-0.005818
Pf3D7_05_v3	686560	691892	Pf3D7_05_v3	PF3D7_0516600	sporozoite surface antigen MB2	0.04479	-0.026964	-0.020967	-0.004776	0.038362	0.070823	0.044177	0.059747	0.007341	-0.050724	0.015875	-0.052325	-0.06941	-0.090109	-0.016224	-0.082456	0.008806	-0.020879	0.005765	0.028878	0.10614	0.0024	0.00823
Pf3D7_05_v3	694242	699028	Pf3D7_05_v3	PF3D7_0516700	ubiquitin carboxyl-terminal hydrolase 2, putative	0.016014	-0.022492	-0.001486	-0.035144	0.047762	0.051876	0.022396	-0.005398	0.023421	-0.090371	0.009867	-0.007929	0.089559	0.072412	0.179486	0.022203	0.119849	0.012609	0.046676	-0.029241	0.140662	0.089566	0.009929
Pf3D7_05_v3	699870	707506	Pf3D7_05_v3	PF3D7_0516800	AP2 domain transcription factor AP2-O2, putative	0.019832	-0.022831	-0.05061	0.012803	-0.046861	-0.018449	-0.004841	-0.088024	-0.056003	-0.015729	-0.115685	-0.181073	-0.095502	-0.083394	-0.093845	0.027433	-0.06334	-0.134667	-0.015416	-0.061182	0.038485	0.001825	-0.007623
Pf3D7_05_v3	712512	714022	Pf3D7_05_v3	PF3D7_0516900	60S ribosomal protein L2	-0.080874	-0.0154	0.049815	-0.066935	0.036712	0.042957	0.029818	-0.18069	0.076326	-0.024559	-0.058683	0.060739	0.008875	-0.026826	0.048631	0.023756	0.001068	0.033568	-0.011275	0.003041	0.044433	0.032385	-0.032549
Pf3D7_05_v3	715515	716925	Pf3D7_05_v3	PF3D7_0517000	60S ribosomal protein L12, putative	0.017797	0.119395	0.000365	-0.198725	0.106282	-0.093164	0.057857	-0.103569	-0.18734	-0.180614	-0.046584	-0.010119	-0.028143	-0.044908	-0.005695	0.030152	-0.105588	-0.017428	-0.007487	-0.017457	-0.028652	-0.017641	0.03311
Pf3D7_05_v3	718175	720105	Pf3D7_05_v3	PF3D7_0517100	conserved protein, unknown function	0.030696	-0.100523	-0.061664	0.034914	-0.026948	0.004844	-0.004556	0.158493	-0.135618	0.032912	-0.063768	-0.013796	-0.016447	0.000794	0.048288	-0.054145	-0.062751	-0.000739	0.001572	-0.020905	0.009716	-0.01572	0.010043
Pf3D7_05_v3	720493	722891	Pf3D7_05_v3	PF3D7_0517200	conserved Plasmodium protein, unknown function	-0.008314	0.007807	-0.02594	-0.053731	-0.005424	-0.009043	0.081126	0.025246	-0.119527	0.004609	0.013499	-0.046779	0.045946	0.096892	0.081216	0.10094	0.017875	0.022156	0.138395	0.134082	0.092385	0.070744	-0.012963
Pf3D7_05_v3	724431	726001	Pf3D7_05_v3	PF3D7_0517300	serine/arginine-rich splicing factor 1	0.080783	0.084304	0.052656	-0.014546	-0.060237	-0.00836	0.048202	0.038704	-0.029033	0.065987	0.040733	0.045373	0.007721	0.010624	0.057942	-0.10646	-0.054017	-0.064384	0.058075	-0.070346	-0.117444	0.096802	-0.014373
Pf3D7_05_v3	731157	735412	Pf3D7_05_v3	PF3D7_0517400	FACT complex subunit SPT16, putative	-0.01452	-0.007508	0.000653	0.014009	0.025071	0.059239	0.003583	0.077323	-0.034657	-0.118198	0.147141	0.079969	0.048278	-0.009053	0.074948	0.089509	0.005957	0.02042	0.01115	0.032215	0.009609	0.146188	0.00719
Pf3D7_05_v3	735637	738650	Pf3D7_05_v3	PF3D7_0517500	UTP--glucose-1-phosphate uridylyltransferase, putative	0.007154	-0.074971	-0.051802	-0.006522	0.054956	0.025905	0.05934	0.113964	0.003278	-0.052549	-0.03525	0.079597	-0.016578	-0.027662	0.029995	-0.069184	-0.017716	-0.025497	-0.090926	-0.005184	-0.114831	0.045799	-0.008698
Pf3D7_05_v3	739906	741284	Pf3D7_05_v3	PF3D7_0517600	F-actin-capping protein subunit beta, putative	0.006016	0.066237	-0.103538	-0.178902	-0.039211	0.024573	-0.115258	0.093946	-0.125036	-0.251683	0.001472	0.020409	-0.003182	0.03485	-0.003916	-0.094721	-0.044062	-0.01815	-0.011698	0.147756	0.079308	0.003292	-0.010617
Pf3D7_05_v3	742929	745563	Pf3D7_05_v3	PF3D7_0517700	eukaryotic translation initiation factor 3 subunit B, putative	0.023978	0.015256	0.069583	-0.070029	-0.008384	-0.084367	-0.011918	-0.070634	-0.018025	-0.09116	0.023785	-0.029167	0.008519	-0.016827	0.034012	-0.014514	-0.010711	0.009021	0.02697	0.015777	0.038428	-0.020228	-0.008543
Pf3D7_05_v3	745564	746884	Pf3D7_05_v3	PF3D7_0517800	apicortin, putative	-0.026735	0.013498	0.041458	-0.047295	0.059744	0.007784	0.009805	0.009629	0.165891	0.125118	0.083321	-0.005849	-0.050959	-0.045732	-8.3e-05	-0.047321	-0.065292	-0.061146	-0.055676	-0.049853	-0.055277	0.03115	-0.035962
Pf3D7_05_v3	747545	749927	Pf3D7_05_v3	PF3D7_0517900	zinc finger protein, putative	0.020783	0.05564	-0.037398	-0.004552	0.108557	0.068256	0.052855	0.026432	0.004237	-0.198476	0.085223	-0.118091	0.021251	0.084115	0.094441	0.074867	0.086569	0.001241	0.038866	-0.009249	0.135336	-0.080932	0.003516
Pf3D7_05_v3	750411	752685	Pf3D7_05_v3	PF3D7_0518000	NOSIP domain-containing protein, putative	0.087444	0.056	0.074995	0.007933	-0.160594	-0.141927	-0.059422	-0.011066	0.16959	-0.024685	0.114286	0.202768	-0.129314	-0.083408	-0.087353	-0.080142	-0.142931	-0.029074	-0.055789	0.035215	-0.065673	0.003427	-0.011839
Pf3D7_05_v3	753048	757794	Pf3D7_05_v3	PF3D7_0518100	protein AMR2	-0.015036	0.008385	-0.004029	-0.032485	0.05691	0.085219	0.048721	-0.034475	0.045599	-0.049655	0.043305	-0.098307	0.051683	0.065721	0.081397	0.154461	0.056586	0.062636	-0.016273	0.151335	-0.00026	0.037718	-0.006635
Pf3D7_05_v3	758253	759148	Pf3D7_05_v3	PF3D7_0518200	SWIB/MDM2 domain-containing protein	0.080264	0.115479	-0.021764	-0.035434	-0.193024	0.017357	-0.077868	-0.033252	0.151102	-0.169064	-0.228452	-0.140018	0.004256	-0.044971	0.064369	-0.015846	0.035518	0.037575	-0.023132	0.017604	0.101965	0.053148	-0.073265
Pf3D7_05_v3	759581	761248	Pf3D7_05_v3	PF3D7_0518300	proteasome subunit beta type-1, putative	-0.034147	-0.029082	0.061906	-0.029956	-0.041596	-0.124082	-0.079715	0.037092	-0.043191	-0.110861	-0.113701	-0.075788	-0.025092	-0.024748	0.004927	0.018167	-0.019846	-0.073373	-0.12849	-0.037996	0.114472	0.032877	-0.003417
Pf3D7_05_v3	761853	763042	Pf3D7_05_v3	PF3D7_0518400	cyclin, putative	0.006663	-0.03172	0.037255	-0.011193	0.042843	-0.112197	0.039708	-0.059122	-0.017757	-0.168387	0.012436	-0.170443	-0.033435	0.044424	0.02619	-0.007118	-0.062439	0.009959	0.004928	-0.030729	0.018987	0.034663	-0.023624
Pf3D7_05_v3	763282	767153	Pf3D7_05_v3	PF3D7_0518500	ATP-dependent RNA helicase DDX23, putative	0.008043	0.007725	-0.035165	0.007948	-0.019859	0.045895	-0.046639	0.015676	-0.037735	-0.092532	-0.02569	-0.10719	-0.064289	0.036317	0.0404	-0.147598	0.003193	0.061322	0.034211	0.100437	0.024551	0.065683	0.010508
Pf3D7_05_v3	769060	773390	Pf3D7_05_v3	PF3D7_0518600	WD repeat-containing protein 26, putative	-0.072862	-0.031814	-0.084165	-0.02425	0.00802	0.083808	0.046945	0.093269	-0.018282	-0.102044	-0.010118	-0.145251	0.030222	0.068259	0.076793	0.034265	0.065373	0.052261	-0.067578	-0.032852	-0.010922	0.032538	0.000978
Pf3D7_05_v3	773825	780688	Pf3D7_05_v3	PF3D7_0518700	mRNA-binding protein PUF1	0.020826	0.032781	0.001258	0.002774	-0.051009	-0.033789	-0.020738	-0.02248	-0.048922	-0.019913	-0.143704	-0.063198	-0.015787	0.014097	0.041173	-0.12744	0.039094	0.03988	0.141804	0.012686	-0.125983	0.022153	0.00174
Pf3D7_05_v3	783388	785241	Pf3D7_05_v3	PF3D7_0518800	secreted ookinete protein, putative	-0.044912	0.01641	0.034648	-0.008435	-0.032295	0.006358	-0.01517	-0.025951	-0.099548	0.024704	-0.0073	-0.134018	0.021534	0.007552	-0.004016	-0.022953	-0.029711	-0.001377	0.019442	0.014374	0.042025	-0.010127	0.008897
Pf3D7_05_v3	785414	786815	Pf3D7_05_v3	PF3D7_0518900	conserved protein, unknown function	-0.103938	0.074869	-0.058423	0.037043	0.056951	0.00998	-0.101083	-0.032185	0.132553	-0.022442	0.065709	-0.130831	-0.028619	-0.055313	0.001023	-0.045842	-0.06209	-0.01507	-0.034753	0.029258	0.038484	0.018697	-0.018323
Pf3D7_05_v3	788349	789730	Pf3D7_05_v3	PF3D7_0519000	histone RNA hairpin-binding protein, putative	0.031601	0.088795	0.103127	0.076896	0.183875	0.004721	0.069392	0.011473	-0.044673	0.020765	-0.070247	0.08805	0.008713	0.011951	0.022989	-0.074013	0.010749	-0.042128	0.024725	0.028251	0.111453	0.028998	-0.018323
Pf3D7_05_v3	790149	791023	Pf3D7_05_v3	PF3D7_0519100	50S ribosomal protein L14, mitochondrial, putative	0.010841	0.123464	0.025954	0.098365	-0.038252	-0.078925	-0.061553	-0.046559	0.080409	0.005259	-0.091949	-0.08937	-0.033551	-0.026282	-0.007316	-0.019243	-0.054197	-0.000344	-0.090614	0.028169	-0.007111	-0.011785	0.042295
Pf3D7_05_v3	791469	793186	Pf3D7_05_v3	PF3D7_0519200	V-type proton ATPase 16 kDa proteolipid subunit	-0.152502	-0.053529	-0.101152	-0.144659	-0.13477	-0.136636	-0.039272	0.006582	-0.02785	-0.040504	-0.090589	-0.047824	-0.023727	-0.089147	-0.005197	0.020269	0.02488	-0.009895	0.02234	-0.015922	-0.015113	0.005335	0.001057
Pf3D7_05_v3	795277	797723	Pf3D7_05_v3	PF3D7_0519300	protoheme IX farnesyltransferase, putative	0.018111	0.013015	-0.021093	-0.00108	0.096638	0.041434	0.108197	0.037878	0.093887	-0.015501	0.030041	-0.059754	-0.033393	-0.045922	0.110377	0.030833	0.112809	-0.034291	-0.010293	-0.101585	0.204484	0.060689	-0.00898
Pf3D7_05_v3	797786	799025	Pf3D7_05_v3	PF3D7_0519400	40S ribosomal protein S24	-0.052687	0.030253	0.07686	0.098783	0.048164	-0.222027	-0.008751	-0.246008	-0.03884	-0.045473	-0.033586	-0.410828	-0.019234	-0.053484	-0.096464	-0.060015	-0.094066	-0.082314	0.120909	0.068936	0.213852	0.030965	0.073542
Pf3D7_05_v3	801200	809377	Pf3D7_05_v3	PF3D7_0519500	CCR4 domain-containing protein 1, putative	0.032555	0.009641	0.027921	-0.026405	0.000457	0.040535	0.027478	0.003036	0.040162	0.009207	0.029319	0.063767	0.108888	0.183552	0.02648	0.089289	0.105888	0.072587	0.02826	-0.054295	-0.066773	0.058156	0.016131
Pf3D7_05_v3	812398	815165	Pf3D7_05_v3	PF3D7_0519600	zinc finger protein, putative	0.013862	-0.010628	0.083482	-0.001676	0.005896	-0.031308	0.052037	-0.106335	0.066759	0.096017	0.062988	0.123689	-0.016934	-0.033202	-0.06011	0.075752	-0.028765	-0.020524	-0.022595	0.032186	0.056967	0.003175	0.013043
Pf3D7_05_v3	816816	819389	Pf3D7_05_v3	PF3D7_0519700	FoP domain-containing protein, putative	0.018714	0.130856	-0.076565	0.099731	0.007446	0.104829	-0.00094	-0.011267	0.140531	0.272285	-0.000788	-0.03679	0.036684	-0.024466	-0.153936	0.016486	-0.048778	-0.077493	-0.112436	-0.033654	-0.122992	-0.017416	-0.034168
Pf3D7_05_v3	820469	823158	Pf3D7_05_v3	PF3D7_0519800	EELM2 domain-containing protein, putative	-0.042775	0.032057	-0.011298	-0.06009	-0.016415	0.003905	0.036616	0.012956	-0.087321	0.055632	-0.084491	0.058608	0.020417	0.013282	0.020752	-0.013087	0.039356	0.025213	-0.029051	0.019069	-0.028093	0.019888	0.001922
Pf3D7_05_v3	825585	827662	Pf3D7_05_v3	PF3D7_0519900	conserved protein, unknown function	-0.124469	-0.008745	-0.077871	0.015967	0.058266	0.092685	-0.010826	0.080093	-0.008657	0.144912	0.039037	0.104942	0.074852	0.00658	0.023994	0.042618	0.103531	0.077814	0.030429	-0.003466	-0.041987	0.085702	-0.01924
Pf3D7_05_v3	828703	830133	Pf3D7_05_v3	PF3D7_0520000	40S ribosomal protein S9, putative	-0.004209	0.131773	0.0193	0.060522	0.085432	-0.13879	-0.101494	-0.208511	0.032293	-0.09788	-0.173672	0.063101	-0.019232	-0.031409	0.035174	-0.147881	0.129443	0.051647	-0.055044	0.005953	0.068748	0.015756	-0.01963
Pf3D7_05_v3	831367	834593	Pf3D7_05_v3	PF3D7_0520100	protein phosphatase PPM9, putative	0.026636	0.11085	-0.048659	0.034832	0.010002	0.039904	0.049649	-0.052225	0.076174	0.08622	0.077809	-0.072828	0.00565	-0.030474	-0.006839	-0.074756	0.044144	-0.028591	0.023115	0.04939	0.071701	0.001	0.007021
Pf3D7_05_v3	835064	837657	Pf3D7_05_v3	PF3D7_0520200	mediator of RNA polymerase II transcription subunit 17, putative	0.087008	0.025453	0.042795	-0.035429	-0.057398	0.000466	0.100553	-0.099759	-0.060091	0.063482	-0.087934	-0.08943	-0.045221	-0.056597	-0.093803	-0.01883	-0.113471	0.000262	-0.025862	-0.112219	0.057077	0.050938	0.033622
Pf3D7_05_v3	838178	839333	Pf3D7_05_v3	PF3D7_0520300	U6 snRNA-associated Sm-like protein LSm2, putative	0.060721	0.135135	0.037742	-0.068787	-0.189892	-0.214204	-0.041259	-0.19389	0.07882	0.037948	-0.021402	0.09578	-0.056756	-0.027884	-0.055773	-0.179667	0.086538	-0.086964	0.078139	0.024366	0.13838	-0.047207	-0.002569
Pf3D7_05_v3	839405	840810	Pf3D7_05_v3	PF3D7_0520400	single-stranded DNA-binding protein, putative	0.04032	-0.050553	-0.039772	-0.005814	-0.093125	0.005294	-0.058584	0.002068	-0.021659	-0.075085	-0.083746	-0.125208	0.087353	0.104007	0.042367	0.080052	0.092168	0.06365	0.113724	0.075636	0.098823	0.026763	0.040349
Pf3D7_05_v3	841473	842905	Pf3D7_05_v3	PF3D7_0520500	phosphomethylpyrimidine kinase, putative	-0.031132	0.028729	0.070481	-0.078743	-0.036265	0.000164	0.100708	-0.074533	-0.02129	0.039386	-0.055475	-0.108763	0.007595	-0.007337	0.006785	-0.017179	-0.030998	0.060197	0.008019	-0.042703	0.028499	-0.014132	-0.003823
Pf3D7_05_v3	843336	845067	Pf3D7_05_v3	PF3D7_0520600	bis(5'-nucleosyl)-tetraphosphatase [asymmetrical]	0.029811	0.000145	0.117726	0.091947	0.071114	0.090456	0.016713	0.114114	0.113312	-0.196275	-0.126912	-0.057393	-0.031615	-0.010403	-0.052348	-0.0129	-0.10033	0.032777	-0.022327	-0.056078	-0.045857	-0.028712	-0.020573
Pf3D7_05_v3	845593	849017	Pf3D7_05_v3	PF3D7_0520700	CDC73 domain-containing protein, putative	0.074951	-0.068549	0.081296	0.003709	0.020801	0.064249	-0.028496	0.039339	-0.113761	-0.18942	0.01369	0.054319	0.046643	0.044547	0.081002	-0.055339	-0.003846	-0.027467	0.02014	-0.040822	-0.142971	0.020278	-0.002879
Pf3D7_05_v3	849612	856276	Pf3D7_05_v3	PF3D7_0520800	conserved protein, unknown function	0.052761	0.064047	-0.002124	0.03397	0.027676	0.059639	0.048757	-0.078863	0.016956	0.007014	-0.055061	-0.034359	-0.042333	-0.100661	-0.056817	0.054667	-0.047252	-0.045555	0.001015	-0.093414	-0.043205	0.002696	0.009347
Pf3D7_05_v3	856788	858727	Pf3D7_05_v3	PF3D7_0520900	adenosylhomocysteinase	0.056455	-0.027863	0.050208	0.051132	-0.018015	-0.143157	-0.05501	-0.057759	0.067008	-0.023584	0.052611	-0.010682	0.020102	-0.012081	-0.090854	-0.046766	-0.100384	-0.041437	-0.005626	0.077928	-0.118368	0.042296	-0.017111
Pf3D7_05_v3	859123	861313	Pf3D7_05_v3	PF3D7_0521000	conserved Plasmodium protein, unknown function	-0.059162	-0.015391	0.025874	0.00656	0.044751	0.008933	0.000205	-0.108965	-0.138484	-0.087364	-0.106824	-0.064862	0.003071	0.026436	0.038615	0.016091	0.008742	0.04748	-0.038229	0.04789	0.005754	0.018541	0.035759
Pf3D7_05_v3	861680	867833	Pf3D7_05_v3	PF3D7_0521100	conserved Plasmodium protein, unknown function	-0.076508	0.046203	0.024992	-0.086975	-0.00145	0.033064	0.030357	-0.045201	0.067639	0.00222	-0.024097	0.052814	-0.031978	0.067289	-0.031274	0.055442	0.022237	-0.014534	-0.077384	0.00692	-0.062273	0.014855	-0.018685
Pf3D7_05_v3	868642	870031	Pf3D7_05_v3	PF3D7_0521200	conserved protein, unknown function	-0.130597	-0.080568	-0.22885	-0.02676	-0.119097	-0.076523	0.063991	0.080401	-0.07775	-0.032162	-0.11244	-0.080648	-0.057146	-0.033508	-0.036024	-0.071337	-0.023589	-0.024351	-0.035711	0.042023	-0.061488	-0.089	-0.007253
Pf3D7_05_v3	870032	874820	Pf3D7_05_v3	PF3D7_0521300	zinc finger protein, putative	-0.019036	0.060699	0.027319	-0.022337	0.069316	0.078787	-0.05852	-0.051115	0.080723	0.031038	-0.031129	-0.005922	-0.085399	-0.073716	-0.056987	-0.017686	-0.11214	-0.04914	-0.019004	0.00638	0.009285	0.011328	0.006138
Pf3D7_05_v3	875623	877811	Pf3D7_05_v3	PF3D7_0521400	conserved protein, unknown function	-0.002431	0.00708	-0.011731	-0.08738	-0.027252	0.01907	0.079795	-0.049078	0.047184	-0.158389	-0.024221	-0.026018	-0.019008	-0.010684	-0.101593	0.022167	0.030379	-0.02545	-0.079517	-0.068093	-0.008539	0.052005	0.015678
Pf3D7_05_v3	877818	879913	Pf3D7_05_v3	PF3D7_0521500	ribosomal large subunit pseudouridylate synthase, putative	0.10344	0.102097	0.180608	0.100067	-0.130396	-0.107797	0.026049	0.002863	0.064492	-0.082303	-0.124597	0.095913	-0.008369	0.024995	-0.007599	0.027688	0.008456	-0.032177	0.014547	0.025241	-0.093369	0.047528	-0.015359
Pf3D7_05_v3	882126	885151	Pf3D7_05_v3	PF3D7_0521700	ATP-dependent RNA helicase DDX1, putative	0.053296	0.052426	0.100389	0.008231	-0.001451	-0.065127	0.023457	0.03892	0.007457	-0.063781	-0.02563	-0.026113	0.010807	0.029772	-0.003707	0.058962	0.060532	-0.084756	0.022101	0.008395	0.225482	0.072705	-0.005172
Pf3D7_05_v3	885464	888444	Pf3D7_05_v3	PF3D7_0521800	AFG1-like ATPase, putative	0.096729	0.098059	0.079072	0.078188	0.021172	0.040972	-0.011627	0.02471	-0.017913	-0.091621	-0.040382	0.053932	-0.01643	0.030011	-0.002033	0.018702	0.021151	-0.005138	-0.060909	0.048632	-0.066376	0.02939	0.012946
Pf3D7_05_v3	888445	895394	Pf3D7_05_v3	PF3D7_0521900	conserved Plasmodium protein, unknown function	0.028804	0.04192	0.012618	0.045884	0.010429	0.089847	0.049268	-0.17456	-0.142067	-0.226414	-0.26623	-0.084326	-0.019966	0.006717	0.004221	0.034629	0.04379	0.024423	-0.044306	-0.029585	0.045722	0.051933	0.001948
Pf3D7_05_v3	895768	897190	Pf3D7_05_v3	PF3D7_0522000	conserved Plasmodium protein, unknown function	0.105919	0.097089	0.089654	0.058519	-0.056821	0.022413	0.047459	-0.248541	0.001456	-0.24113	-0.310576	-0.107701	-0.02156	-0.001563	-0.011642	-0.044151	0.004598	-0.045953	-0.093104	0.014423	-0.141683	-0.001243	-0.016012
Pf3D7_05_v3	897215	900006	Pf3D7_05_v3	PF3D7_0522100	conserved Plasmodium protein, unknown function	0.000236	-0.02269	-0.006616	-0.037808	-0.017903	0.059814	-0.00452	-0.165578	-0.149697	-0.187321	-0.141328	-0.070388	-0.053371	-0.045832	-0.017543	-0.107593	0.000854	-0.066352	-0.025316	-0.023003	0.016151	0.008808	-0.008724
Pf3D7_05_v3	901164	902393	Pf3D7_05_v3	PF3D7_0522200	transcription initiation factor TFIID subunit 10, putative	0.182553	0.156702	0.156582	0.150003	-0.005795	0.034241	0.06265	-0.333503	0.079424	-0.233399	-0.20824	-0.096997	-0.047673	-0.022543	-0.059258	-0.046382	-0.066371	-0.085604	-0.042158	-0.088165	0.047547	-0.046804	0.014079
Pf3D7_05_v3	902394	905094	Pf3D7_05_v3	PF3D7_0522300	18S rRNA (guanine-N(7))-methyltransferase, putative	0.108417	0.028304	0.073631	0.071651	-0.134627	-0.128356	-0.008157	-0.339041	-0.164089	-0.157895	-0.16046	-0.184296	0.007489	1e-05	-0.0292	-0.068832	-0.004043	-0.007503	0.097384	0.082616	-0.050786	-0.026638	-0.003551
Pf3D7_05_v3	907587	936565	Pf3D7_05_v3	PF3D7_0522400	conserved Plasmodium protein, unknown function	0.044205	0.011619	0.004475	0.027222	-0.024425	0.021583	0.031313	-0.201977	-0.145787	-0.011791	-0.135115	-0.165249	0.105631	0.051524	0.07621	-0.056519	0.028486	0.094884	-0.142237	-0.066074	-0.03453	0.01312	0.004858
Pf3D7_05_v3	936981	938287	Pf3D7_05_v3	PF3D7_0522500	50S ribosomal protein L17, apicoplast, putative	0.150415	0.035904	0.078056	0.05539	-0.187174	-0.115736	-0.120392	-0.213209	0.045795	-0.12759	-0.162151	-0.102897	0.013516	-0.000695	0.013552	0.048104	-0.073556	-0.00181	-0.032006	-0.024694	-0.04155	0.035552	-0.034278
Pf3D7_05_v3	939999	941950	Pf3D7_05_v3	PF3D7_0522600	inner membrane complex protein	0.045031	0.010954	0.009906	0.061123	0.00646	0.049732	0.13941	-0.155906	-0.09079	-0.191427	-0.092947	-0.175658	0.036082	0.092395	0.105161	-0.019237	0.21164	0.005456	-0.107609	-0.032319	-0.152665	0.041847	0.0137
Pf3D7_05_v3	942517	944028	Pf3D7_05_v3	PF3D7_0522700	iron-sulfur assembly protein	0.066593	0.169854	-0.025447	-0.017547	-0.037728	-0.177348	0.027321	-0.124973	0.0606	-0.19268	0.086289	-0.114497	-0.058807	-0.020907	-0.014882	0.019846	-0.005099	-0.036047	-0.049774	-0.015875	-0.075169	-0.046239	0.034712
Pf3D7_05_v3	944029	945181	Pf3D7_05_v3	PF3D7_0522800	pre-mRNA-splicing factor BUD31, putative	0.10736	0.068704	0.081767	0.087541	-0.178184	-0.114005	-0.094671	-0.294959	0.041964	-0.168426	0.052708	-0.053422	0.060087	0.01735	0.011439	0.010533	0.038957	-0.000257	0.136187	0.02841	-0.060404	-0.105709	-0.040353
Pf3D7_05_v3	948701	953859	Pf3D7_05_v3	PF3D7_0522900	zinc finger protein, putative	0.081045	0.044696	0.012397	0.029928	-0.010875	0.052185	0.075646	-0.198271	-0.091379	-0.07544	-0.047135	-0.068737	0.022234	0.056125	0.112222	-0.106856	0.15878	-0.025334	-0.169976	-0.055061	0.019931	-0.002383	0.015656
Pf3D7_05_v3	957640	962399	Pf3D7_05_v3	PF3D7_0523000	multidrug resistance protein 1	0.10646	0.027817	0.027149	0.029899	0.019756	-0.008319	0.07405	-0.203149	-0.089503	-0.074569	-0.067598	-0.167535	-0.047079	-0.009069	0.01436	-0.05842	-0.052876	0.00488	-0.021267	-0.002818	-0.026672	-0.046769	0.013463
Pf3D7_05_v3	962977	965294	Pf3D7_05_v3	PF3D7_0523100	mitochondrial-processing peptidase subunit alpha, putative	0.100744	-0.027479	0.029642	0.06661	-0.003373	0.048951	0.12126	-0.069947	-0.139191	-0.067334	-0.100783	-0.087651	0.002665	0.030474	-0.008042	-0.044814	-0.043683	-0.022147	-0.031199	-0.036085	-0.104719	0.034913	0.00318
Pf3D7_05_v3	965873	969987	Pf3D7_05_v3	PF3D7_0523200	heptatricopeptide repeat-containing protein, putative	0.081757	0.038183	-0.04444	-0.025836	-0.085515	-0.076533	0.000656	-0.060609	-0.042166	-0.070143	-0.085367	-0.027474	0.035274	0.057036	0.055178	-0.007019	0.080063	-0.01358	-0.01287	-0.01371	-0.022648	0.0468	-0.015926
Pf3D7_05_v3	970016	971212	Pf3D7_05_v3	PF3D7_0523300	cytochrome c oxidase subunit ApiCOX18, putative	0.10536	0.017656	-0.071499	0.109806	-0.261359	-0.093811	-0.09039	-0.071403	-0.137056	-0.115737	0.115517	-0.055369	-0.023591	-0.033247	-0.024354	-0.069383	0.106027	-0.042723	-0.086939	-0.038774	-0.066886	0.040907	0.00103
Pf3D7_05_v3	973268	976126	Pf3D7_05_v3	PF3D7_0523400	DnaJ protein, putative	0.133356	0.014618	-0.033573	0.008302	0.026474	0.01736	0.037713	0.010511	-0.180745	-0.221811	-0.102589	-0.119286	0.095719	0.192932	0.090557	-0.080041	0.18588	0.015097	-0.019589	0.049084	-0.008334	0.05729	-0.019382
Pf3D7_05_v3	976440	978065	Pf3D7_05_v3	PF3D7_0523500	dynein light chain Tctex-type, putative	0.103769	-0.047524	0.079861	0.053277	-0.017283	-0.102906	-0.12858	0.017559	0.132048	0.061668	0.276454	0.120253	-0.099978	-0.049704	-0.065533	-0.034579	0.024733	-0.003116	-0.021769	0.043035	-0.021016	-0.066177	0.029411
Pf3D7_05_v3	978415	980120	Pf3D7_05_v3	PF3D7_0523600	conserved protein, unknown function	0.076322	0.143959	0.209527	0.069097	0.000188	0.010421	-0.057795	0.075295	-0.003534	-0.006977	-0.01072	-0.147348	-0.053774	-0.066708	-0.170207	0.068917	-0.159528	-0.092877	-0.089647	-0.046286	-0.22717	0.06021	-0.014915
Pf3D7_05_v3	980504	985604	Pf3D7_05_v3	PF3D7_0523700	conserved Plasmodium membrane protein, unknown function	0.023837	0.011337	0.111925	0.036192	0.003424	0.13152	0.081689	-0.006492	-0.109688	-0.018213	-0.004494	-0.082817	-0.060988	0.031202	0.008431	0.075942	0.065835	-0.056722	0.089634	-0.020723	-0.021231	0.055779	0.003138
Pf3D7_05_v3	989755	992309	Pf3D7_05_v3	PF3D7_0523800	divalent metal transporter, putative	0.022157	0.013915	0.086215	0.014663	-0.005613	0.015907	0.014532	0.155518	0.006543	-0.001624	-0.011015	-0.053104	0.023483	0.054701	-0.039683	0.016821	0.049731	-0.007837	-0.010763	-0.043523	-0.004372	0.020575	0.02429
Pf3D7_05_v3	993183	994857	Pf3D7_05_v3	PF3D7_0523900	MerC domain-containing protein, putative	0.027629	0.017659	0.00992	0.087492	-0.03113	-0.084046	-0.010994	-0.015039	0.046345	0.082317	0.010461	-0.115876	0.012992	-0.027363	0.039346	0.007558	0.03528	-0.00625	0.04019	-0.006014	0.065087	-0.012409	0.029589
Pf3D7_05_v3	998503	1002374	Pf3D7_05_v3	PF3D7_0524000	karyopherin beta	0.001339	-0.002177	-0.009894	0.02369	0.094051	0.091861	0.07402	-0.023238	-0.047379	0.068422	0.099828	-0.065231	0.003396	-0.030303	-0.082732	0.073373	0.051159	-0.052863	-0.088647	-0.108448	-0.263773	0.004421	-0.003187
Pf3D7_05_v3	1003987	1008358	Pf3D7_05_v3	PF3D7_0524100	conserved Plasmodium protein, unknown function	-0.028779	-0.04972	0.018389	-0.030666	-0.012945	0.018954	0.038277	-0.126737	0.010807	-0.030689	0.083449	-0.096322	-0.045937	-0.04124	-0.041913	-0.018859	-0.098607	-0.025133	-0.001656	0.056715	0.053287	-0.060281	0.001001
Pf3D7_05_v3	1008386	1009654	Pf3D7_05_v3	PF3D7_0524200	conserved Plasmodium membrane protein, unknown function	-0.115969	0.025048	0.125106	0.065384	-0.034123	-0.07926	-0.0921	-0.176887	0.040958	-0.055123	-0.293149	-0.197674	-0.013052	-0.008177	-0.035518	0.019918	-0.049712	-0.011221	0.031085	0.057492	-0.070112	-0.008396	-0.002265
Pf3D7_05_v3	1010701	1012421	Pf3D7_05_v3	PF3D7_0524300	conserved Plasmodium protein, unknown function	0.013791	0.018565	0.077376	-0.060954	-0.019027	-0.113235	0.103586	-0.05508	-0.063816	-0.179217	-0.10213	-0.17895	-0.004449	-0.034335	0.003788	-0.109444	-0.028948	-0.00807	0.03521	-0.131588	-0.146271	-0.029712	-0.040893
Pf3D7_05_v3	1013203	1014800	Pf3D7_05_v3	PF3D7_0524400	ribosome-interacting GTPase 1, putative	0.108836	0.059562	0.099519	0.025909	0.062902	-0.013199	0.074921	0.019487	-0.02559	-0.005314	0.067853	0.028698	0.024686	0.066422	0.086411	-0.02557	0.058742	0.065651	0.14633	0.095673	0.164426	-0.00414	-0.001381
Pf3D7_05_v3	1017559	1018832	Pf3D7_05_v3	PF3D7_0524600	50S ribosomal protein L12, apicoplast, putative	-0.001573	0.031592	0.018019	0.033544	-0.039798	-0.082277	-0.141252	-0.000251	-0.073773	0.097232	0.022398	-0.178722	-0.017712	-0.012263	0.000902	-0.039381	-0.066756	-0.038985	-0.038054	-0.006492	0.056475	-0.033904	-0.047703
Pf3D7_05_v3	1019335	1020152	Pf3D7_05_v3	PF3D7_0524700	mitochondrial import receptor subunit TOM22, putative	0.111175	0.124186	0.175093	0.014893	-0.025036	-0.054558	-0.001076	0.029783	0.095022	0.072267	0.068076	-0.020292	0.033545	0.082546	0.199893	0.059851	0.322056	0.059451	0.049514	0.080323	0.080414	0.043898	-0.046083
Pf3D7_05_v3	1021158	1024557	Pf3D7_05_v3	PF3D7_0524800	ubiquitin fusion degradation protein 1, putative	-0.024602	0.016789	-0.048647	-0.049868	0.026255	0.045912	0.012	-0.094448	-0.033419	0.095255	0.020672	-0.277807	-0.016103	0.005698	-0.076991	-0.126338	-0.168322	-0.059618	0.022078	-0.074614	0.068227	-0.058439	0.011886
Pf3D7_05_v3	1027146	1030612	Pf3D7_05_v3	PF3D7_0524900	S-adenosyl-L-methionine-dependent tRNA 4-demethylwyosine synthase, putative	0.028838	-0.072257	-0.003231	-0.059886	0.074602	0.065985	0.020629	0.053471	-0.010993	0.159778	-0.053592	-0.003927	-0.061702	-0.120665	-0.033154	-0.047043	-0.122147	-0.007755	0.009102	-0.034008	0.099501	-0.085541	0.007782
Pf3D7_05_v3	1035979	1038593	Pf3D7_05_v3	PF3D7_0525000	zinc finger protein, putative	0.09361	0.07721	0.044002	0.022581	0.083113	0.007319	-0.013657	0.018515	0.019147	-0.024899	0.104689	-0.03477	0.029644	0.100019	0.084697	0.11374	0.087418	0.073727	0.049936	0.022748	0.118906	-0.025722	-0.01734
Pf3D7_05_v3	1041495	1044016	Pf3D7_05_v3	PF3D7_0525100	acyl-CoA synthetase	-0.01804	-0.004496	-0.019229	0.018756	0.047304	-0.013796	0.048372	0.038254	-0.030667	0.05633	0.061523	0.074784	-0.084116	-0.06942	-0.016564	-0.073392	0.00696	-0.063237	-0.000311	-0.02328	0.042831	-0.010378	0.015843
Pf3D7_05_v3	1045212	1051503	Pf3D7_05_v3	PF3D7_0525200	structural maintenance of chromosomes protein 6, putative	-0.01949	0.049062	-0.013448	-0.024717	-0.025941	0.006242	0.011291	-0.001733	-0.06913	-0.042824	-0.172735	-0.11574	-0.032446	-0.033724	-0.028466	-0.044981	-0.00038	0.005529	-0.00395	0.027653	-0.07185	-0.023789	-0.003719
Pf3D7_05_v3	1052218	1054163	Pf3D7_05_v3	PF3D7_0525300	conserved protein, unknown function	0.057551	0.034495	0.101803	0.021527	-0.037755	-0.04016	-0.052161	-0.05282	-0.107792	0.086675	-0.083229	-0.141099	0.004282	0.012741	0.009735	-0.057403	0.038552	-0.026268	-0.042165	-0.013464	0.010357	0.059969	0.01147
Pf3D7_05_v3	1057401	1059304	Pf3D7_05_v3	PF3D7_0525400	7-helix-1 protein	0.083087	-0.094637	-0.065474	-0.065177	-0.003642	-0.013465	0.060547	0.010486	0.021619	0.050229	0.107683	0.141635	-0.077201	-0.036026	-0.071167	-0.158446	0.056126	-0.045991	-0.050007	-0.081673	0.055999	-0.020139	-0.00689
Pf3D7_05_v3	1059668	1065759	Pf3D7_05_v3	PF3D7_0525500	WD repeat-containing protein, putative	-0.010105	0.026704	0.001535	0.01463	0.025519	0.020984	0.011998	0.041413	-0.0112	0.115234	-0.074704	0.054371	0.068248	0.071793	0.053033	-0.023114	0.066355	-0.003483	-0.071952	0.042955	-0.032504	0.010987	0.011118
Pf3D7_05_v3	1066276	1067962	Pf3D7_05_v3	PF3D7_0525600	RNA methyltransferase, putative	-0.001124	-0.050225	-0.058791	-0.094235	-0.030934	-0.026429	0.025673	-0.069731	-0.01977	-0.066412	0.009797	0.06406	0.023695	0.043152	-0.024317	0.002697	-0.039516	-0.010078	-0.063772	-0.033384	-0.074198	0.059687	0.001305
Pf3D7_05_v3	1068266	1069535	Pf3D7_05_v3	PF3D7_0525700	conserved protein, unknown function	0.086533	0.012964	0.121001	0.020757	-0.212303	-0.261482	-0.190303	0.170378	0.048584	0.176763	-0.2005	-0.084157	-0.088679	-0.105452	-0.043962	-0.008053	-0.178886	-0.062647	-0.083968	-0.16578	-0.150211	-0.045376	-0.041202
Pf3D7_05_v3	1070997	1072399	Pf3D7_05_v3	PF3D7_0525800	inner membrane complex protein 1g, putative	-0.006367	-0.018355	-0.017172	0.05449	0.016751	0.042182	0.084158	0.050931	0.071924	0.020145	-0.098076	0.041437	-0.022422	-0.087254	-0.105903	-0.09908	-0.009433	-0.081526	0.005123	-0.096569	0.014052	0.04766	0.02024
Pf3D7_05_v3	1073396	1075778	Pf3D7_05_v3	PF3D7_0525900	NIMA related kinase 2	-0.042087	-0.009648	-0.007071	-0.085462	0.00713	0.026286	-0.023929	0.074834	-0.143431	-0.027506	0.024463	-0.056321	-0.002513	-0.056462	-0.078348	-0.093085	-0.106998	-0.042848	-0.047825	-0.003094	-0.132412	-0.036581	-0.017868
Pf3D7_05_v3	1075779	1078583	Pf3D7_05_v3	PF3D7_0526000	RAP protein, putative	-0.074627	0.017133	-0.052389	-0.102306	-0.024616	-0.036991	0.076805	0.085919	-0.080287	0.14067	-0.163669	-0.076724	0.1253	0.085779	0.123453	0.09045	0.16924	0.098135	0.03092	0.084309	0.046069	0.00552	0.022727
Pf3D7_05_v3	1079529	1081258	Pf3D7_05_v3	PF3D7_0526100	conserved Plasmodium membrane protein, unknown function	-0.046129	-0.084178	-0.026102	-0.14	0.006806	0.12058	-0.062932	-0.090722	-0.152054	0.030793	0.051651	0.079254	-0.019383	0.014903	0.015331	0.035006	0.035649	0.047331	0.066032	0.120161	-0.050028	0.015339	0.030472
Pf3D7_05_v3	1081308	1084066	Pf3D7_05_v3	PF3D7_0526200	ADP-ribosylation factor GTPase-activating protein, putative	0.087332	-0.005374	-0.069662	-0.010368	-0.029701	0.042689	-0.084333	0.122078	0.046437	0.136137	-0.062286	-0.025169	0.005274	0.013333	0.017823	0.081711	-0.09124	-0.035252	0.034687	0.000338	-0.114125	0.017023	-0.01089
Pf3D7_05_v3	1085373	1086844	Pf3D7_05_v3	PF3D7_0526300	WD repeat-containing protein 55, putative	-0.022518	-0.000858	-0.056676	-0.000109	-0.00331	-0.031023	0.01466	0.116184	0.001169	0.07182	0.04722	0.02454	-0.020384	0.020311	0.041239	0.008343	0.098179	-0.021042	-0.016121	-0.153308	0.040687	0.040684	-0.037829
Pf3D7_05_v3	1088173	1089758	Pf3D7_05_v3	PF3D7_0526400	conserved Plasmodium protein, unknown function	0.124408	0.013726	0.021428	-0.081323	-0.016317	-0.082828	0.032056	-0.01175	0.049665	0.000857	0.178959	0.102866	-0.032709	0.024259	-0.000432	-0.025929	0.186337	0.001176	0.075247	0.092535	0.200891	-0.000232	-0.002439
Pf3D7_05_v3	1090680	1095334	Pf3D7_05_v3	PF3D7_0526500	conserved Plasmodium protein, unknown function	0.036162	0.023735	0.047951	0.063441	0.036695	-0.036975	-0.050502	-0.037298	-0.00339	-0.009533	-0.009955	0.090661	-0.007671	-0.031494	-0.028702	0.061339	-0.002857	-0.024859	-0.02221	-0.02651	0.01088	-0.054669	0.024671
Pf3D7_05_v3	1100953	1115027	Pf3D7_05_v3	PF3D7_0526600	conserved Plasmodium protein, unknown function	0.013143	0.053477	0.014653	0.014521	-0.048561	0.012507	-0.028608	-0.058733	0.047586	0.030885	-0.041555	-0.116593	0.025718	0.005826	0.018977	0.039435	-0.053732	0.018547	-0.007951	0.026513	0.056705	-0.024589	0.004488
Pf3D7_05_v3	1117011	1119901	Pf3D7_05_v3	PF3D7_0526700	conserved protein, unknown function	-0.115323	0.011466	-0.086202	-0.052209	0.008815	-0.076635	0.048322	-0.143239	-0.041344	-0.04568	-0.055925	-0.027229	-0.020345	-0.010757	0.00863	-0.004136	-0.01916	0.033527	0.031966	0.025471	-0.028721	-0.042816	0.001776
Pf3D7_05_v3	1120454	1122060	Pf3D7_05_v3	PF3D7_0526800	conserved Plasmodium protein, unknown function	0.042287	-0.049619	-0.03536	0.003283	-0.032902	-0.05119	0.090157	-0.024989	0.023893	-0.018868	0.052398	0.078626	-0.012253	-0.022516	-0.016628	-0.04794	0.066077	-0.004045	0.087202	0.149633	0.024656	-0.031778	0.005272
Pf3D7_05_v3	1123360	1124845	Pf3D7_05_v3	PF3D7_0526900	transmembrane emp24 domain-containing protein, putative	0.0658	-0.042349	-0.049208	0.068176	0.067483	-0.082635	-0.113947	0.07326	0.222318	0.042041	0.212519	0.015758	0.013535	0.055882	-0.016783	0.008581	-0.044408	0.094869	0.085026	0.075328	-0.094804	0.06981	0.047127
Pf3D7_05_v3	1124849	1128396	Pf3D7_05_v3	PF3D7_0527000	DNA replication licensing factor MCM3, putative	0.010075	0.059826	0.009683	-0.024026	0.018216	0.075611	0.012157	0.1182	0.093074	0.077244	0.099889	0.057971	0.039497	0.128082	0.092315	-0.033573	0.179195	0.09475	0.055194	-0.075641	0.029306	0.000945	-0.00065
Pf3D7_05_v3	1129709	1131004	Pf3D7_05_v3	PF3D7_0527100	ubiquitin-conjugating enzyme E2 N, putative	0.031343	0.159013	-0.018853	0.032639	-0.097033	-0.142073	-0.155345	-0.122438	0.052028	0.054308	-0.049845	-0.284198	0.045331	0.076741	0.045533	0.104999	0.038143	0.010772	0.084036	0.064131	0.111982	0.020781	-0.041932
Pf3D7_05_v3	1132687	1135104	Pf3D7_05_v3	PF3D7_0527200	ubiquitin carboxyl-terminal hydrolase 14	0.068091	-0.00488	-0.00674	-0.023485	-0.035134	0.028473	-0.013988	-0.00058	-0.021186	0.160816	0.218246	-0.061163	0.031707	0.022229	0.112735	-0.021251	0.021573	-0.00263	-0.125471	-0.007329	-0.102889	0.086577	-0.00636
Pf3D7_05_v3	1135726	1138120	Pf3D7_05_v3	PF3D7_0527300	methionine aminopeptidase 1a, putative	-0.087084	-0.021998	-0.027209	-0.017978	-0.04143	-0.068842	-0.017704	-0.157902	-0.011627	-0.110387	0.009546	-0.012117	-0.053337	-0.099689	-0.037153	-0.020953	-0.039617	-0.012679	-0.08339	-0.054194	0.064945	0.009617	0.026179
Pf3D7_05_v3	1140377	1141404	Pf3D7_05_v3	PF3D7_0527400	conserved Plasmodium protein, unknown function	0.074107	-0.033835	-0.095787	-0.051907	0.036929	-0.146242	-0.198172	-0.149699	-0.106382	-0.154655	-0.091773	-0.278084	-0.014869	-0.048102	0.033479	0.001159	0.017747	-0.057558	0.131247	0.020143	0.104916	0.064537	-0.010518
Pf3D7_05_v3	1143368	1145608	Pf3D7_05_v3	PF3D7_0527500	Hsc70-interacting protein	0.097895	0.097131	0.068708	0.156855	0.1121	0.023506	0.007257	0.04313	0.105662	0.023827	0.087945	0.029889	-0.049847	-0.119222	-0.093529	-0.141877	-0.000532	-0.108451	0.056637	0.047027	0.032367	0.033887	0.007954
Pf3D7_05_v3	1145609	1149060	Pf3D7_05_v3	PF3D7_0527600	conserved Plasmodium protein, unknown function	0.065548	0.077234	-0.037749	-0.016485	-0.028841	0.101484	-0.045285	-0.131739	-0.114755	0.050561	-0.027307	-0.106959	0.159268	0.088153	0.086718	0.169111	0.06914	0.108206	-0.031573	-0.036568	0.070721	0.059138	0.010403
Pf3D7_05_v3	1153426	1155923	Pf3D7_05_v3	PF3D7_0527900	ATP-dependent RNA helicase DDX41, putative	-0.03237	0.006517	-0.019209	0.006759	0.038616	-0.029537	-0.026925	-0.046529	0.009642	0.053169	-0.030757	-0.029657	-0.09906	-0.063398	-0.065695	-0.079418	-0.001517	-0.052891	-0.014997	-0.033677	-0.027061	-0.008312	-0.012606
Pf3D7_05_v3	1157590	1161803	Pf3D7_05_v3	PF3D7_0528100	AP-1 complex subunit beta, putative	-0.01287	0.070063	-0.006935	0.052567	0.064714	0.087467	0.07359	-0.045726	-0.086415	-0.112421	-0.026439	-0.131044	-0.060771	-0.011767	0.021083	0.017015	-0.220914	-0.016893	-0.009865	0.021914	0.007959	-0.012582	-0.017058
Pf3D7_05_v3	1163158	1165322	Pf3D7_05_v3	PF3D7_0528200	eukaryotic translation initiation factor 3 subunit E, putative	0.08449	0.155973	0.122216	0.053638	0.143334	0.080352	0.1506	-0.132176	-0.038108	-0.015336	0.037244	-0.088739	-0.028266	-0.023411	0.044943	0.005642	-0.042406	0.038138	0.008222	0.048583	0.002122	-0.075646	-0.021881
Pf3D7_05_v3	1166270	1168260	Pf3D7_05_v3	PF3D7_0528300	conserved protein, unknown function	0.001783	-0.038359	0.00587	0.038946	-0.008841	-0.038457	0.02949	0.088411	-0.102289	-0.084487	-0.018932	-0.058292	-0.001826	-0.038035	-0.038465	-0.168243	-0.081801	-0.033982	0.074159	0.031184	0.086484	-0.04868	-0.009728
Pf3D7_05_v3	1171409	1174140	Pf3D7_05_v3	PF3D7_0528400	palmitoyltransferase DHHC7	0.015027	-0.048946	-0.070703	-0.019892	0.076498	-0.009706	0.041546	-0.02093	-0.00571	-0.098476	0.007557	-0.120489	0.023679	0.02602	-0.018732	0.067008	0.046386	0.003856	0.060346	0.02658	-0.000728	-0.010933	0.022077
Pf3D7_05_v3	1174657	1177536	Pf3D7_05_v3	PF3D7_0528500	F-actin-capping protein subunit alpha, putative	0.006323	0.024296	0.069921	-0.014856	0.032836	0.110816	-0.15825	-0.001551	0.170543	-0.089013	0.040582	-0.115304	0.098319	0.019255	0.025781	0.14682	-0.010661	0.090825	-0.013691	-0.010959	-0.023335	0.020874	-0.007878
Pf3D7_05_v3	1178026	1179140	Pf3D7_05_v3	PF3D7_0528700	peptidyl-prolyl cis-trans isomerase	-7.9e-05	0.075176	-0.026525	0.01134	0.073487	0.072295	0.069334	-0.151149	0.129105	-0.029123	0.028383	0.014811	-0.015438	-0.013362	-0.016389	-0.062282	-0.048611	0.013539	-0.021658	-0.008415	0.045197	-0.00731	-0.008126
Pf3D7_05_v3	1180175	1182288	Pf3D7_05_v3	PF3D7_0528800	nucleolar preribosomal GTPase, putative	0.111147	-0.055933	0.020171	0.042331	0.053107	0.135053	0.05384	-0.079142	0.034564	0.046514	0.069444	-0.104922	0.043279	0.043541	-0.012479	-0.007526	0.070088	0.034816	0.11208	0.069777	0.17396	0.00295	-0.000512
Pf3D7_05_v3	1183666	1185889	Pf3D7_05_v3	PF3D7_0528900	conserved protein, unknown function	0.062161	0.135888	0.029754	0.090605	0.034408	-0.032312	-0.023387	0.063383	0.206149	0.056599	0.065859	0.052343	0.027456	-0.029489	0.013857	-0.015323	0.09074	-0.102709	0.003193	-0.035742	0.084306	0.012324	-0.049107
Pf3D7_05_v3	1186537	1189196	Pf3D7_05_v3	PF3D7_0529000	conserved Plasmodium protein, unknown function	0.044293	-0.005312	-0.014424	0.023846	0.045852	0.039099	0.068258	0.08923	0.11457	-0.006409	0.120382	-0.124162	0.008349	-0.03591	-0.010356	0.073257	-0.036557	0.020142	0.013919	0.011147	0.028057	0.020072	0.011157
Pf3D7_05_v3	1190750	1191932	Pf3D7_05_v3	PF3D7_0529100	thioredoxin-like protein, putative	0.189864	0.121113	0.153413	0.175499	-0.110988	0.126277	0.002823	0.159065	-0.021403	-0.108309	0.174155	0.029524	0.012182	0.032824	0.015624	-0.065675	-0.028061	-0.008209	0.014738	-0.020307	0.023965	0.008489	0.009095
Pf3D7_05_v3	1192723	1195582	Pf3D7_05_v3	PF3D7_0529200	sugar transporter, putative	0.074444	-0.031785	0.055564	-0.023049	0.097712	0.111649	0.080608	-0.034241	0.123015	0.029311	0.169051	0.040653	-0.002239	0.02302	0.010053	-0.017404	0.069445	0.061712	0.127674	-0.061393	-0.050217	0.03582	0.001902
Pf3D7_05_v3	1196065	1197639	Pf3D7_05_v3	PF3D7_0529300	apicoplast TIC22 protein	0.089382	-0.060088	0.072705	-0.129229	0.026934	-0.051562	0.067596	-0.131391	-0.039273	-0.021286	-0.051619	-0.049462	0.030736	0.0557	0.053386	-0.024428	0.100314	-0.049967	0.025992	-0.032086	0.146038	-0.035236	-0.02816
Pf3D7_05_v3	1198915	1205437	Pf3D7_05_v3	PF3D7_0529400	conserved Plasmodium protein, unknown function	-0.025373	-0.038351	-0.002204	-0.036036	-0.009653	0.013526	0.023111	-0.075181	-0.042411	-0.005903	-0.027611	0.053025	-0.078038	0.020358	0.043733	-0.009943	0.072852	0.086069	0.130779	0.132615	0.072661	-0.030721	-0.000252
Pf3D7_05_v3	1206223	1207929	Pf3D7_05_v3	PF3D7_0529500	cell cycle regulator protein, putative	0.02879	0.01008	0.054282	-0.007027	-0.047439	-0.035737	0.024553	-0.094171	-0.003448	0.165197	0.064739	-0.133644	-0.013408	-0.005512	0.007386	-0.059567	-0.006541	0.035351	-0.005034	0.033438	0.0012	-0.01126	0.004064
Pf3D7_05_v3	1208756	1212352	Pf3D7_05_v3	PF3D7_0529700	heptatricopeptide repeat-containing protein, putative	0.055099	-0.005197	0.016873	-0.010808	-0.020728	0.024693	0.006446	0.082829	0.030868	0.039424	0.043742	0.029806	0.100697	0.147699	0.070494	0.066377	0.030018	0.035128	0.104176	0.154155	0.051533	0.037372	-0.002508
Pf3D7_05_v3	1213283	1219626	Pf3D7_05_v3	PF3D7_0529800	conserved Plasmodium protein, unknown function	-0.022125	-0.008333	0.020263	-0.053351	-0.041745	0.010076	3.9e-05	0.091149	0.067107	0.108438	0.028007	-0.067128	0.035329	0.011534	0.042105	0.062233	0.084859	0.001829	0.00613	0.010431	0.074585	0.043764	0.001618
Pf3D7_05_v3	1220527	1222242	Pf3D7_05_v3	PF3D7_0529900	RING zinc finger protein, putative	-0.013791	0.105237	0.125374	0.101613	-0.053936	0.047475	0.136959	0.108466	-0.040685	-0.001372	-0.006441	-0.17572	0.032372	-0.001075	0.015934	-0.057547	-0.025944	0.031502	0.007841	0.066767	0.034494	-0.036127	-0.008141
Pf3D7_05_v3	1224348	1225141	Pf3D7_05_v3	PF3D7_0530000	conserved Plasmodium protein, unknown function	0.026578	-0.1084	-0.168926	0.104736	-0.02181	-0.10082	-0.080124	-0.172074	0.005806	0.010439	0.00227	-0.076146	0.028506	0.01676	0.07096	0.034007	0.14759	0.107007	0.143407	0.022687	0.125911	0.017742	0.009931
Pf3D7_05_v3	1226633	1228007	Pf3D7_05_v3	PF3D7_0530100	SNARE protein, putative	0.066386	0.002338	-0.009414	0.05759	0.011413	0.057992	0.134552	-0.107791	-0.016223	-0.113082	-0.111191	-0.000401	-0.024227	-0.073158	-0.051042	-0.042648	-0.171008	-0.040448	0.076319	0.069766	-0.006828	-0.034703	-0.004283
Pf3D7_05_v3	1228827	1230901	Pf3D7_05_v3	PF3D7_0530200	phosphoenolpyruvate/phosphate translocator	-0.070883	-0.136222	-0.040765	-0.053903	-0.008088	-0.07471	-0.049115	0.038177	-0.053768	-0.0149	-0.039062	-0.150453	0.030818	0.047453	0.066416	0.095546	0.013181	0.005882	0.032848	0.018608	-0.073896	0.034609	-0.026375
Pf3D7_05_v3	1233151	1238336	Pf3D7_05_v3	PF3D7_0530300	conserved Plasmodium membrane protein, unknown function	-0.029764	-0.058631	-0.020365	-0.012061	-0.076226	-0.079767	0.008497	-0.059176	-0.015906	-0.20379	-0.080773	-0.087957	0.01206	0.011199	0.082345	0.035414	0.064188	0.024008	0.003019	0.025239	0.052695	0.008729	0.016885
Pf3D7_05_v3	1238383	1244237	Pf3D7_05_v3	PF3D7_0530400	conserved Plasmodium protein, unknown function	0.034637	-0.021121	-0.059176	0.026009	-0.056553	-0.116504	0.040061	0.041116	-0.118021	-0.068219	-0.053002	0.017585	0.039291	0.01673	0.027698	0.087379	0.025977	0.005234	0.04331	0.071972	0.043796	0.005958	-0.001607
Pf3D7_05_v3	1244501	1248363	Pf3D7_05_v3	PF3D7_0530500	conserved Plasmodium membrane protein, unknown function	0.102447	0.03245	-0.051157	-0.054346	0.071484	0.075218	0.017478	-0.029328	-0.036079	-0.121531	-0.133511	-0.02344	0.040616	0.021697	0.057338	0.024146	0.020562	0.019443	0.023297	0.002166	0.094097	0.043935	-0.018769
Pf3D7_05_v3	1248364	1250211	Pf3D7_05_v3	PF3D7_0530600	XAP-5 DNA binding protein, putative	0.093923	-0.051915	0.01842	-0.060541	-0.132498	-0.145477	-0.149735	-0.089669	-0.004283	0.051137	0.078821	-0.0023	0.022488	-0.065229	0.082398	-0.043959	-0.040632	0.003335	-0.113686	0.061916	-0.021499	0.027159	-0.056558
Pf3D7_05_v3	1250487	1254440	Pf3D7_05_v3	PF3D7_0530700	conserved Plasmodium protein, unknown function	-0.073511	0.00454	-0.01079	0.013508	0.012492	0.026893	0.012247	-0.090952	0.020294	-0.068449	0.011096	-0.085973	0.063105	0.119999	0.109752	0.000367	0.092044	0.046356	0.077918	0.038575	0.172617	0.017506	-0.005428
Pf3D7_05_v3	1254971	1257488	Pf3D7_05_v3	PF3D7_0530800	CPW-WPC family protein	0.042704	0.021851	0.058717	-0.011279	-0.091715	-0.105368	-0.062153	-0.11864	0.054773	-0.16586	0.006531	0.091398	0.021723	0.099569	0.061649	0.073394	0.01471	0.0576	0.068786	-0.005793	0.072041	-0.009573	-0.009908
Pf3D7_05_v3	1257489	1266000	Pf3D7_05_v3	PF3D7_0530900	formin 1	-0.044836	-0.076104	0.025382	-0.020646	-0.002541	-0.005589	0.017431	-0.034094	0.025034	-0.098688	0.059301	0.05003	-0.04393	-0.026363	0.030838	-0.074441	-0.012486	0.008861	-0.011885	-0.038339	0.063559	-0.030824	-0.010278
Pf3D7_05_v3	1267160	1269789	Pf3D7_05_v3	PF3D7_0531000	SURF1 domain-containing protein, putative	-0.100821	-0.057504	-0.064601	-0.062828	0.00797	-0.10294	-0.004985	-0.075682	-0.172266	0.023573	-0.115902	0.050483	0.005943	-0.00171	-0.022518	-0.00648	0.022886	0.019646	0.035088	-0.039008	-0.061017	0.004783	-0.03652
Pf3D7_05_v3	1270138	1278734	Pf3D7_05_v3	PF3D7_0531100	conserved Plasmodium protein, unknown function	-0.008419	-0.006336	-0.012848	-0.039069	-0.018792	0.049207	0.041906	-0.032078	0.017524	-0.01614	-0.026361	0.035268	-0.033768	-0.033627	0.032698	-0.057263	0.024513	-0.022769	-0.030839	-0.035007	-0.017617	-0.00158	0.004063
Pf3D7_05_v3	1279708	1280849	Pf3D7_05_v3	PF3D7_0531200	ribosomal protein S16, mitochondrial, putative	0.054267	-0.027401	0.248871	7.7e-05	-0.1789	-0.278034	-0.018351	0.104495	-0.139066	-0.304872	0.050652	-0.057617	0.139143	0.084388	0.028987	-0.144303	0.083415	0.076785	0.001044	-0.152169	-0.246724	0.049414	0.007838
Pf3D7_05_v3	1281039	1282422	Pf3D7_05_v3	PF3D7_0531300	conserved Plasmodium protein, unknown function	-0.027027	-0.025445	-0.033159	0.003264	0.018834	-0.085432	-0.022992	0.047897	-0.028618	-0.072072	-0.11635	0.077459	-0.051697	-0.042886	-0.11075	-0.04289	-0.011308	-0.026689	-0.068492	-0.039885	0.034096	-0.13276	-0.00436
Pf3D7_05_v3	1282423	1286356	Pf3D7_05_v3	PF3D7_0531400	conserved Plasmodium protein, unknown function	0.048878	0.010423	-0.060502	-0.031386	0.027883	0.075011	-0.060766	-0.13697	0.142414	-0.049115	-0.015665	-0.058709	-0.093048	-0.09665	-0.020586	-0.095158	-0.053555	-0.02401	-0.094012	-0.082446	-0.080958	-0.024107	0.012808
Pf3D7_05_v3	1289455	1291692	Pf3D7_05_v3	PF3D7_0531600	18S ribosomal RNA	-0.061372	0.03208	-0.07408	-0.13973	0.15235	0.13547	0.136076	-0.423963	-0.188997	-0.396169	-0.19521	-0.375745	0.090337	0.120098	0.105918	-0.246003	0.074782	0.098609	-0.058654	-0.014019	-0.278021	0.026339	0.062038
Pf3D7_05_v3	1292410	1296449	Pf3D7_05_v3	PF3D7_0532000	28S ribosomal RNA	0.081643	0.080424	-0.006777	0.014944	0.241941	0.174696	0.160346	-0.461698	-0.140822	-0.326549	-0.005084	-0.356911	-0.026712	-0.007795	-0.031017	-0.101595	-0.113997	0.236097	-0.363385	-0.205625	-0.370113	-0.067807	0.03234
Pf3D7_05_v3	1300974	1302019	Pf3D7_05_v3	PF3D7_0532100	early transcribed membrane protein 5	-0.126511	-0.092237	-0.075568	-0.05802	0.048642	0.024767	-0.054764	-0.009354	0.039943	0.050278	0.042753	0.010537	-0.105559	-0.085455	-0.107188	-0.050152	0.025212	-0.100646	-0.29654	-0.333728	-0.079802	0.069619	-0.063983
Pf3D7_05_v3	1303412	1304776	Pf3D7_05_v3	PF3D7_0532200	Plasmodium exported protein (PHISTc), unknown function	0.023073	0.063134	0.019929	0.012083	0.050042	-0.007022	-0.085701	0.045766	0.020031	-0.043962	0.277676	-0.08613	-0.172167	-0.08138	-0.092606	-0.193456	-0.187566	-0.064879	-0.28444	-0.247108	-0.061766	0.058403	0.032005
Pf3D7_05_v3	1308028	1310190	Pf3D7_05_v3	PF3D7_0532300	Plasmodium exported protein (PHISTb), unknown function	0.114096	0.026416	-0.039014	0.039672	0.087977	-0.09	0.067448	0.113642	0.134006	0.017274	0.071182	0.101908	-0.103462	-0.119614	-0.113533	-0.178651	-0.067986	-0.091213	-0.320117	-0.29536	-0.178992	-0.043814	-0.002669
Pf3D7_05_v3	1312221	1314404	Pf3D7_05_v3	PF3D7_0532400	lysine-rich membrane-associated PHISTb protein	-0.013074	0.045029	-0.090315	-0.101625	0.01948	0.041939	0.040966	0.134175	0.106257	0.04433	0.015378	-0.09338	-0.134305	-0.196722	-0.090644	-0.120842	-0.069216	-0.052474	-0.303832	-0.329004	-0.111783	0.048364	-0.0198
Pf3D7_05_v3	1318281	1319479	Pf3D7_05_v3	PF3D7_0532600	Plasmodium exported protein, unknown function	-0.031433	-0.120757	-0.066691	-0.014778	-0.126082	-0.088329	-0.115947	0.138064	-0.147878	-0.045295	-0.05657	0.271372	-0.014917	-0.063359	-0.129132	-0.052613	-0.175437	-0.078617	-0.096649	-0.211295	-0.163505	-0.049897	-0.053258
Pf3D7_05_v3	1322150	1323499	Pf3D7_05_v3	PF3D7_0532700	erythrocyte membrane protein 1 (PfEMP1), pseudogene	-0.0155	-0.07671	-0.046364	0.039225	0.094563	0.03965	0.03093	0.032274	0.006596	0.066164	0.091709	0.029877	-0.159465	-0.158523	-0.073918	-0.061747	0.014327	-0.082734	-0.187885	-0.179898	-0.069109	-0.00045	0.009041
Pf3D7_05_v3	1323989	1325277	Pf3D7_05_v3	PF3D7_0532800	stevor, pseudogene	-0.094016	0.032685	-0.137945	0.032014	-0.098051	-0.016412	-0.129071	-0.133608	0.001822	-0.164816	0.061519	-0.227154	-0.099696	-0.068732	-0.093138	-0.037022	-0.069294	-0.131638	-0.17307	-0.301111	-0.163992	-0.005749	-0.020095
Pf3D7_05_v3	1325995	1327679	Pf3D7_05_v3	PF3D7_0532900	rifin	0.040199	-0.035663	0.025071	-0.035946	-0.020168	-0.048249	-0.068723	-0.022541	0.151285	-0.067527	0.170185	-0.104943	0.06019	-0.004359	-0.032182	0.150059	0.107694	-0.058589	-0.110183	-0.05215	-0.0841	-0.049101	0.002449
Pf3D7_05_v3	1329305	1331058	Pf3D7_05_v3	PF3D7_0533000	rifin, pseudogene	0.016396	0.080889	0.118125	0.020165	-0.127412	-0.164179	-0.038609	-0.062702	-0.012977	-0.067581	0.135148	-0.116516	-0.014586	0.003984	-0.016073	0.096175	-0.023508	-0.054364	-0.014063	0.000579	-0.030615	0.063158	-0.009296
Pf3D7_05_v3	1333220	1343214	Pf3D7_05_v3	PF3D7_0533100	erythrocyte membrane protein 1 (PfEMP1), pseudogene	-0.000831	0.039783	0.017229	0.022205	-0.039221	-0.040292	-0.004238	-0.13642	-0.065572	-0.179682	-0.26134	-0.17528	-0.051387	0.000227	-0.065806	0.17952	0.003065	0.024472	0.086235	0.144399	0.020377	-0.064602	-0.000692
Pf3D7_06_v3	403	1682	Pf3D7_06_v3	PF3D7_0600100	erythrocyte membrane protein 1 (PfEMP1), pseudogene	0.104194	-0.010621	0.143913	0.03501	-0.290186	-0.216582	-0.074973	-0.010123	0.052257	0.026517	-0.214224	-0.340245	0.012574	-0.011281	0.064034	-0.113196	-0.080756	0.027	-0.011267	0.041667	-0.00096	-0.081194	-0.100054
Pf3D7_06_v3	3253	13085	Pf3D7_06_v3	PF3D7_0600200	erythrocyte membrane protein 1, PfEMP1	-0.01644	-0.029082	-0.139195	0.033245	-0.152155	-0.077896	-0.026384	-0.028759	0.063278	-0.07572	-0.037028	-0.120667	-0.108653	-0.087826	-0.037914	-0.34833	-0.074988	-0.068852	0.044189	0.083733	0.05071	-0.007113	0.000787
Pf3D7_06_v3	14815	16660	Pf3D7_06_v3	PF3D7_0600300	rifin	-0.033631	0.066249	-0.021272	-0.009373	0.127345	0.212644	0.021067	-0.156829	-0.062745	-0.071407	-0.149233	-0.098625	-0.021529	-0.017616	-0.065819	-0.055354	-0.033272	-0.047524	-0.097928	-0.041512	-0.059592	0.038508	-0.029657
Pf3D7_06_v3	18336	22971	Pf3D7_06_v3	PF3D7_0600400	erythrocyte membrane protein 1, PfEMP1	0.011055	0.118959	0.030929	0.050212	0.014232	0.060903	0.146721	-0.194481	-0.179765	-0.040946	-0.187961	-0.364351	0.176455	0.141557	0.085979	0.054877	-0.007195	0.005601	-0.079783	-0.114911	-0.251574	0.08773	0.026925
Pf3D7_06_v3	29368	31724	Pf3D7_06_v3	PF3D7_0600600	erythrocyte membrane protein 1 (PfEMP1), exon 2	-0.041827	-0.011302	-0.053989	0.020425	-0.053047	0.055281	-0.086448	0.045706	0.125107	0.118425	0.032523	0.007313	0.276017	0.143292	0.116015	0.147366	0.067196	-0.051779	0.005013	-0.039053	-0.137928	0.123127	-0.010651
Pf3D7_06_v3	31725	33494	Pf3D7_06_v3	PF3D7_0600700	rifin	0.114767	0.034824	0.114944	0.200983	-0.091325	-0.177009	-0.027239	-0.109188	0.094935	0.038495	0.039334	0.199141	0.071459	0.166665	0.073687	-0.138523	0.030287	0.016651	0.163807	0.168786	0.094966	0.001536	-0.046173
Pf3D7_06_v3	35105	36845	Pf3D7_06_v3	PF3D7_0600800	rifin, pseudogene	-0.075792	0.099213	-0.134146	0.140697	0.153587	0.155201	0.043271	-0.437546	-0.09911	-0.494098	0.008269	-0.219736	-0.048499	-0.070681	0.005753	-0.045493	0.001932	0.069276	0.105358	0.019802	-0.009083	0.055462	0.025235
Pf3D7_06_v3	70698	72185	Pf3D7_06_v3	PF3D7_0601700	Plasmodium exported protein (PHISTa), unknown function, pseudogene	-0.106195	-0.157978	-0.180267	-0.075985	0.041027	0.079515	-0.002543	-0.020157	-0.231647	-0.036888	-0.10997	-0.023252	0	-0.001268	-0.08592	0.011101	-0.073393	0.029335	-0.055916	-0.03405	0.078284	0.101438	0.065319
Pf3D7_06_v3	77940	79034	Pf3D7_06_v3	PF3D7_0601900	conserved Plasmodium protein, unknown function	0.00951	0.054891	0.025969	-0.080888	-0.008786	-0.001281	0.008846	-0.104023	-0.192415	0.060906	-0.044089	-0.004243	0.032198	0.000918	0.041639	0.019706	-0.040117	0.052963	0.074502	0.10771	-0.103312	0.012537	-0.004517
Pf3D7_06_v3	82359	87172	Pf3D7_06_v3	PF3D7_0602000	zinc finger protein, putative	-0.023718	-0.014445	-0.029522	-0.098732	-0.043151	-0.028218	0.001865	-0.051302	0.052044	0.003331	-0.088563	-0.038346	-0.064191	-0.038183	-0.019342	-0.046088	-0.045739	-0.004977	0.051512	0.031039	0.047023	-0.023612	0.014597
Pf3D7_06_v3	92256	96918	Pf3D7_06_v3	PF3D7_0602100	ATP-dependent RNA helicase, putative	0.030931	0.012656	-0.022041	-0.053343	0.02855	0.071396	0.036329	-0.009513	-0.019569	-0.023377	-0.150491	0.024952	-0.070851	0.029349	-0.037368	-0.110247	0.025171	-0.06869	0.130858	0.036573	0.050323	-0.028877	-0.005535
Pf3D7_06_v3	97640	99201	Pf3D7_06_v3	PF3D7_0602200	MYND-type zinc finger protein, putative	-0.147367	0.011895	-0.106865	0.00247	-0.063494	-0.094565	-0.12965	0.054398	-0.172874	-0.148562	0.021419	-0.144744	0.040508	-0.008366	-0.005128	0.050951	0.114788	-0.031104	-0.029146	0.009024	0.184298	-0.027431	-0.007388
Pf3D7_06_v3	99531	100975	Pf3D7_06_v3	PF3D7_0602300	liver merozoite formation protein, putative	0.151619	-0.040736	0.030333	-0.025763	0.122183	0.027925	-0.045236	-0.007969	-0.224772	-0.105895	-0.184606	0.17721	-0.024079	0.019819	-0.004299	0.012238	0.011012	-0.007698	0.030235	-0.014935	0.034171	0.010231	-0.006738
Pf3D7_06_v3	101135	104811	Pf3D7_06_v3	PF3D7_0602400	elongation factor G	0.0544	0.045195	-0.003788	-0.059883	-0.052707	0.0233	0.034849	-0.018	-0.023863	-0.010048	0.01212	0.024745	0.080639	0.116575	0.05845	0.090278	0.11311	0.031869	0.011045	-0.008975	-0.03097	0.010618	-0.000984
Pf3D7_06_v3	105253	106839	Pf3D7_06_v3	PF3D7_0602500	geranylgeranyl transferase type-2 subunit beta, putative	-0.032561	0.080834	0.054869	0.045966	-0.107743	-0.050853	-0.040584	0.132318	0.092094	0.076233	0.246334	0.231802	0.071157	-0.024356	0.054965	-0.088814	0.048087	0.016759	0.057249	0.008758	-7.7e-05	0.013083	-0.01244
Pf3D7_06_v3	106840	111914	Pf3D7_06_v3	PF3D7_0602600	SAC3 domain-containing protein, putative	0.073585	0.123881	0.012802	-0.018659	0.035317	0.03234	0.053576	0.002834	-0.025223	0.094364	-0.026524	0.015327	-0.047297	-0.058498	-0.079044	-0.04217	0.019517	-0.076139	0.028629	0.016029	0.096584	-0.007651	-0.002734
Pf3D7_06_v3	113574	115474	Pf3D7_06_v3	PF3D7_0602700	conserved Plasmodium protein, unknown function	-0.007369	0.104117	-0.067014	0.01596	-0.046536	-0.072434	-0.07462	0.167707	0.077796	0.046309	-0.010605	0.140421	-0.025864	-0.000236	0.042021	-0.012414	0.05163	0.028694	0.010529	0.070536	-0.103445	0.012331	0.00674
Pf3D7_06_v3	115834	118274	Pf3D7_06_v3	PF3D7_0602800	JmjC domain-containing protein, putative	0.054339	-0.040339	-0.015627	-0.032349	0.071581	0.014361	-0.061947	0.110247	-0.119247	0.060832	0.18057	0.197945	0.037976	0.008913	-0.006672	0.012352	-0.025494	0.011168	-0.027194	0.038856	-9.6e-05	0.018655	-0.011766
Pf3D7_06_v3	118388	120453	Pf3D7_06_v3	PF3D7_0602900	conserved Plasmodium protein, unknown function	0.002369	0.098179	0.10349	0.105855	0.077525	0.012906	0.085454	0.092468	-0.01877	0.049821	0.00496	0.138865	0.028627	-0.029252	-0.052523	-0.03406	-0.015689	-0.063222	-0.064513	0.005755	-0.177673	-0.005552	-0.014014
Pf3D7_06_v3	122384	124662	Pf3D7_06_v3	PF3D7_0603000	conserved Plasmodium protein, unknown function	0.116103	0.037396	0.006107	-0.007602	0.07965	0.025919	0.087733	-0.05775	-0.038367	0.136634	0.153214	-0.158181	0.071005	0.040158	0.105569	0.023985	0.073406	0.114488	0.123992	0.132397	0.070886	0.05425	0.023733
Pf3D7_06_v3	125208	127066	Pf3D7_06_v3	PF3D7_0603100	RNA-binding protein, putative	0.041539	0.101989	0.06614	0.058788	0.058975	0.043004	0.068049	-0.08911	-0.026269	0.042637	0.088889	0.12743	0.03182	0.020635	0.001684	0.06556	-0.015005	-0.0362	-0.084175	-0.064995	0.031596	-0.016774	0.002879
Pf3D7_06_v3	128371	130182	Pf3D7_06_v3	PF3D7_0603200	mitochondrial chaperone BCS1, putative	0.004091	0.023525	-0.005216	-0.068611	0.012942	-0.01147	-0.017761	0.085145	-0.000593	0.082481	0.015819	0.070118	0.030934	0.007114	0.010738	0.040898	0.045742	0.006385	0.041622	0.043439	-0.012972	-0.03494	-0.006445
Pf3D7_06_v3	130183	132288	Pf3D7_06_v3	PF3D7_0603300	dihydroorotate dehydrogenase	0.055587	0.007515	-0.079095	-0.101088	-0.021292	-0.00067	0.035943	-0.038093	-0.083262	0.057273	-0.053864	-0.044649	0.023046	-0.016784	0.041873	0.039055	-0.022066	0.016813	0.013813	-0.020977	-0.024747	0.063213	0.003141
Pf3D7_06_v3	132900	136711	Pf3D7_06_v3	PF3D7_0603400	trophozoite exported protein 1	0.092868	0.128642	-0.034186	-0.025802	0.039615	0.065893	0.085897	0.075456	-0.008015	0.018102	0.031024	0.041914	0.001462	0.051712	0.010438	0.013791	0.031184	-0.010474	0.023592	-0.052893	-0.014936	-0.070178	0.002752
Pf3D7_06_v3	138943	140768	Pf3D7_06_v3	PF3D7_0603500	cation/H+ antiporter	-0.011415	0.001872	0.129931	0.08532	-0.122773	-0.133291	-0.065297	0.141865	-0.000949	0.180847	0.07952	0.133663	0.000271	0.017391	0.028559	0.019852	0.041442	0.010092	0.014195	0.003926	0.034079	0.025734	0.021012
Pf3D7_06_v3	141168	149193	Pf3D7_06_v3	PF3D7_0603600	conserved Plasmodium protein, unknown function	0.042703	0.012509	0.049196	-0.026898	-0.035599	0.022739	-0.02174	0.008233	0.032725	0.105034	0.0747	0.00213	0.024558	0.033097	0.005618	0.102446	0.02805	0.095612	-0.073939	-0.02118	-0.087625	0.003299	-0.009315
Pf3D7_06_v3	150805	152463	Pf3D7_06_v3	PF3D7_0603700	phenylalanine--tRNA ligase	-0.176106	-0.115422	-0.045513	-0.044841	0.041812	-0.001289	0.082344	0.072691	-0.058211	-0.027165	0.234432	0.049611	0.002536	0.001229	0.027385	0.0588	0.04118	0.006396	-0.040506	-0.021895	-0.068755	-0.00663	-0.00499
Pf3D7_06_v3	152464	160705	Pf3D7_06_v3	PF3D7_0603800	centrosomal protein CEP76, putative	0.040756	0.055382	0.038898	0.027254	-0.002308	0.062813	0.007062	-0.001526	0.009453	0.045365	0.05553	0.058615	0.013214	0.073632	0.029819	0.050162	-0.003576	0.086128	0.040875	-0.009737	0.062202	0.020552	0.002306
Pf3D7_06_v3	161004	162631	Pf3D7_06_v3	PF3D7_0603900	conserved Plasmodium protein, unknown function	-0.082286	-0.034894	0.040451	-0.166201	-0.013209	0.00762	0.033804	-0.0387	0.014445	0.074126	-0.12495	0.080292	0.024933	0.039527	0.007705	0.036169	-0.055882	0.007113	0.049999	0.013395	-0.077443	-0.019976	-0.01416
Pf3D7_06_v3	163578	170110	Pf3D7_06_v3	PF3D7_0604000	conserved Plasmodium protein, unknown function	-0.045533	-0.018295	0.042648	-0.020208	0.056575	0.028726	0.000678	0.076681	0.061939	0.194	0.048933	0.023313	0.041365	0.064003	0.060903	0.010323	0.004121	0.054746	0.028377	0.01983	-0.004503	-0.003277	-0.009092
Pf3D7_06_v3	171051	177490	Pf3D7_06_v3	PF3D7_0604100	AP2 domain transcription factor	0.009703	-0.018437	-0.011247	-0.016042	0.031467	0.047521	0.0423	-0.028018	0.009684	0.056955	0.086626	0.055352	0.021962	-0.019952	-0.030137	-0.059114	0.015899	-0.003844	0.026057	0.045206	-0.052041	0.013498	-0.001989
Pf3D7_06_v3	180686	181731	Pf3D7_06_v3	PF3D7_0604200	mitochondrial ribosomal protein L41, putative	0.132343	0.113976	0.048578	0.1972	0.077847	-0.08429	-0.068949	-0.009029	0.057084	0.198806	0.166962	0.063816	0.016463	0.002923	0.00964	0.067209	0.026536	-0.075606	0.064072	0.048839	0.148572	-0.014403	-0.036415
Pf3D7_06_v3	181966	184714	Pf3D7_06_v3	PF3D7_0604300	conserved Plasmodium protein, unknown function	-0.041889	0.013721	-0.071376	-0.078367	-0.081832	-0.012616	0.038327	0.068917	-0.063659	-0.193519	-0.005029	0.059012	0.049643	0.022847	0.029621	-0.002678	0.035632	0.037149	0.02102	0.044772	-0.01452	0.017161	0.016173
Pf3D7_06_v3	184715	186093	Pf3D7_06_v3	PF3D7_0604400	conserved protein, unknown function	-0.046172	0.130164	0.106569	-0.062114	0.159002	0.114718	0.095267	-0.115499	-0.054633	-0.13851	0.104693	0.242517	0.084358	0.069947	0.045153	0.084021	0.109983	0.041528	0.05372	0.041738	-0.025279	0.028347	-0.021312
Pf3D7_06_v3	188762	198328	Pf3D7_06_v3	PF3D7_0604500	conserved Plasmodium protein, unknown function	-0.031823	-0.06401	-0.001487	0.016683	0.020869	0.036377	0.088023	-0.049244	-0.00122	-0.078978	0.096435	0.02424	0.024959	-0.035502	-0.037761	0.038682	-0.041083	-0.075571	-0.015786	0.035425	0.042282	-0.017823	0.016933
Pf3D7_06_v3	198612	204497	Pf3D7_06_v3	PF3D7_0604600	DNA helicase, putative	-0.017977	-0.12073	-0.012053	-0.071337	-0.049196	-0.051039	0.025474	-0.015468	-0.025521	-0.049714	0.016271	-0.008356	0.025913	0.013311	-0.00972	0.040235	-0.034108	-0.004208	-0.016955	0.012504	-0.029163	0.008443	-0.004154
Pf3D7_06_v3	204498	206457	Pf3D7_06_v3	PF3D7_0604700	glyoxalase I-like protein GILP	0.05471	0.079789	-0.001891	0.033433	-0.075942	0.053275	0.065336	0.042926	-0.067647	-0.030681	-0.121262	-0.029594	0.02357	0.068159	0.005492	0.009127	0.000184	0.028154	0.126802	-0.035138	0.054514	0.10984	-0.015142
Pf3D7_06_v3	206605	211409	Pf3D7_06_v3	PF3D7_0604800	RAP protein, putative	-0.055546	0.018702	-0.007763	0.032141	0.081685	0.015876	0.104707	0.061862	0.065594	0.096342	0.032776	-0.028153	-0.014139	-0.03972	0.055621	0.052353	-0.015236	0.014999	0.017801	0.07375	-0.044271	0.138675	-0.016945
Pf3D7_06_v3	212165	213282	Pf3D7_06_v3	PF3D7_0604900	conserved Plasmodium protein, unknown function	-0.02887	-0.079842	-0.072095	0.175026	0.120853	0.017604	0.123589	0.182501	0.039873	0.329032	-0.002648	-0.036216	-0.029033	-0.039968	0.014448	-0.113687	-0.054902	-0.037458	0.056264	0.041313	0.012572	-0.03758	-0.013783
Pf3D7_06_v3	213308	214392	Pf3D7_06_v3	PF3D7_0605000	50S ribosomal protein L24, putative	0.045263	0.125135	0.063851	0.108422	0.040096	0.046592	-0.029151	-0.082169	-0.134321	0.064775	-0.037266	0.04515	0.037568	0.074797	0.010833	0.081356	0.008159	0.019535	-0.156791	-0.11765	0.016201	-0.017716	-0.027859
Pf3D7_06_v3	216990	219757	Pf3D7_06_v3	PF3D7_0605100	RNA-binding protein, putative	-0.005015	-0.048154	-0.010672	0.073399	-0.029024	-0.02493	0.019708	0.10071	0.073822	0.017258	0.008442	0.005357	0.144859	0.213203	0.169133	0.101262	0.182991	0.078243	-0.038286	0.043294	-0.025424	-0.000464	0.00269
Pf3D7_06_v3	220157	222063	Pf3D7_06_v3	PF3D7_0605200	conserved protein, unknown function	-0.068155	0.089096	0.013581	0.093036	0.13614	0.090819	0.041558	-0.088407	-0.001571	-0.025135	-0.346418	0.005866	0.041518	-0.002226	0.015274	0.059752	-0.027478	0.044833	-0.000352	0.023246	-0.008603	-0.03048	-0.017056
Pf3D7_06_v3	222489	224450	Pf3D7_06_v3	PF3D7_0605300	serine/threonine protein kinase	-0.025007	-0.101263	-0.046418	0.023835	-0.10529	-0.139834	0.023257	0.083129	-0.189997	0.115374	0.054992	0.125146	0.090882	0.102214	0.063758	0.111915	0.062416	0.062745	0.013532	-0.010605	0.022046	-0.052837	-0.010561
Pf3D7_06_v3	225221	227696	Pf3D7_06_v3	PF3D7_0605500	cyclin dependent kinase binding protein, putative	-0.016078	-0.057276	-0.053631	0.018593	0.000824	-0.056582	0.086825	0.08608	0.056161	0.005562	0.014966	0.057997	-0.033308	-0.099076	-0.058844	-0.04091	-0.087838	-0.024385	-0.066205	0.087539	0.057877	-0.124755	-0.004021
Pf3D7_06_v3	227882	235085	Pf3D7_06_v3	PF3D7_0605600	nucleoside diphosphate kinase, putative	0.007644	-0.041754	-0.017485	0.01281	-0.056311	-0.006508	-0.020704	0.053063	0.000697	0.004798	-0.037379	-0.020562	-0.043496	-0.007438	0.009466	0.013661	-0.067633	-0.007578	-0.010015	-0.006606	0.009216	0.027331	-0.000478
Pf3D7_06_v3	236147	237501	Pf3D7_06_v3	PF3D7_0605700	conserved Plasmodium protein, unknown function	0.012399	0.06715	0.007353	0.063926	0.010283	-0.03609	0.0519	0.019596	0.094397	0.135826	-0.028599	0.142895	-0.149021	-0.020841	-0.061074	-0.118661	-0.084592	-0.18352	-0.111266	-0.084894	-0.113781	-0.051834	0.027328
Pf3D7_06_v3	237561	244771	Pf3D7_06_v3	PF3D7_0605800	DNA repair protein RAD50, putative	-0.039165	0.04651	-0.049165	0.004448	0.047994	0.078107	0.0679	0.036704	-0.016802	0.005965	-0.123359	-0.075553	0.026667	0.046185	0.07416	0.02382	0.052286	-0.004421	0.017873	0.037625	-0.00351	-0.019276	-0.002339
Pf3D7_06_v3	247390	249416	Pf3D7_06_v3	PF3D7_0605900	long chain polyunsaturated fatty acid elongation enzyme, putative	0.111544	0.044678	0.082929	0.107283	-0.070771	-0.10186	0.050386	-0.031453	0.067847	0.060884	0.271997	0.148578	0.043704	0.051774	0.031835	0.108055	-0.053124	0.040938	0.07866	0.032461	-0.018284	-0.034992	-0.032903
Pf3D7_06_v3	250362	254053	Pf3D7_06_v3	PF3D7_0606000	conserved Plasmodium protein, unknown function	0.003403	-0.03475	-0.026109	0.004524	0.062642	0.062079	-0.013912	0.032726	0.052061	0.021442	0.025558	-0.018493	0.012878	-0.032536	0.058523	0.02432	0.001906	-0.093979	0.079333	-0.016307	0.106291	0.053422	0.013768
Pf3D7_06_v3	257354	260224	Pf3D7_06_v3	PF3D7_0606100	RNA-binding protein, putative	0.03366	-0.029399	0.018786	-0.049396	0.118655	0.034904	-0.022132	-0.008689	-0.040476	0.008864	-0.005847	-0.089319	0.049062	0.031156	0.070419	0.012636	0.053707	0.042928	-0.083793	-0.063445	-0.017446	-0.100203	0.002642
Pf3D7_06_v3	260781	262195	Pf3D7_06_v3	PF3D7_0606200	ubiquitin-conjugating enzyme E2 PEX4, putative	0.043728	0.077377	0.007608	0.014374	0.005397	-0.138855	-0.081211	-0.091702	-0.152701	-0.020251	-0.072611	0.014212	0.023452	0.034738	0.044123	0.024482	0.001101	0.03109	0.009606	0.012539	0.018485	0.012533	0.000621
Pf3D7_06_v3	265589	268649	Pf3D7_06_v3	PF3D7_0606500	polypyrimidine tract-binding protein, putative	-0.045502	-0.106631	-0.094624	-0.020539	-0.001164	0.010769	0.070833	0.078717	-0.084352	-0.069687	-0.057275	0.074762	0.053763	0.028726	0.048304	0.059544	0.099896	0.045619	0.001961	0.005721	-0.004505	-0.026326	0.007277
Pf3D7_06_v3	270082	278012	Pf3D7_06_v3	PF3D7_0606600	conserved Plasmodium protein, unknown function	-0.049525	-0.033842	-0.022504	-0.025425	0.038545	0.054793	0.042521	0.057951	-0.085383	0.028723	-0.028901	-0.026834	0.043538	-0.046329	-0.007044	0.031039	-0.016028	0.057863	0.011577	0.011407	0.069443	0.005132	-0.006936
Pf3D7_06_v3	281799	287267	Pf3D7_06_v3	PF3D7_0606700	coatomer alpha subunit, putative	-0.047809	-0.02365	-0.055063	-0.040148	0.056271	0.073931	0.066474	0.000138	0.030823	0.053603	0.022432	0.043481	-0.041135	0.017405	0.047864	0.023558	0.136426	0.016737	0.130952	0.187581	0.182335	-0.100858	0.006327
Pf3D7_06_v3	288127	289526	Pf3D7_06_v3	PF3D7_0606800	VFT protein	-0.088034	-0.181795	-0.057942	-0.034238	0.001132	0.039765	0.010929	0.046371	-0.227499	0.050957	-0.081672	-0.277732	0.00905	-0.007553	0.019389	-0.017306	-0.011794	0.038753	-0.032685	-0.031278	0.013836	-0.009241	-0.004901
Pf3D7_06_v3	290176	291335	Pf3D7_06_v3	PF3D7_0606900	glutaredoxin-like protein	-0.030457	-0.113745	0.086464	0.068981	-0.105909	-0.077238	-0.028562	-0.149625	-0.108327	-0.092812	-0.115204	0.020236	0.017316	0.045312	0.06807	0.054055	0.071607	0.055789	-0.021004	-0.032475	0.027083	-0.005325	-0.005812
Pf3D7_06_v3	293614	297047	Pf3D7_06_v3	PF3D7_0607000	translation initiation factor IF-2, putative	-0.048243	-0.026118	-0.047819	5e-06	0.043455	0.188194	0.02598	-0.06795	-0.068947	-0.045979	0.082743	-0.012106	0.018401	0.016946	-0.01348	0.066801	-0.018636	-0.036907	-0.012369	0.073654	-0.000961	-0.055017	-0.022747
Pf3D7_06_v3	297691	301447	Pf3D7_06_v3	PF3D7_0607100	MYND-type zinc finger protein, putative	0.019605	0.027698	-0.013674	0.021369	-0.043016	0.034426	0.02477	-0.006672	0.100485	0.158141	0.118845	0.058461	-0.06627	-0.026337	-0.026208	-0.032774	0.002102	-0.015479	-0.040639	-0.064338	-0.018845	0.06092	-0.009939
Pf3D7_06_v3	301624	303540	Pf3D7_06_v3	PF3D7_0607200	RING zinc finger protein, putative	-0.030494	-0.041534	-0.006445	-0.06313	-0.043655	-0.002774	0.001462	0.071127	-0.004144	-0.06197	0.018304	-0.005361	0.004986	0.004348	0.000605	0.027527	0.03806	-0.015009	-0.026642	0.033937	0.041456	0.007024	-0.035995
Pf3D7_06_v3	304388	306213	Pf3D7_06_v3	PF3D7_0607300	uroporphyrinogen III decarboxylase	-0.170088	-0.091157	-0.081402	-0.129438	-0.067062	0.003208	-0.003742	-0.0164	0.014172	-0.022193	-0.086076	0.003407	0.05238	0.078186	0.035596	0.023716	-0.003353	0.011035	-0.000104	0.051738	-0.048221	-0.030022	-0.027657
Pf3D7_06_v3	306214	310211	Pf3D7_06_v3	PF3D7_0607400	G-protein associated signal transduction protein, putative	-0.037816	-0.081592	-0.007651	-0.06803	0.046438	0.013013	0.010423	-0.004982	0.054298	0.172969	-0.059707	-0.005843	0.011501	0.016522	0.099366	-0.080998	-0.008415	0.000294	-0.013765	-0.016378	-0.062588	0.034607	-0.005185
Pf3D7_06_v3	311300	313365	Pf3D7_06_v3	PF3D7_0607500	4-hydroxybenzoate polyprenyltransferase, putative	0.007325	0.008133	-0.037196	-0.002345	0.028504	0.105459	0.017651	0.112855	-0.165813	0.178183	0.130618	-0.02591	0.076215	0.05749	0.024092	0.0476	0.099156	0.071385	-0.008519	0.00218	-0.055669	-0.009793	0.004288
Pf3D7_06_v3	313606	317132	Pf3D7_06_v3	PF3D7_0607600	spindle assembly abnormal protein 6, putative	0.042987	0.065088	0.036142	-0.005306	0.042241	0.014463	0.108431	0.053505	0.083619	0.149119	0.016369	-0.040918	0.034579	0.007332	0.029162	-0.008574	0.121855	-0.013309	-0.016164	-0.004836	0.045175	0.027137	0.023121
Pf3D7_06_v3	320490	329248	Pf3D7_06_v3	PF3D7_0607700	conserved Plasmodium protein, unknown function	-0.005387	-1.2e-05	0.019181	0.011981	0.02815	0.023023	0.023633	0.022221	-0.014553	0.110358	-0.126897	-0.021916	0.080474	0.059445	0.004436	0.033132	0.066717	-0.024578	-0.019251	-0.011226	0.007424	0.014287	0.011403
Pf3D7_06_v3	329287	331975	Pf3D7_06_v3	PF3D7_0607800	GTP-binding protein, putative	-0.003471	-0.060186	-0.024023	0.02992	-0.063322	-0.176561	0.01644	-0.054472	-0.054598	-0.035785	-0.195086	-0.050391	0.068562	0.003688	0.036754	0.060055	0.031132	0.050315	-0.011272	-0.039558	-0.017552	0.035452	0.028901
Pf3D7_06_v3	332093	335020	Pf3D7_06_v3	PF3D7_0607900	conserved Plasmodium protein, unknown function	0.005267	0.019546	-0.066302	-0.020151	-0.029601	-0.058088	-0.016385	0.090185	0.099661	-0.044859	0.019768	0.077933	0.076305	0.067119	0.04577	0.028805	0.036386	0.02872	0.033112	-0.001352	0.016847	0.053928	0.011058
Pf3D7_06_v3	335021	337580	Pf3D7_06_v3	PF3D7_0608000	diphthine methyltransferase, putative	-0.059864	0.03668	0.03754	-0.050425	0.026344	0.024552	0.042169	-0.006866	0.05355	0.072027	0.023281	-0.062345	-0.017882	-0.022642	0.009377	-0.04094	0.032666	0.068418	0.080198	-0.048875	-0.021049	-0.1336	0.021888
Pf3D7_06_v3	337581	341817	Pf3D7_06_v3	PF3D7_0608100	conserved Plasmodium protein, unknown function	-0.076213	-0.029406	-0.01143	-0.034615	0.006148	0.045116	0.022726	-0.146079	-0.13746	-0.080286	-0.061075	-0.030528	0.08259	0.070668	0.061742	0.099727	0.085651	0.050704	-0.055968	0.037196	-0.071726	0.031787	0.032387
Pf3D7_06_v3	341818	343016	Pf3D7_06_v3	PF3D7_0608200	conserved Plasmodium protein, unknown function	0.052528	0.132285	0.016576	-0.013544	-0.119221	0.128922	-0.332232	-0.34917	-0.084175	-0.074728	-0.183416	-0.020546	0.037473	0.154597	-0.026787	0.071322	-0.039768	0.002922	0.022792	0.003774	-0.011833	-0.067884	-0.003658
Pf3D7_06_v3	343017	347757	Pf3D7_06_v3	PF3D7_0608300	heptatricopeptide repeat-containing protein, putative	0.007123	-0.049428	-0.014212	0.031724	-0.051009	-0.086431	-0.066114	0.095384	-0.033411	0.057995	-0.067765	-0.084837	-0.080952	0.021106	-0.021141	0.013977	-0.038759	-0.015527	-0.010369	0.07836	0.078983	0.026288	0.020128
Pf3D7_06_v3	347760	349621	Pf3D7_06_v3	PF3D7_0608310	sorting assembly machinery 50 kDa subunit, putative	-0.045939	0.031064	-0.003467	-0.017678	-0.003899	0.023078	0.056213	-0.035792	0.024821	0.116746	0.016212	-0.102233	0.016211	0.024166	0.011382	-0.076897	0.023352	0.082323	0.137375	0.167237	0.069158	-0.098026	-0.010624
Pf3D7_06_v3	349696	350765	Pf3D7_06_v3	PF3D7_0608400	conserved Plasmodium protein, unknown function	0.064838	0.00528	-0.033232	0.151871	0.060324	0.039974	-0.05267	0.042595	0.250916	0.265764	0.099652	0.028525	0.026116	0.02307	0.059523	-0.074286	0.086705	0.013462	0.104761	0.131155	0.074927	0.001403	0.002782
Pf3D7_06_v3	351530	353025	Pf3D7_06_v3	PF3D7_0608500	proteasome subunit alpha type-2, putative	-0.002947	-0.073865	0.121868	-0.029106	-0.091924	0.021703	-0.000842	-0.02349	-0.085244	-0.014571	-0.142291	-0.160176	-0.045582	0.024502	0.024993	0.021258	0.04274	-0.014922	-0.011914	0.006342	0.103389	-0.065469	0.021419
Pf3D7_06_v3	354979	356526	Pf3D7_06_v3	PF3D7_0608600	conserved Plasmodium protein, unknown function	-0.092542	-0.124399	0.009446	0.019164	-0.004052	-0.127811	-0.070163	0.014136	-0.079396	-0.055799	-0.053586	-0.061144	0.049562	0.069308	0.035537	0.038151	0.04057	0.021717	0.19898	0.157246	0.104321	0.019735	-0.021989
Pf3D7_06_v3	358141	360453	Pf3D7_06_v3	PF3D7_0608700	T-complex protein 1 subunit zeta	0.016893	-0.02625	-0.001465	0.007998	0.023602	-0.089437	-0.000612	0.012433	-0.001153	-0.070406	0.012588	-0.026746	0.059116	0.062245	0.011983	0.015114	0.091823	-0.016784	0.046412	0.029107	-0.083045	-0.014057	0.011644
Pf3D7_06_v3	362385	364129	Pf3D7_06_v3	PF3D7_0608800	ornithine aminotransferase	-0.076445	-0.06343	-0.032765	-0.023426	0.024707	-0.038024	0.01009	0.057591	-0.008895	0.075206	0.097402	0.075457	0.072533	0.064384	0.051188	0.055507	0.057938	0.012529	0.048658	0.008129	0.009455	0.019748	0.007507
Pf3D7_06_v3	365037	368709	Pf3D7_06_v3	PF3D7_0608900	conserved Plasmodium protein, unknown function	-0.012483	0.027896	0.073985	0.022917	-0.015783	-0.046149	0.040447	-0.04588	-0.076489	-0.063907	0.096362	-0.095283	0.017715	0.021372	0.034833	-0.047925	0.038263	-0.016112	0.026425	-0.034106	0.060368	0.030601	0.011841
Pf3D7_06_v3	370011	388704	Pf3D7_06_v3	PF3D7_0609000	nucleoporin NUP637, putative	-0.000631	0.00881	-0.004927	-0.005686	-0.047345	-0.064374	-0.011187	0.033005	-0.00212	0.097648	0.008305	-0.030955	0.032405	0.062599	0.035019	0.055001	0.008763	0.051835	0.103051	0.191226	0.120243	0.018399	0.006794
Pf3D7_06_v3	388705	390998	Pf3D7_06_v3	PF3D7_0609100	zinc transporter ZIP1, putative	-0.00482	0.049064	0.079031	0.043471	-0.029784	0.003391	-0.027121	-0.048456	0.045	0.197258	0.063869	-0.003215	0.034208	0.065662	0.073738	-0.064138	0.131875	-0.03071	0.060988	0.046986	0.097181	-0.030263	-0.006454
Pf3D7_06_v3	392741	394861	Pf3D7_06_v3	PF3D7_0609200	citrate synthase-like protein, putative	-0.068044	-0.029705	-0.025003	-0.082506	-0.088942	-0.222029	0.021773	-0.113966	9.7e-05	0.13672	-0.06205	-0.013843	0.043114	0.071364	0.047345	0.049296	0.020095	-0.001553	0.022849	0.064467	-0.123589	-0.025395	-0.027394
Pf3D7_06_v3	395992	399539	Pf3D7_06_v3	PF3D7_0609300	conserved Plasmodium protein, unknown function	-0.110703	-0.09482	-0.09762	-0.019768	-0.013936	0.05551	0.005537	-0.018674	0.073937	0.202076	0.071073	-0.018859	0.032299	0.046653	0.060172	-0.007305	0.106018	-0.011035	0.0295	0.001553	0.040419	0.045628	0.015734
Pf3D7_06_v3	399563	401874	Pf3D7_06_v3	PF3D7_0609400	mitochondrial cardiolipin synthase, putative	-0.050484	-0.0158	-0.091404	-0.094954	-0.014903	0.012101	-0.05972	0.093375	0.075477	0.08173	0.079297	0.078598	0.01526	0.021643	-0.013717	0.112963	0.011556	0.025582	0.088461	0.07627	0.066214	0.033202	0.000748
Pf3D7_06_v3	402472	407492	Pf3D7_06_v3	PF3D7_0609500	conserved Plasmodium protein, unknown function	-0.064717	-0.00665	-0.124598	-0.064748	0.038737	0.029597	-0.062754	-0.002256	-0.016758	0.101487	-0.033142	0.045696	0.012002	-0.009117	0.034709	0.016498	0.037269	-0.007725	0.036165	0.043502	0.006868	-0.037827	-0.029702
Pf3D7_06_v3	407791	412252	Pf3D7_06_v3	PF3D7_0609600	conserved Plasmodium protein, unknown function	0.023863	0.059956	0.056586	0.00837	0.050804	0.041686	0.039267	0.042504	-0.100269	0.128751	0.039849	0.086909	-0.011363	0.046051	0.048857	0.026619	0.011866	-0.098583	0.041108	0.037421	0.061756	-0.040638	0.001925
Pf3D7_06_v3	413402	420031	Pf3D7_06_v3	PF3D7_0609700	conserved Plasmodium protein, unknown function	-0.064107	-0.05953	0.032856	-0.087127	-0.024981	0.005424	-0.022152	0.001167	0.063475	0.028852	-0.025127	0.066771	0.065087	0.072251	0.048264	0.066634	-0.049087	0.017652	0.048314	0.045433	-0.0626	-0.014996	-0.000242
Pf3D7_06_v3	420907	422872	Pf3D7_06_v3	PF3D7_0609800	palmitoyltransferase DHHC2, putative	-0.050499	-0.048663	0.024641	0.021349	-0.07243	-0.104605	-0.080796	-0.119052	-0.129804	0.126023	-0.087925	0.090847	-0.002932	0.009226	-0.042934	0.111913	-0.14197	0.008714	-0.040424	-0.101649	-0.095928	-0.076721	-0.012346
Pf3D7_06_v3	425555	432108	Pf3D7_06_v3	PF3D7_0609900	conserved Plasmodium protein, unknown function	-0.008142	-0.000449	-0.093135	-0.041685	-0.098037	-0.049343	-0.068339	-0.08287	-0.138757	0.15572	-0.050338	-0.112949	0.045479	-0.013466	0.010703	-0.051254	-0.010616	-0.022119	0.089928	-0.018154	0.144003	-0.087188	0.011264
Pf3D7_06_v3	432758	434428	Pf3D7_06_v3	PF3D7_0610000	mitochondrial ribosomal protein L19 precursor, putative	0.006667	0.026584	0.194063	0.027076	0.032518	-0.018418	-0.021546	0.040195	-0.144644	0.043103	0.005474	0.063001	0.027625	0.015639	0.041901	-0.007546	-0.018478	0.01171	0.069244	0.050688	-2.4e-05	-0.032122	0.007479
Pf3D7_06_v3	434557	436715	Pf3D7_06_v3	PF3D7_0610100	pre-mRNA-splicing factor SLU7, putative	0.027058	0.080369	0.050582	-0.031074	0.00986	-0.050288	-0.047955	-0.022738	0.145357	-0.023722	-0.068979	0.195551	0.102141	0.099015	-0.033011	0.004608	0.075568	0.060477	0.142767	0.109523	-0.165512	0.057653	-0.009642
Pf3D7_06_v3	437413	440795	Pf3D7_06_v3	PF3D7_0610200	RNA-binding protein 25, putative	-0.058645	-0.116673	-0.060493	-0.016608	-0.084025	-0.029103	0.001655	-0.064207	-0.097334	-0.060286	0.006302	-0.014324	-0.060506	0.003392	-0.071451	0.02813	-0.001546	-0.040434	0.040289	0.000976	-0.063263	-0.091998	0.000288
Pf3D7_06_v3	444497	445407	Pf3D7_06_v3	PF3D7_0610400	histone H3	0.045903	-0.083749	0.044183	0.05384	0.046799	-0.026094	0.00755	-0.091822	-0.035963	0.001481	0.202022	-0.010339	0.017911	0.029769	0.033289	-0.03988	0.071278	-0.031198	0.070875	0.000902	-0.018756	-0.007215	-0.034665
Pf3D7_06_v3	445511	446613	Pf3D7_06_v3	PF3D7_0610500	peptidyl-tRNA hydrolase PTRHD1, putative	-0.03432	0.065565	0.041146	-0.009214	0.044826	0.060372	-0.038743	-0.187209	-0.141365	-0.146132	-0.052936	-0.300333	0.029752	0.051851	0.037784	0.004215	-0.025127	0.019979	0.054831	0.042421	0.081098	-0.039842	-0.01551
Pf3D7_06_v3	449041	451711	Pf3D7_06_v3	PF3D7_0610600	calcium-dependent protein kinase 2	-0.025734	0.003791	-0.042432	-0.05376	0.088823	0.018857	-0.018257	0.114352	-0.040389	-0.070761	0.003733	0.106809	0.029076	0.039297	0.020593	0.034098	-0.060892	0.0039	0.029569	0.083363	0.021254	0.026115	0.001862
Pf3D7_06_v3	453559	455939	Pf3D7_06_v3	PF3D7_0610800	transketolase	0.002071	-0.035625	-0.019581	-0.03313	0.072223	0.0725	-0.056244	0.110953	-0.012582	0.057127	0.088464	0.057977	0.038005	0.098286	-0.094232	0.00371	0.044094	-0.020238	0.065835	0.10116	-0.020241	-0.031053	-0.001447
Pf3D7_06_v3	456497	460839	Pf3D7_06_v3	PF3D7_0610900	transcription elongation factor SPT5, putative	-0.054779	0.01075	-0.066912	-0.096188	0.022235	0.025258	-0.060494	-0.041813	0.03813	0.023396	0.020053	-0.038407	0.021803	0.043393	0.090459	0.029664	0.113015	-0.006324	0.040589	-0.072851	0.075782	-0.013748	-0.004384
Pf3D7_06_v3	463314	464926	Pf3D7_06_v3	PF3D7_0611000	SNARE associated Golgi protein, putative	-0.026409	0.058495	0.026329	0.053702	-0.13439	-0.099388	-0.13043	-0.049208	-0.056095	0.000202	-0.070769	-0.07852	0.070435	-0.001851	-0.028923	0.059593	-0.129208	0.029301	0.052077	0.051975	-0.162122	-0.009456	-0.007215
Pf3D7_06_v3	465948	466699	Pf3D7_06_v3	PF3D7_0611100	succinate dehydrogenase subunit 3, putative	0.114587	0.017835	0.013464	-0.007497	0.037464	0.10968	-0.065256	0.030706	0.073787	0.070712	-0.126181	-0.065632	0.016223	0.001662	-0.012755	0.064023	-0.010832	0.021784	0.01147	-0.055351	0.016427	0.0016	-0.001948
Pf3D7_06_v3	467231	468892	Pf3D7_06_v3	PF3D7_0611200	AP2 domain transcription factor, putative	0.063769	0.077141	-0.011713	-0.019254	0.048543	-0.039253	-0.033496	-0.020096	-0.136484	0.078375	0.053838	-0.082504	0.066156	0.027418	0.043513	0.112183	-0.042572	0.085285	0.077266	0.034986	0.080612	-0.070595	-0.000568
Pf3D7_06_v3	469799	471441	Pf3D7_06_v3	PF3D7_0611300	ATP synthase-associated protein, putative	0.086612	0.078373	0.004904	0.05719	0.063785	0.038949	-0.01579	-0.027865	0.039807	0.158833	-0.116501	-0.093583	-0.025881	-0.008404	0.029284	0.034988	-0.137239	0.016546	0.05887	-0.022496	0.064603	-0.002252	-0.006423
Pf3D7_06_v3	471442	474400	Pf3D7_06_v3	PF3D7_0611400	SWIB/MDM2 domain-containing protein	0.083971	0.077715	0.06535	-0.080202	0.054912	0.027342	-0.098516	-0.183853	-0.086868	0.014677	0.160163	-0.048931	0.062813	0.061382	0.042571	-0.005202	0.025317	0.022323	0.098676	0.030535	0.06068	0.020003	-0.007071
Pf3D7_06_v3	482575	484157	Pf3D7_06_v3	PF3D7_0611500	conserved protein, unknown function	-0.05406	-0.054392	0.028132	-0.125586	0.050012	0.000564	-0.234255	-0.004391	-0.112019	0.037618	0.10826	-0.136087	0.03846	0.125322	0.009038	0.024342	-0.000887	0.018039	0.001644	-0.022101	0.052387	-0.023444	-0.014964
Pf3D7_06_v3	484864	487316	Pf3D7_06_v3	PF3D7_0611600	basal complex transmembrane protein 1	0.037842	-0.020857	-0.027096	0.024625	0.088951	0.055036	-0.130455	-0.046638	-0.056191	0.144785	0.04904	0.040158	-0.027361	0.070231	0.059596	0.118139	0.094726	-0.055998	0.122522	0.138567	0.117477	0.019793	0.046817
Pf3D7_06_v3	490608	501390	Pf3D7_06_v3	PF3D7_0611800	conserved Plasmodium protein, unknown function	-0.075989	0.000167	0.018063	-0.020418	0.004079	0.061546	-0.058277	-0.028241	0.014122	0.073406	-0.037629	-0.049834	0.05243	0.040114	0.031628	0.074934	0.104982	0.005523	-0.055773	-0.052125	-0.062842	0.033093	-0.008523
Pf3D7_06_v3	506130	507438	Pf3D7_06_v3	PF3D7_0611900	lsm12, putative	0.165981	0.148289	0.082731	0.087163	0.082978	0.042811	-0.014069	-0.001117	-0.020185	0.138809	0.19591	-0.026199	0.058862	0.060535	0.019454	0.12577	-0.036272	0.029767	0.049632	0.03638	0.049183	0.014052	-0.026154
Pf3D7_06_v3	507439	508536	Pf3D7_06_v3	PF3D7_0612000	conserved Plasmodium protein, unknown function	-0.075493	-0.102679	-0.013637	-0.18759	0.062426	-0.075225	-0.02539	-0.223072	-0.196067	-0.290415	-0.162424	-0.202099	0.011811	0.046657	0.003445	0.116964	0.072917	-0.026156	-0.054483	-0.044553	-0.019477	-4.5e-05	0.010974
Pf3D7_06_v3	508910	511380	Pf3D7_06_v3	PF3D7_0612100	eukaryotic translation initiation factor 3 subunit L, putative	-0.052755	0.05946	0.010752	-0.094751	0.037115	0.044611	-0.053112	-0.052506	0.07005	0.020712	0.038629	-0.056061	-0.013702	0.081697	-0.045956	-0.064701	0.136691	0.015325	-0.107611	-0.010946	-0.001073	0.063184	0.016428
Pf3D7_06_v3	512722	519798	Pf3D7_06_v3	PF3D7_0612200	leucine-rich repeat protein	-0.017682	0.028239	0.027358	0.009401	-0.011274	0.060892	-0.020871	0.075842	0.067817	0.0536	-0.036584	-0.015775	0.024891	-0.01474	-0.002067	0.144742	0.117707	0.087985	-0.056093	-0.033092	-0.088523	-0.023887	-0.000308
Pf3D7_06_v3	521168	522119	Pf3D7_06_v3	PF3D7_0612400	conserved Plasmodium protein, unknown function	-0.064427	-0.048388	0.032792	-0.00067	0.121675	0.060904	-0.021262	-0.118138	-0.042521	0.003358	0.019475	-0.170995	0.079219	0.088336	0.105298	0.058564	0.119066	0.140309	0.079425	0.086614	0.06615	0.032537	0.066332
Pf3D7_06_v3	523407	525355	Pf3D7_06_v3	PF3D7_0612600	cytoplasmic tRNA 2-thiolation protein 1, putative	-0.003229	0.079163	0.032403	0.03482	-0.019818	0.025143	-0.056784	-0.16484	-0.095021	-0.102217	-0.03878	-0.059939	0.071886	0.049089	-0.01999	0.080188	0.075695	-0.03381	-0.010863	-0.015182	0.01952	-0.008455	-0.027099
Pf3D7_06_v3	525737	527280	Pf3D7_06_v3	PF3D7_0612700	6-cysteine protein P12	0.040469	-0.041465	0.015052	0.038421	0.031469	0.005461	-0.039258	0.108617	0.096348	0.013786	-0.155641	-0.012156	0.078015	0.066211	-0.036485	0.026579	0.120678	0.050426	0.091362	0.002471	0.071897	-0.014142	0.026657
Pf3D7_06_v3	527810	529425	Pf3D7_06_v3	PF3D7_0612800	6-cysteine protein	-0.022956	-0.144131	-0.063819	-0.044227	0.127586	0.056178	0.054549	-0.011284	-0.045636	-0.106634	-0.176283	0.005307	0.001723	-0.04017	-0.032711	-0.128343	0.008911	-0.10942	0.061114	0.085064	-0.03877	0.019112	0.026689
Pf3D7_06_v3	530876	533436	Pf3D7_06_v3	PF3D7_0612900	nucleolar GTP-binding protein 1, putative	-0.039937	-0.058452	0.003427	-0.058697	0.018809	-0.023729	-0.045511	0.055861	0.040514	0.103567	0.035676	0.10724	-0.003115	0.032842	0.033101	0.177992	0.000722	0.014125	-0.004271	0.022312	0.127929	0.017997	-0.015331
Pf3D7_06_v3	533657	535614	Pf3D7_06_v3	PF3D7_0613000	conserved Plasmodium protein, unknown function	0.106532	-0.03777	-0.016569	0.024047	0.115655	-0.03826	0.080662	-0.127088	0.085144	0.051593	-0.044853	-0.180352	-0.005764	-0.015214	-0.041714	0.029098	0.004473	-0.047825	-0.058695	-0.017512	-0.086065	0.002043	-0.007058
Pf3D7_06_v3	537528	538835	Pf3D7_06_v3	PF3D7_0613100	conserved Plasmodium protein, unknown function	-0.033692	-0.043188	0.075829	0.078683	-0.137074	-0.14632	-0.21244	0.011212	-0.003016	-0.052329	-0.010707	-0.035994	0.141909	0.191222	0.047768	0.227712	0.059457	0.07683	0.066758	0.109591	-0.199016	0.031434	-0.044679
Pf3D7_06_v3	539054	539875	Pf3D7_06_v3	PF3D7_0613200	conserved Plasmodium protein, unknown function	-0.048913	-0.000236	0.035645	0.063397	-0.091285	0.053608	0.086914	-0.030751	-0.073838	-0.14299	-0.107514	-0.104584	0.01676	-0.009481	0.034383	-0.034816	-0.022879	0.049437	0.058671	0.061197	0.013682	0.036648	0.016762
Pf3D7_06_v3	539876	545048	Pf3D7_06_v3	PF3D7_0613300	rhoptry protein ROP14	0.016964	0.026442	-0.082105	-0.005388	-0.00835	0.000108	-0.066986	0.022045	-0.114777	-0.077255	-0.057523	0.048155	0.037297	-0.016847	-0.022041	0.003927	0.0385	-7.5e-05	0.065539	0.095085	-0.075463	0.033826	-0.002569
Pf3D7_06_v3	546714	547991	Pf3D7_06_v3	PF3D7_0613400	50S ribosomal protein L18, apicoplast, putative	-0.226741	-0.107439	-0.041061	-0.014428	-0.097198	-0.036546	-0.004955	-0.013369	-0.089961	-0.100035	-0.196872	-0.051719	0.065627	0.018635	0.056738	-0.052882	0.079857	0.085212	0.013742	-0.084054	0.017731	0.056373	0.012482
Pf3D7_06_v3	548030	552621	Pf3D7_06_v3	PF3D7_0613500	AP-3 complex subunit beta, putative	-0.002662	-0.091737	0.020459	0.016929	0.005364	0.017862	0.014614	-0.152799	0.066115	0.031095	0.063167	-0.070739	0.058813	0.054279	0.049851	0.032102	0.064589	0.003161	0.026728	-0.003177	-0.051118	0.029294	0.000741
Pf3D7_06_v3	554207	558478	Pf3D7_06_v3	PF3D7_0613600	conserved Plasmodium protein, unknown function	0.00512	0.005226	-0.010642	-0.010675	-0.008175	0.024199	-0.068175	0.005319	-0.055908	-0.016986	-0.025023	-0.112146	0.067091	0.056161	0.080742	0.066766	0.055291	0.023444	0.01039	-0.013747	-0.016803	-0.069096	0.010434
Pf3D7_06_v3	559099	561710	Pf3D7_06_v3	PF3D7_0613700	syntaxin-binding protein, putative	-0.083966	-0.101169	0.001138	-0.058742	-0.006147	-0.017087	-0.016707	0.039533	-0.117075	0.006613	0.073412	-0.04757	0.029617	-0.024555	-0.035455	-0.043248	0.066248	-0.022409	-0.048445	-0.079231	-0.07384	0.033523	0.016663
Pf3D7_06_v3	565889	579214	Pf3D7_06_v3	PF3D7_0613800	AP2 domain transcription factor, putative	-0.037925	0.031636	0.001826	-0.022205	-0.069438	-0.056554	0.00785	-0.013791	-0.000156	0.031341	-0.006542	0.000677	0.020937	0.012602	0.047002	0.027282	0.030657	-0.05864	-0.027553	-0.049699	-0.051966	-0.087938	0.021397
Pf3D7_06_v3	579215	586146	Pf3D7_06_v3	PF3D7_0613900	myosin E, putative	0.072427	-0.029118	0.00852	0.00917	0.021256	0.027763	0.068734	0.118835	0.000363	-0.05142	0.02368	0.071816	0.07486	0.084704	0.029071	0.027653	0.006821	0.025683	0.045672	0.036936	-0.013218	0.045936	0.005771
Pf3D7_06_v3	586769	588885	Pf3D7_06_v3	PF3D7_0614000	thiamine-phosphate synthase, putative	-0.034154	-0.049283	0.017504	-0.035168	-0.106912	-0.061503	-0.083894	-0.089868	0.002441	-0.101494	-0.164084	0.105242	0.057871	0.072733	0.031014	0.019092	0.056852	0.015313	0.021701	0.005467	0.036141	-0.002148	0.008796
Pf3D7_06_v3	589207	592514	Pf3D7_06_v3	PF3D7_0614100	conserved Plasmodium protein, unknown function	0.015009	-0.004488	0.06172	-0.044016	-0.03485	-0.065731	0.06074	-0.069054	0.014834	0.001563	-0.01362	0.094146	0.034699	0.105693	0.07075	-0.069513	0.088581	-0.01215	-0.046054	0.076743	-0.239472	-0.017966	0.015703
Pf3D7_06_v3	592922	596154	Pf3D7_06_v3	PF3D7_0614200	cytosolic Fe-S cluster assembly factor NAR1, putative	-0.019696	0.056447	0.057988	0.084499	-0.028459	0.070511	0.032918	0.080921	0.018155	0.029964	0.124437	-0.011036	-0.005942	0.032178	-0.05142	0.012904	-0.018671	-0.064768	0.083012	-0.052927	-0.066883	-0.020963	0.006458
Pf3D7_06_v3	597234	600767	Pf3D7_06_v3	PF3D7_0614300	major facilitator superfamily-related transporter, putative	-0.005824	0.014496	-0.016657	-0.042578	0.034204	0.037816	0.037816	0.021472	0.115714	0.047523	0.134223	0.007715	0.050251	-0.027399	-0.04181	-0.011058	0.015821	0.012787	-0.002305	0.007098	-0.063399	0.018579	0.034879
Pf3D7_06_v3	604323	605590	Pf3D7_06_v3	PF3D7_0614400	pre-mRNA-splicing factor CWF7, putative	-0.064618	-0.032156	-0.208412	-0.086906	-0.117584	-0.07709	-0.049146	-0.198901	-0.393945	-0.092356	-0.210104	0.01141	0.013343	0.035414	-0.039683	0.0299	0.052498	0.030965	-0.025429	-0.056999	0.011291	-0.066017	0.009057
Pf3D7_06_v3	605892	607509	Pf3D7_06_v3	PF3D7_0614500	60S ribosomal protein L19	0.01162	0.07375	0.143605	0.095909	0.040093	-0.156121	0.037763	-0.062849	0.214065	-0.040843	0.018572	0.078957	-0.017921	-0.028106	-0.113626	0.045045	0.028672	-0.040511	0.004	-0.144066	-0.033139	-0.000156	0.017497
Pf3D7_06_v3	609008	611352	Pf3D7_06_v3	PF3D7_0614600	conserved Plasmodium protein, unknown function	-0.066088	0.064629	-0.031285	-0.076892	0.033567	0.037874	0.00942	-0.102402	-0.144674	-0.196853	-0.129796	-0.116085	-0.024563	0.013853	0.00251	0.023947	0.05831	-0.04432	-0.050122	0.006281	0.024099	0.057746	-0.003772
Pf3D7_06_v3	612221	614648	Pf3D7_06_v3	PF3D7_0614700	conserved Plasmodium protein, unknown function	-0.013672	-0.051723	6.3e-05	-0.047701	-0.006148	-0.003115	-0.016876	0.086447	-0.026098	0.004604	0.059275	0.038165	0.079229	0.059218	0.030995	0.021248	0.044016	0.00546	-0.015689	-0.06935	-0.093336	-0.019047	0.030213
Pf3D7_06_v3	615047	616860	Pf3D7_06_v3	PF3D7_0614800	endonuclease III-like protein 1, putative	-0.009665	0.017098	-0.156444	-0.112575	0.028111	0.010287	-0.044845	-0.072532	-0.060265	0.084854	-0.102918	-0.041086	0.01705	0.031338	0.022539	0.040203	0.099057	-0.02207	-0.039389	-0.03266	-0.035947	-0.102049	-0.006747
Pf3D7_06_v3	617512	621786	Pf3D7_06_v3	PF3D7_0614900	conserved Plasmodium membrane protein, unknown function	0.039297	0.043636	0.044994	-0.066697	-0.024271	0.136758	0.052667	-0.009576	0.053494	-0.003384	-0.00846	-0.020002	-0.043663	-0.001406	-0.015061	0.105185	0.02591	-0.011842	-0.063056	0.019443	-0.003748	-0.011246	-0.011966
Pf3D7_06_v3	622868	624571	Pf3D7_06_v3	PF3D7_0615100	enoyl-acyl carrier reductase	-0.019918	-0.067145	0.007241	0.002273	-0.04832	-0.067189	-0.064791	0.04163	-0.121958	-0.021505	-0.084586	0.043001	-0.029014	-0.028529	0.020646	0.019871	0.034358	0.014926	0.043731	0.03048	-0.021891	-0.024655	0.008957
Pf3D7_06_v3	625115	627652	Pf3D7_06_v3	PF3D7_0615200	conserved protein, unknown function	0.043925	0.105259	0.02683	-0.079284	0.030166	0.13909	0.026017	-0.080754	0.001304	0.050098	-0.017109	0.044892	0.034789	-0.004166	0.059882	-0.077081	0.022465	0.006209	0.006553	0.015536	0.005355	-0.051996	-0.000627
Pf3D7_06_v3	627653	630567	Pf3D7_06_v3	PF3D7_0615300	GPI-anchored wall transfer protein 1, putative	-0.024784	0.003953	-0.047287	-0.08046	-0.039118	-0.184937	0.020379	0.024616	-0.037441	0.011519	-0.14417	-0.124418	0.043111	0.056364	0.032638	0.064511	0.04094	0.02293	0.006422	-0.002826	-0.066804	0.036144	0.02383
Pf3D7_06_v3	630706	640424	Pf3D7_06_v3	PF3D7_0615400	ribonuclease, putative	0.00526	0.013228	0.032287	-0.020797	0.009333	0.02205	0.004349	0.017635	0.057692	0.120935	-0.056164	0.077683	0.048699	-0.000907	0.013688	0.060749	0.041781	0.032019	-0.055498	-0.012384	0.0439	-0.025698	0.005812
Pf3D7_06_v3	643802	646403	Pf3D7_06_v3	PF3D7_0615500	cdc2-related protein kinase 5	0.01122	-0.091395	-0.109872	-0.019079	-0.008723	-0.04612	0.002446	-0.044982	0.000279	0.031036	0.12437	-0.043883	0.025327	0.016022	0.007482	-0.030468	0.077572	-0.002171	-0.044852	-0.05466	-0.018455	0.029654	-0.006467
Pf3D7_06_v3	646404	655846	Pf3D7_06_v3	PF3D7_0615600	zinc finger protein, putative	-0.027338	-0.066501	-0.033085	-0.054124	-0.017048	0.011048	0.014744	0.007143	0.057173	0.014182	-0.028285	-0.055945	0.1303	0.103385	0.105961	0.163119	0.103036	0.101099	0.038713	0.062782	0.03313	0.002814	-0.013873
Pf3D7_06_v3	656126	657787	Pf3D7_06_v3	PF3D7_0615700	RNA and export factor binding protein, putative	0.039434	-0.064991	0.173737	0.174809	-0.006282	-0.011136	-0.051667	-0.158174	0.253893	0.169098	-0.106505	0.087166	0.164778	0.219106	0.18448	0.021675	0.164729	0.130289	0.052597	0.065674	0.035059	0.039509	-0.022735
Pf3D7_06_v3	657788	662039	Pf3D7_06_v3	PF3D7_0615800	conserved oligomeric Golgi complex subunit 4, putative	0.059333	0.043966	0.065922	0.002726	0.035499	0.062271	-0.005276	0.082796	-0.036393	-0.033056	-0.017614	0.019999	0.004114	0.035108	0.049505	0.058325	-0.066909	-0.032645	-0.04715	0.005907	-0.102469	-0.050701	-0.017599
Pf3D7_06_v3	662185	668105	Pf3D7_06_v3	PF3D7_0615900	protein phosphatase, putative	-0.066257	-0.086995	-0.049127	-0.118895	-0.010863	0.002742	-0.007786	-3e-06	-0.078993	0.020739	-0.025564	0.056498	0.005237	0.118277	0.089242	0.096728	0.07155	0.102238	-0.104602	-0.123989	-0.025873	0.008108	0.041574
Pf3D7_06_v3	669610	671875	Pf3D7_06_v3	PF3D7_0616000	pyridoxal kinase	-0.048241	-0.032763	0.012123	-0.081843	-0.012524	0.012985	0.068621	-0.140023	-0.202329	-0.134942	-0.154782	-0.244677	0.005365	0.042148	0.127809	0.009817	0.096958	0.092819	-0.050017	-0.001641	-0.016932	0.066888	0.035327
Pf3D7_06_v3	671876	673004	Pf3D7_06_v3	PF3D7_0616100	conserved Plasmodium protein, unknown function	-0.030918	-0.000858	-0.05662	-0.086849	-0.083124	-0.115125	0.035268	-0.089062	-0.036293	-0.101554	0.048569	-0.213319	-0.018653	0.008021	-0.020145	0.00399	-0.05975	0.001512	0.011625	0.003594	-0.015917	-0.004143	-0.0374
Pf3D7_06_v3	673868	676625	Pf3D7_06_v3	PF3D7_0616200	kinetochore protein NDC80, putative	-0.119996	-0.044771	-0.010695	-0.065238	0.038587	0.084394	-0.029906	0.147239	0.136625	0.188572	0.046733	0.110394	0.012321	-0.00916	0.014865	0.051617	-0.032843	0.057993	-0.014515	0.008447	-0.062365	-0.03649	-0.010401
Pf3D7_06_v3	676638	677821	Pf3D7_06_v3	PF3D7_0616300	conserved Plasmodium protein, unknown function	-0.0635	-0.141776	-0.075802	-0.097259	-0.25626	-0.23721	-0.25518	-0.339454	-0.079298	-0.011975	-0.222447	0.17326	0.045071	0.107652	0.151227	0.053102	0.08002	0.114346	0.005643	-0.024567	-0.019567	0.029183	-0.075117
Pf3D7_06_v3	678137	683679	Pf3D7_06_v3	PF3D7_0616400	conserved Plasmodium protein, unknown function	0.039908	0.045988	-0.026542	-0.030482	0.009629	-0.067852	0.001631	0.095353	-0.034616	-0.004398	-0.04463	-0.042883	-0.033899	-0.021055	-0.103135	-0.060896	-0.004816	-0.046085	-0.084692	-0.044764	-0.02877	0.039022	-0.00936
Pf3D7_06_v3	684492	689055	Pf3D7_06_v3	PF3D7_0616500	TRAP-like protein	0.057915	0.007704	0.084514	0.048032	0.006685	-0.003634	-0.029812	-0.001583	-0.027879	-0.070479	0.012969	0.01885	0.095162	0.086813	0.073616	0.0611	0.02606	0.047517	-0.072414	-0.006724	-0.032898	0.080831	0.009488
Pf3D7_06_v3	689056	691381	Pf3D7_06_v3	PF3D7_0616600	conserved protein, unknown function	-0.029871	-0.074963	-0.085822	-0.075279	-0.080376	0.046799	0.058209	0.088143	-0.020068	-0.015846	-0.100994	0.025219	0.063969	0.01681	0.038015	0.043485	0.026073	0.047464	0.052645	0.021538	0.141964	-0.015637	0.046577
Pf3D7_06_v3	691519	693569	Pf3D7_06_v3	PF3D7_0616700	ras GTPAse, putative	-0.024478	-0.160209	-0.059629	-0.083893	0.003196	-0.054178	-0.115347	0.030803	0.040399	-0.118606	-0.070148	0.039837	-0.04425	-0.046735	-0.061603	0.025564	-0.053907	-0.043268	0.011858	-0.078581	-0.127963	-0.003536	-0.013498
Pf3D7_06_v3	695679	697744	Pf3D7_06_v3	PF3D7_0616800	malate:quinone oxidoreductase	-0.00036	-0.02729	0.032435	0.044336	0.030833	-0.021565	-0.004168	-0.042966	0.03379	0.033159	0.104749	-0.056512	0.029829	0.022751	0.056573	-0.023134	0.075268	0.082275	0.020178	0.047517	-0.004306	-0.03656	0.037481
Pf3D7_06_v3	699002	703467	Pf3D7_06_v3	PF3D7_0616900	conserved Plasmodium protein, unknown function	-0.077824	-0.069722	-0.007704	-0.066143	0.050457	0.139083	0.016011	0.043204	-0.06517	0.058702	0.074132	-0.183668	-0.026746	-0.037476	0.038289	0.034252	0.057764	0.051672	-0.123151	0.059343	0.013065	-0.008145	0.020033
Pf3D7_06_v3	703785	705418	Pf3D7_06_v3	PF3D7_0617000	mitochondrial import receptor subunit TOM40, putative	-0.002538	-0.10069	0.00483	0.026569	-0.094357	-0.083025	-0.047346	-0.002603	0.069703	0.126664	0.105322	0.105717	0.060285	0.026321	0.041961	0.00743	0.172595	0.068388	0.132953	-0.082166	0.001329	0.057599	0.023719
Pf3D7_06_v3	709809	714826	Pf3D7_06_v3	PF3D7_0617100	AP-2 complex subunit alpha, putative	0.014388	-0.01489	0.039297	0.017504	0.075669	0.052433	0.118014	0.075134	0.018931	0.045445	0.072057	-0.048034	0.032288	0.058645	0.051218	0.090658	0.081017	0.085161	0.056245	0.073883	0.066443	-0.011927	0.024231
Pf3D7_06_v3	716800	719167	Pf3D7_06_v3	PF3D7_0617200	conserved protein, unknown function	-0.023253	-0.141429	0.017127	0.026994	0.027764	-0.047249	0.001966	-0.019157	0.09793	0.212398	0.068976	-0.018936	-0.109466	-0.062889	-0.062445	-0.118443	-0.080939	-0.111586	0.061122	0.029757	0.062333	-0.000897	0.018071
Pf3D7_06_v3	720285	721562	Pf3D7_06_v3	PF3D7_0617300	conserved Plasmodium protein, unknown function	0.132853	0.191669	0.114138	0.191646	0.015908	-0.204381	-0.026701	0.065598	-0.040508	-0.014588	0.04024	-0.312827	-0.078299	-0.09233	-0.039795	0.037569	-0.114163	0.009202	0.00301	0.1135	-0.052039	-0.017005	0.048458
Pf3D7_06_v3	722867	731740	Pf3D7_06_v3	PF3D7_0617400	erythrocyte membrane protein 1, PfEMP1	0.018594	0.065759	0.014892	-0.033547	0.058175	0.076605	0.044392	-0.184068	-0.049446	0.005807	-0.120863	-0.119561	0.019218	0.000991	0.006562	0.091557	-0.028184	0.001266	0.115809	0.119743	0.234575	0.035026	0.024451
Pf3D7_06_v3	754145	755055	Pf3D7_06_v3	PF3D7_0617900	histone H3 variant	0.138813	0.006905	-0.055731	0.046317	0.012284	-0.029853	0.157568	0.144632	-0.14569	-0.142459	-0.032992	-0.074975	0.120886	0.099136	-0.001286	0.276914	0.20581	0.030113	0.051945	-0.038269	-0.021732	0.047087	-0.03154
Pf3D7_06_v3	758359	761246	Pf3D7_06_v3	PF3D7_0618000	conserved Plasmodium membrane protein, unknown function	0.078566	0.019896	0.056829	0.006635	0.013071	0.002451	0.040906	-0.041086	0.002049	0.062105	-0.136922	-0.015005	-0.073777	-0.077193	-0.050456	-0.079446	-0.079027	-0.047562	-0.011607	0.026729	-0.080116	0.013932	-0.015157
Pf3D7_06_v3	761689	764418	Pf3D7_06_v3	PF3D7_0618100	conserved Plasmodium protein, unknown function	-0.153054	-0.05117	-0.010316	-0.122105	0.039301	0.072293	-0.000337	-0.134768	-0.209666	-0.02225	-0.067583	-0.007299	-0.096043	-0.094785	-0.029814	-0.078037	-0.119206	-0.051611	-0.008482	-0.026439	-0.029509	-0.007546	-0.006027
Pf3D7_06_v3	764419	765742	Pf3D7_06_v3	PF3D7_0618200	conserved protein, unknown function	0.063306	0.061648	0.070502	0.056358	-0.210826	0.036624	-0.01971	0.007834	-0.018496	0.001585	-0.067666	-0.196246	-0.049884	0.019251	0.022644	-0.014698	-0.043031	-0.008748	-0.142734	-0.15265	-0.119434	0.028934	-0.038056
Pf3D7_06_v3	768542	769706	Pf3D7_06_v3	PF3D7_0618300	60S ribosomal protein L27a, putative	0.107016	0.031035	-0.118175	0.03451	0.033192	0.062177	0.063081	0.135124	-0.133362	0.15092	0.085497	0.009186	0.029763	-0.034613	0.048424	-0.062371	0.059735	0.046951	-0.278829	-0.167678	-0.013947	0.031613	-0.002303
Pf3D7_06_v3	769897	772756	Pf3D7_06_v3	PF3D7_0618400	LMBR1 domain-containing protein, putative	0.031061	-0.065822	0.061753	0.028852	-4.1e-05	0.031175	0.009702	0.033462	-0.025254	-0.029297	0.195367	0.153358	-0.014215	-0.003828	-0.023649	-0.025892	0.026971	-0.09703	0.043509	-0.010939	0.037595	-0.026117	-0.050498
Pf3D7_06_v3	774279	775720	Pf3D7_06_v3	PF3D7_0618500	malate dehydrogenase	0.025521	-0.068726	0.031243	-4.6e-05	0.018375	0.098295	0.040399	0.049637	-0.143331	-0.107693	0.048558	-0.24299	0.011068	-0.041569	0.052852	0.016489	-0.048681	0.018535	0.00286	0.033739	-0.034883	0.013493	0.00229
Pf3D7_06_v3	775730	778085	Pf3D7_06_v3	PF3D7_0618600	rhomboid protease ROM10	-0.114015	0.021728	-0.008042	-0.100111	-0.07674	-0.091697	0.058563	-0.026784	0.06823	0.148119	0.038524	-0.0117	-0.032219	-0.003997	-0.007581	-0.005361	0.063249	-0.064936	-0.057912	0.055407	0.134928	-0.02846	0.016024
Pf3D7_06_v3	778442	779742	Pf3D7_06_v3	PF3D7_0618700	trafficking protein particle complex subunit 6A, putative	0.17599	0.024257	0.007578	0.125499	-0.102419	0.035994	-0.11308	0.106068	0.009664	0.166658	-0.007884	0.083491	-0.031521	0.006103	-0.079927	-0.005157	-0.048173	-0.086853	-0.031119	0.07223	-0.182916	0.07021	-0.017028
Pf3D7_06_v3	779743	783546	Pf3D7_06_v3	PF3D7_0618800	heptatricopeptide repeat-containing protein, putative	-0.023677	-0.033635	0.096632	0.04879	-0.085629	-0.064382	-0.030294	0.008962	0.00495	0.042836	-0.024721	0.110604	0.062493	0.08573	0.045536	-0.021026	0.056476	0.001816	-0.065615	0.013163	-0.03499	0.047069	-0.031016
Pf3D7_06_v3	784104	788277	Pf3D7_06_v3	PF3D7_0618900	phosphatidylinositol N-acetylglucosaminyltransferase subunit GPI1	-0.070361	-0.034372	-0.021271	-0.073506	-0.088413	0.041285	-0.076166	-0.041824	-0.098653	0.008884	-0.131087	-0.03684	0.011423	-0.000484	-0.027305	3.8e-05	0.089826	0.006485	-0.020718	0.034589	0.020516	-0.039182	0.013816
Pf3D7_06_v3	788457	796275	Pf3D7_06_v3	PF3D7_0619000	conserved protein, unknown function	-0.049796	-0.048536	-0.017983	-0.013696	-0.009328	0.032976	-0.003479	-0.093402	-0.047352	0.08946	-0.126026	-0.060903	0.011593	-0.020754	-0.002278	0.081104	0.032696	-0.021325	-0.026466	0.026087	-0.049905	-0.037981	0.006083
Pf3D7_06_v3	796961	798768	Pf3D7_06_v3	PF3D7_0619100	conserved Plasmodium protein, unknown function	-0.047291	-0.060767	0.131636	-0.090387	0.00624	0.055149	0.023497	0.112156	0.016085	0.12112	-0.116704	-0.006936	-0.005189	-0.043052	-0.038297	0.06003	0.077905	-0.063393	-0.012708	-0.01705	-0.038606	-0.025019	-0.010396
Pf3D7_06_v3	799147	803039	Pf3D7_06_v3	PF3D7_0619200	conserved Plasmodium protein, unknown function	0.012502	0.035574	0.004988	-0.065251	0.036095	0.05056	0.069324	0.05201	0.063221	0.185959	0.08482	0.042604	-0.033706	-0.016128	-0.019033	0.032345	0.024345	-0.010295	-0.062826	-0.010864	-0.018767	-0.001439	0.010837
Pf3D7_06_v3	803124	814802	Pf3D7_06_v3	PF3D7_0619300	conserved Plasmodium protein, unknown function	-0.048577	-0.035053	-0.035724	-0.041015	-0.037091	0.001974	0.056177	-0.005587	0.027649	0.04173	-0.069233	0.024215	0.033786	0.018676	-0.013171	0.011094	0.055118	-0.019514	-0.026123	0.010262	0.033829	0.001592	0.003391
Pf3D7_06_v3	815372	818497	Pf3D7_06_v3	PF3D7_0619400	cell division cycle protein 48 homologue, putative	-0.019988	0.016677	-0.007523	0.030966	-0.024672	0.014085	0.028239	-0.06755	-0.06185	0.029744	-0.037865	-0.004721	0.027241	0.013408	0.006204	-0.040809	-0.075104	-0.007556	0.003841	0.037472	-0.042306	-0.094033	0.027212
Pf3D7_06_v3	819819	824497	Pf3D7_06_v3	PF3D7_0619500	acyl-CoA synthetase	-0.017149	0.037872	0.030569	0.01716	0.004524	-0.110864	0.03278	0.009426	0.103286	0.116842	0.074511	-0.001995	0.02214	0.028703	0.054822	0.020058	-0.042877	-0.028439	0.019639	-0.021533	0.056409	-0.055149	0.034515
Pf3D7_06_v3	824907	827985	Pf3D7_06_v3	PF3D7_0619600	conserved Plasmodium protein, unknown function	-0.00181	0.002515	-0.006764	-0.016546	0.028002	-0.060303	-0.013578	-0.060178	0.013526	-0.015341	0.006551	-0.13241	0.07246	0.098432	0.116375	-0.011721	-0.008234	0.076889	0.067383	0.044066	0.043141	-0.010466	0.002543
Pf3D7_06_v3	827986	830639	Pf3D7_06_v3	PF3D7_0619700	conserved protein, unknown function	-0.009451	0.090976	0.04911	0.075384	0.010252	0.029165	0.071061	0.076976	0.055166	0.151979	-0.035513	0.040024	-0.00319	-0.03192	-0.057392	-0.023893	-0.015392	-0.081967	-0.112032	-0.07963	0.012777	-0.009713	-0.002977
Pf3D7_06_v3	831036	839283	Pf3D7_06_v3	PF3D7_0619800	conserved Plasmodium membrane protein, unknown function	-0.021248	0.030971	0.034361	0.009145	0.041599	-0.011257	-0.043621	0.073369	-0.018577	0.0517	0.067357	0.051312	0.009377	0.053906	-0.003332	0.044683	0.033065	-0.010522	-0.04423	0.005769	-0.041786	-0.003198	0.003516
Pf3D7_06_v3	840273	841474	Pf3D7_06_v3	PF3D7_0619900	splicing factor 3A subunit 2, putative	0.0497	0.009278	0.107035	0.045512	-0.013754	0.032376	-0.020861	0.023882	-0.17036	-0.075043	-0.079783	-0.059052	-0.08885	-0.168138	-0.038501	-0.113568	-0.08702	0.035536	0.056718	0.043481	-0.069441	-0.022128	-0.064899
Pf3D7_06_v3	841596	843613	Pf3D7_06_v3	PF3D7_0620000	secreted ookinete protein 25, putative	-0.011094	0.024353	-0.021877	-0.018063	0.002981	0.042737	-0.026046	0.149185	-0.188499	0.089485	-0.094266	0.072823	0.000776	-0.008992	0.003485	-0.044984	0.111895	0.017675	-0.085478	-0.080664	-0.150979	-0.005078	0.004509
Pf3D7_06_v3	845410	846340	Pf3D7_06_v3	PF3D7_0620100	ATP synthase-associated protein, putative	0.040003	-0.108554	0.123696	0.00411	-0.112247	0.140158	0.039601	-0.152509	-0.010264	-0.1083	-0.204357	-0.158725	0.001151	-0.120408	0.012027	0.010441	0.005993	-0.069415	0.085645	0.104709	0.131304	-0.048294	0.024111
Pf3D7_06_v3	846341	847744	Pf3D7_06_v3	PF3D7_0620200	conserved Plasmodium protein, unknown function	0.086959	-0.027383	0.070603	0.074981	-0.070145	-0.078112	0.061082	0.110832	-0.151805	0.100131	0.235797	0.048472	0.064899	-0.070833	0.075085	-0.088221	0.017262	0.024293	0.072812	0.076554	0.180015	-0.015538	-0.022787
Pf3D7_06_v3	848155	851114	Pf3D7_06_v3	PF3D7_0620300	conserved Plasmodium protein, unknown function	-0.128783	0.051715	-0.021085	-0.034117	0.042903	0.058156	0.039309	0.153032	-0.125159	0.04431	0.05115	0.118335	0.071838	0.033984	0.06861	0.146862	0.11897	0.01272	-0.003495	0.026235	0.016104	0.01352	-0.016648
Pf3D7_06_v3	851128	853205	Pf3D7_06_v3	PF3D7_0620400	merozoite surface protein 10	0.008402	0.031737	0.00011	-0.036108	0.002274	0.016611	0.018391	-0.085907	-0.053991	0.074437	0.037652	-0.179511	-0.03349	-0.069871	0.026073	-0.052257	-0.024434	0.023691	0.125063	0.029572	-0.097033	0.050048	0.00216
Pf3D7_06_v3	854910	857362	Pf3D7_06_v3	PF3D7_0620500	cleavage stimulation factor subunit 1, putative	-0.039242	-0.06912	-0.002967	-0.018898	-0.018817	0.015528	0.031847	0.071134	-0.004954	0.053694	-0.039012	-0.060176	0.06985	0.006715	0.038493	-0.029863	0.069228	0.055073	0.078473	0.039623	-0.022625	-0.000295	0.036382
Pf3D7_06_v3	857476	858818	Pf3D7_06_v3	PF3D7_0620600	conserved Plasmodium protein, unknown function	0.029395	-0.079756	-0.140749	-0.123445	0.039541	-0.002919	-0.17923	-0.053683	-0.081075	-0.209718	0.000224	-0.318895	-0.05654	-0.040037	0.095298	-0.145796	-0.000913	-0.079718	-0.054987	-0.022354	-0.164527	-0.004562	-0.034235
Pf3D7_06_v3	858819	860364	Pf3D7_06_v3	PF3D7_0620700	DnaJ protein, putative	-0.046229	-0.044357	0.041042	-0.037195	0.022765	0.071097	-0.06496	0.05163	-0.019647	-0.074026	-0.036192	-0.076866	0.008158	-0.004916	-0.012561	-0.114607	0.049872	-0.038186	-0.022425	-0.186607	0.107855	0.032465	-0.014137
Pf3D7_06_v3	862632	865630	Pf3D7_06_v3	PF3D7_0621000	conserved Plasmodium protein, unknown function	0.063237	-0.05265	-0.057674	-0.034741	-0.009589	0.016519	-0.01229	0.042352	0.148227	-0.048052	0.11464	0.097686	-0.056969	-0.043256	-0.067053	-0.034732	-0.002315	0.003416	-0.050546	-0.067407	-0.065208	0.033251	0.011425
Pf3D7_06_v3	865631	870159	Pf3D7_06_v3	PF3D7_0621100	conserved Plasmodium protein, unknown function	-0.038179	0.022747	-0.038303	-0.093323	0.058322	0.066805	0.037519	0.058309	0.024049	-0.008147	-0.013984	0.036733	-0.047967	-0.021516	0.025216	0.008058	0.03245	0.020896	0.00405	-0.007484	-0.018778	-0.044701	0.010813
Pf3D7_06_v3	871047	872452	Pf3D7_06_v3	PF3D7_0621200	pyridoxine biosynthesis protein PDX1	0.056632	-0.037918	-0.056902	-0.103779	0.064854	0.054622	0.094693	-0.13108	0.022969	-0.003931	0.045613	0.031634	-0.000925	-0.046448	-0.051766	-0.042554	-0.05183	0.018962	0.030497	0.036505	-0.001001	0.011403	-0.005476
Pf3D7_06_v3	873559	876440	Pf3D7_06_v3	PF3D7_0621300	mRNA-binding protein PUF3	-0.027826	-0.01778	0.011415	-0.072623	-0.097197	-0.047948	-0.056623	0.053947	-0.005037	0.175094	-0.073751	0.037279	0.024931	0.059914	0.023741	-0.100133	0.076294	0.021507	0.040079	-0.045005	0.017229	0.012942	0.024651
Pf3D7_06_v3	878540	881034	Pf3D7_06_v3	PF3D7_0621400	Pf77 protein	-0.011561	0.01078	0.061339	0.022751	0.011395	-0.065825	0.04894	0.04986	0.043308	0.021628	0.015585	-0.034633	-0.067245	-0.105384	-0.019629	-0.081223	-0.102403	0.017031	0.008329	0.076185	-0.041566	0.012776	0.017167
Pf3D7_06_v3	881713	883244	Pf3D7_06_v3	PF3D7_0621500	ribonuclease P/MRP protein subunit RPP1, putative	0.106328	0.149891	0.092688	0.104599	0.13048	-0.184113	0.141985	-0.171032	0.036997	-0.203395	-0.093023	-0.130239	0.04102	0.097959	0.06958	0.059322	0.086977	0.013143	0.018677	-0.011082	0.082851	-0.053091	0.01746
Pf3D7_06_v3	884178	889864	Pf3D7_06_v3	PF3D7_0621700	conserved Plasmodium protein, unknown function	0.022407	-0.012274	0.062219	0.075559	0.04032	0.075406	0.049219	0.043733	0.115285	0.11637	0.121694	0.069135	0.009875	-0.014486	0.018153	-0.000959	0.036781	-0.022177	-0.025362	-0.020679	-0.010178	-0.037535	0.018397
Pf3D7_06_v3	891747	893027	Pf3D7_06_v3	PF3D7_0621800	nascent polypeptide-associated complex subunit alpha, putative	0.110587	0.021061	-0.073026	-0.105967	0.082419	-0.005578	0.125641	-0.117265	-0.064436	-0.131345	-0.261704	-0.19961	0.035651	0.08019	0.059676	0.110721	0.190321	0.077987	-0.056273	-0.044892	-0.047281	0.119745	0.027816
Pf3D7_06_v3	893200	896030	Pf3D7_06_v3	PF3D7_0621900	signal recognition particle subunit SRP68, putative	-0.001556	0.011312	-0.046755	-0.088292	0.03803	-0.068345	0.039816	0.041955	-0.082548	0.076273	0.017675	-0.096592	-0.020276	-0.021552	-0.045659	-0.06107	0.01955	0.02815	-0.04332	0.004716	-0.032566	0.023464	-0.008574
Pf3D7_06_v3	896739	898154	Pf3D7_06_v3	PF3D7_0622000	conserved Plasmodium protein, unknown function	-0.057351	-0.091797	-0.02411	-0.023036	0.002988	0.016977	0.053954	0.103588	-0.057672	0.019117	-0.054708	-0.200508	-0.028546	0.004266	0.012733	0.077647	0.070014	0.06345	-0.003842	-0.059629	-0.023463	-0.068379	-0.00231
Pf3D7_06_v3	898155	902613	Pf3D7_06_v3	PF3D7_0622100	conserved Plasmodium protein, unknown function	0.002843	0.015974	-0.009656	0.009804	0.063878	0.068174	-0.036801	0.060265	-0.065701	0.056264	-0.105919	-0.008263	0.058742	0.027368	0.003022	0.027011	0.017207	0.005806	0.089508	0.129758	-0.014835	-0.047366	0.024087
Pf3D7_06_v3	903490	906572	Pf3D7_06_v3	PF3D7_0622200	radical SAM protein, putative	-0.052245	0.028567	0.12569	-0.073294	-0.023962	-0.016912	0.028863	-0.027266	-0.0083	-0.014595	-0.015676	0.010751	-0.063132	-0.018227	-0.034774	-0.014645	0.048037	-0.001324	-0.069689	-0.028971	0.00279	-0.028666	-0.025683
Pf3D7_06_v3	907767	911299	Pf3D7_06_v3	PF3D7_0622300	vacuolar transporter chaperone, putative	0.051085	0.00206	-0.026601	0.025272	0.01719	0.045762	-0.004254	-0.030854	0.011968	0.029291	0.00142	0.010056	-0.007384	-0.020629	-0.016126	0.026391	0.008481	-0.028006	0.05588	0.006287	0.108763	-0.032668	-0.006976
[truncated: 3,800 more rows]
