# Supplementary material for: Chemogenomics identifies acetyl-coenzyme A synthetase as a target for malaria treatment and prevention
Source: Cell Chem Biol. 2022 Feb 17;29(2):191–201.e8. doi: 10.1016/j.chembiol.2021.07.010 (PMC8878317; doi:10.1016/j.chembiol.2021.07.010)
Supplement: Table S4. Metabolite data, related to Figure 2 [file mmc5.xlsx]

## Sheet: Table S4
Supplemental Table S4: Metabolite data
Compound	MMV019721-1	MMV019721-2	MMV084978-1	MMV084978-2	Atovaquone	DSM1	ELQ-300	WR99210	Pyrimethamine	P218	NITD609	SJ733	KAF246
Metaprint	ACLa	ACLa	ACLa	ACLa	BC1b	BC1b	BC1b	Folate	Folate	Folate	PfATP4c	PfATP4c	PfATP4c
2_3-Diphosphoglyceric acid	-0.132733	-0.132733	0.149621	0.149621	-0.24	-0.299104	-0.109795	0.15	0.144809	-0.01	-2.22	-1.40543	-0.784051
3-Phosphoglycerate	0.103138	0.103138	0.249828	0.249828	0	-0.414123	0.0147668	0	0.0652704	0.16	0.01	0.156447	-0.440765
4-Aminobutyrate	0.0784157	0.0784157	-0.0721945	-0.0721945	0.16	0.00924577	0.290047	0.89	0.0636581	-0.27	-0.54	-0.623188	-0.472814
4-Phosphopantothenate	-0.420114	-0.420114	-0.0875881	-0.0875881	-0.34	-0.54025	-0.371102	0.06	0.159024	0.02	-0.15	-0.0638387	-0.760976
6-Phospho-D-Gluconate	-0.0355762	-0.0355762	-0.0131526	-0.0131526	0.06	-0.253037	0.198736	0.03	0.0887915	0.05	-0.28	-0.13068	-0.330129
Acetyl-CoA	-1.63216	-1.63216	-3.32687	-3.32687	-0.68	-0.324258	-0.793118	0.03	0.199616	0	-0.54	-0.610617	-0.60294
Acetyllysine	-1.14164	-1.14164	-0.531084	-0.531084	-0.01	-0.160025	-0.093797	0.3	0.292148	0.15	-1.93	-2.32752	-1.42216
Aconitate	0.340307	0.340307	-0.193516	-0.193516	0.31	-0.83701	0.320135	-0.02	0.435474	0.18	0.62	1.11981	-0.245867
ADP-D-Glucose	-0.0515959	-0.0515959	0.0820133	0.0820133	0.04	-0.124328	-0.0329172	-0.24	0.265558	-0.04	0.02	0.283942	-0.619155
a-ketoglutarate	0.11817	0.11817	-0.270782	-0.270782	-0.04	-0.734755	0.125499	0.08	0.20173	-0.3	0.5	0.428636	0.48901
CDP	0.801513	0.801513	1.04964	1.04964	-0.84	-0.793704	-0.914181	0.18	0.171338	0.4	-0.29	0.0452301	-0.448223
CDP-Ethanolamine	-0.104023	-0.104023	0.112275	0.112275	-0.15	-0.609818	-0.426582	0.69	1.31246	0.29	-0.28	-0.0920056	-0.371189
Citrate/Isocitrate	0.0499654	0.0499654	-0.249963	-0.249963	-0.17	-0.688482	0.189764	0.01	-0.258527	-0.18	0.19	0.128376	0.328564
CMP	0.996579	0.996579	1.55493	1.55493	-0.8	-1.862	-0.553939	-0.07	0.00584198	0.08	1.24	1.40128	-0.260492
CTP	0.670476	0.670476	0.595907	0.595907	-0.85	-3.13724	-0.789777	-0.11	-0.169925	0.34	-1.27	-0.953606	-0.373151
Cyclic-AMP	0.299407	0.299407	-0.291733	-0.291733	0.13	-0.905138	0.110433	0	0.0642145	-0.06	-1.16	-1.25206	-0.43225
dAMP	0.0296424	0.0296424	0.611651	0.611651	-0.09	1.7179	-0.0906959	-0.3	-0.34965	0.34	2.56	2.42778	1.95024
dATP	0.0444284	0.0444284	0.159555	0.159555	0.28	-0.314091	0.461806	-0.89	0.17026	0.43	-0.71	-0.713253	0.102619
dCDP	0.431307	0.431307	-0.0241756	-0.0241756	-0.01	-0.150889	-0.106979	0.46	0.280518	0.52	1.68	1.86843	0.0402947
dCMP	0.623437	0.623437	0.307636	0.307636	-0.39	-1.09902	-0.124649	0.32	0.142349	0.07	1.5	1.75189	0.572475
dCTP	0.276719	0.276719	0.143192	0.143192	-0.38	-2.54944	-0.438072	0.42	-0.258003	-0.31	0.45	0.580543	0.421059
dGMP/AMP	0.0170472	0.0170472	-0.182115	-0.182115	-0.1	0.0292391	-0.0646616	0	-0.0710831	-0.18	-1.14	-1.06745	-0.637745
Dihydroorotate	-0.554864	-0.554864	-1.46673	-1.46673	4.84	2.67204	5.06124	0.21	1.35944	-0.12	-2.01	-2.60306	-1.98867
dTDP	0.44196	0.44196	0.541278	0.541278	-0.95	-1.60733	-1.25813	0.16	0.394338	-2.74	2.45	2.59258	1.47613
dTMP	0.534456	0.534456	0.431336	0.431336	-0.81	-2.78581	-1.02328	-0.05	0.0528858	-2.34	3.96	4.08931	3.17588
dTTP	-0.023332	-0.023332	0.195925	0.195925	-0.98	-3.44018	-1.01101	-0.28	-0.17818	-3.23	1.4	1.54628	0.846535
FAD	0.105615	0.105615	0.0283783	0.0283783	0.09	-0.162457	0.0930318	0.03	0.05439	-0.07	-1.31	-1.45831	-0.666097
FMN	-0.0122981	-0.0122981	0.107269	0.107269	-1.11	-0.999614	-1.00854	-0.26	-0.475852	-0.53	-1	-1.10373	0.785841
Fructose-1,6-Bisphosphate	-0.00950071	-0.00950071	-0.15066	-0.15066	0.15	-0.412919	0.119628	0	0.283055	-0.1	-1.13	-0.776497	-0.352043
Fumarate	0.0218238	0.0218238	-0.250373	-0.250373	0.18	-1.40221	0.154221	0.11	0.337833	0.08	-0.06	0.221023	-0.00485779
GDP	0.288878	0.288878	0.17532	0.17532	-0.12	0.479746	-0.0400636	0.23	0.00568611	-0.14	-2.58	-2.218	-1.25071
Glucose-1/6-Phosphate	-0.427012	-0.427012	0	0	-0.03	-0.497949	0.260801	-0.02	0.195301	-0.1	-0.9	-0.854574	-0.635545
Glutathione Disulfide	0.058308	0.058308	-0.0420999	-0.0420999	0.11	-0.411957	-0.119948	0.14	0.33479	-0.02	-0.38	-0.00359442	-0.505266
GMP	0.499115	0.499115	0.560844	0.560844	0.4	0.163399	0.458763	0.07	0.171835	-0.19	-2.42	-2.3136	-1.55162
GTP	0.0697467	0.0697467	0.31918	0.31918	0.09	-1.06077	0.169734	-0.36	-0.677922	-0.03	-1.11	-1.10245	-1.44549
Indole	0.201336	0.201336	-0.0293768	-0.0293768	0.06	-0.857071	0.272123	0.05	-0.0233265	0.1	0.17	0.0153805	0.339174
Lactate	0.0299755	0.0299755	-0.451843	-0.451843	0.09	-0.808991	-0.0843189	0.42	0.818468	0.09	-1.31	-1.55727	-0.360034
Malate	0.289716	0.289716	-0.309198	-0.309198	0.05	-1.54876	0.0586004	0.06	0.559708	0.06	-0.06	0.22765	-0.0277493
Myo-Inositol	0.208569	0.208569	-0.662	-0.662	-0.06	-1.33123	-0.48154	0.64	2.11166	0.27	-3.27	-4.07833	-1.02711
N-Acetyl-Glutamate	-0.605443	-0.605443	-1.23445	-1.23445	0.13	-0.225731	0.147939	0.09	0.167109	-0.1	-0.27	-0.191285	-0.195634
N-Acetyl-L-Alanine	0.676754	0.676754	-0.194235	-0.194235	0.22	-0.164585	-0.607292	0.02	0.151088	-0.9	-1.42	-1.64876	-0.26969
N-Acetyl-L-Ornithine	-0.796155	-0.796155	-0.607894	-0.607894	-0.16	-0.589113	-0.171452	0.2	0.155511	0.02	-1.27	-1.38711	-1.17651
NAD+	0.0113227	0.0113227	-0.0575443	-0.0575443	0.08	-0.198575	0.0904359	0.17	0.00822357	0.07	-0.4	-0.396764	-0.314324
NADH	0.31158	0.31158	-0.0399721	-0.0399721	1.7	0.0783495	1.43019	3.14	4.89954	0.38	0.03	0.51707	-1.35092
NADP+	-0.0718338	-0.0718338	-0.0133156	-0.0133156	-0.1	-0.190776	-0.160202	0.03	0.0300921	-0.09	-0.12	-0.178809	-0.0476152
NADPH	0.314489	0.314489	-0.027725	-0.027725	0.32	-0.391527	3.02948	0.5	1.80762	0.87	0.35	3.01238	0.509089
N-Carbamoyl-L-Aspartate	-1.05487	-1.05487	-1.86032	-1.86032	4.58	2.4139	4.76104	0.03	0.30849	-0.53	-4.57	-4.08066	-2.3584
Nicotinate	-0.00489912	-0.00489912	-0.207889	-0.207889	-0.09	-0.735907	0.0530471	0.23	0.197155	0.12	0.78	0.600127	1.18284
Octulose 8/1-Phosphate	0.0515537	0.0515537	0.0433695	0.0433695	-0.01	-0.458495	-0.703998	0.08	-0.11279	-0.2	-1.92	-0.383686	-0.952999
Orotate	-0.669144	-0.669144	-1.48001	-1.48001	0.81	-2.83542	0.0185792	0.09	0.0909176	-0.49	0.91	0.712713	0.150928
Pyroglutamic acid	0.612061	0.612061	-0.041165	-0.041165	0.06	-0.26714	0.0566757	0.03	0.095759	-0.15	-0.06	-0.0714646	0.202594
S-Adenosyl-L-Homocysteine	-0.231853	-0.231853	-0.141318	-0.141318	0.32	-0.194411	-1.86809	0	0.0818277	-1.43	-1.64	-0.551406	-0.212845
Sedoheptulose Bisphosphate	-0.0984246	-0.0984246	-0.0858556	-0.0858556	0.01	-0.222377	0.0682048	0.08	0.198639	0	-1.34	-0.928783	-0.553341
S-methyl-5'-thioadenosine	-0.0260505	-0.0260505	-0.231439	-0.231439	-0.26	-0.431476	-0.105538	0.14	0.0578953	-0.23	-0.53	-0.27957	0.281716
UDP	0.497671	0.497671	0.629104	0.629104	-1.17	-2.0359	-1.59581	0.22	0.270194	0.01	-0.96	-0.7526	-0.878438
UDP-D-Glucose	0.0367356	0.0367356	0.0869025	0.0869025	-0.06	-0.298827	-0.0232001	0.05	0.13796	0	-0.2	-0.156371	-0.184671
UDP-D-Glucuronate	0.0940253	0.0940253	0.100854	0.100854	-0.13	-0.216766	0.00204933	0.01	0.0266804	-0.01	-0.36	-0.197993	-0.18456
UDP-N-Acetyl-Glucosamine	-0.0929362	-0.0929362	-0.199766	-0.199766	-0.25	-0.469251	-0.179455	0.06	0.147394	0.06	0.03	0.0830097	-0.224646
UMP	0.664289	0.664289	1.08281	1.08281	-0.68	-2.06011	-0.890271	0	0.109513	-0.02	-0.38	-0.431573	-0.367541
UTP	0.266994	0.266994	0.292389	0.292389	-1.12	-4.38756	-1.29191	-0.42	-0.30987	0.12	-2.05	-1.73216	-0.948007
1_3-Bisphosphoglyceric acid	-0.132733	-0.132733	0.149621	0.149621	0	0	0	0	0	0	0	0	0
4-phosphopantetheine	0.118054	0.118054	-0.107925	-0.107925	0	0	0	0	0	0	0	0	0
5-aminopentanoic acid	0.14877	0.14877	0	0	0	0	0	0	0	0	0	0	0
5-phosphoribosyl-1-pyrophosphate	-0.263294	-0.263294	0	0	0	0	0	0	0	0	0	0	0
acetyl-aspartate	0.376205	0.376205	-0.0183394	-0.0183394	0	0	0	0	0	0	0	0	0
arginine	0.592949	0.592949	0.188092	0.188092	0	0	0	0	0	0	0	0	0
asparagine	-0.237284	-0.237284	0.120928	0.120928	0	0	0	0	0	0	0	0	0
aspartate	0.130958	0.130958	0.464257	0.464257	0	0	0	0	0	0	0	0	0
biotin	-0.0498535	-0.0498535	-0.0444572	-0.0444572	0	0	0	0	0	0	0	0	0
CDP-choline	-0.128385	-0.128385	-0.126284	-0.126284	0	0	0	0	0	0	0	0	0
chlorpropamide	0.355937	0.355937	-1.6e-16	-1.6e-16	0	0	0	0	0	0	0	0	0
coenzyme A	0.323998	0.323998	-0.00689219	-0.00689219	0	0	0	0	0	0	0	0	0
dGDP/ADP	0.452962	0.452962	-0.0426326	-0.0426326	0	0.133055	-0.0159895	0	0.243073	0	0	-2.35007	-0.768747
dGTP/ATP	-0.294426	-0.294426	0.17518	0.17518	0	0	0	0	0	0	0	0	0
folate	0.0936411	0.0936411	-0.0449633	-0.0449633	0	0	0	0	0	0	0	0	0
glucono-lactone	0.0213091	0.0213091	-0.0364237	-0.0364237	0	0	0	0	0	0	0	0	0
glutamate	0.0941303	0.0941303	-0.0499378	-0.0499378	0	0	0	0	0	0	0	0	0
glutamine	0.0604671	0.0604671	0.0190629	0.0190629	0	0	0	0	0	0	0	0	0
glutathione	-0.141929	-0.141929	-0.0703155	-0.0703155	0	0	0	0	0	0	0	0	0
Hexose	0.379029	0.379029	0.460694	0.460694	0	0	0	0	0	0	0	0	0
histidine	-0.0147835	-0.0147835	-0.0333572	-0.0333572	0	0	0	0	0	0	0	0	0
Hydroxyisocaproic acid	-0.166414	-0.166414	0	0	0	0	0	0	0	0	0	0	0
hydroxyproline/Aminolevulinate	0.788153	0.788153	-0.0187413	-0.0187413	0	0	0	0	0	0	0	0	0
isoleucine	0.130696	0.130696	0.00324327	0.00324327	0	0	0	0	0	0	0	0	0
Ketoleucine	-0.0574735	-0.0574735	0	0	0	0	0	0	0	0	0	0	0
L-arginino-succinate	0.000488926	0.000488926	-0.158305	-0.158305	0	0	0	0	0	0	0	0	0
leucine	0.0640077	0.0640077	-0.0172978	-0.0172978	0	0	0	0	0	0	0	0	0
maleic acid	0.0354743	0.0354743	-0.282012	-0.282012	0	0	0	0	0	0	0	0	0
methionine	0.0782942	0.0782942	0.142304	0.142304	0	0	0	0	0	0	0	0	0
nicotinamide mononucleotide	-0.26211	-0.26211	-0.470506	-0.470506	0	0	0	0	0	0	0	0	0
PD	-0.669973	-0.669973	-0.507561	-0.507561	0	-0.209024	-0.00666894	0	0.177032	0.15	0	-1.25019	-0.789382
PE	-0.654487	-0.654487	-0.572779	-0.572779	0	-0.441538	-0.340672	0	-0.0168541	0.11	0	-3.09188	-1.06329
PEEK	-0.613399	-0.613399	-0.408245	-0.408245	0	-0.484655	-0.385899	0	0	0.01	0	-1.29032	-2.55948
Phenol Red	0.0423359	0.0423359	-0.091616	-0.091616	0	0	0	0	0	0	0	0	0
SD	-0.516301	-0.516301	-0.590126	-0.590126	0	-0.865506	-0.279061	0	0.0415279	-0.17	0	-3.65914	-1.21974
orotidine-5'-phosphate	-2.85552	-2.85552	-2.39668	-2.39668	0	0	0	0	0	0	0	0	0
a ACL = Acetyl-CoA ligase inhibitor metabolomic profile
b BC1 = cytochrome bc1 inhibitor metabolomic profile
c PfATP4 = Plasmodium falciparum ATPase4 inhibitor metabolomic profile
